# Supplementary material for: SLC27A2 marks lipid peroxidation in nasal epithelial cells driven by type 2 inflammation in chronic rhinosinusitis with nasal polyps
Source: Exp Mol Med. 2025 Apr 7;57(4):856–71. doi: 10.1038/s12276-025-01440-1 (PMC12045986; doi:10.1038/s12276-025-01440-1)
Supplement: Supplementary file 2 — Supplementary Table 2. [file 12276_2025_1440_MOESM2_ESM.xlsx]

## Sheet: Lipid metabolic process
Fig. 1e, f GO:0006629 Lipid metabolic process-related genes (n = 38)
Input genes	Log2FC	log10(adj. p-value)	adj. p-value
A4GALT	1.43539	9.72097	1.9012e-10
ABCA7	1.17845	9.80877	1.5532e-10
ADGRF1	1.23122	1.9977	0.0100531
ALOX15	1.28925	2.51529	0.00305285
ALOX5	1.50837	6.68288	2.07548e-07
ALOX5AP	1.45266	4.25215	5.59561e-05
AOAH	1.15433	3.77903	0.00016633
APOE	2.41708	4.83755	1.45361e-05
BAX	1.10254	6.27748	5.27858e-07
C3	2.31483	17.5293	2.95593e-18
CD19	1.72988	4.11545	7.66574e-05
CSF1R	1.94763	11.9876	1.02891e-12
EDN2	2.10607	2.57333	0.00267096
FABP5	1.16671	3.58118	0.000262311
FGR	1.09905	3.44052	0.000362647
GPX1	1.12066	5.76276	1.72679e-06
GSTP1	1.04354	3.3223	0.000476104
IL1RN	1.58883	3.29465	0.000507397
IMPA2	2.11089	12.2521	5.59567e-13
MBOAT2	1.19386	4.65242	2.22627e-05
MBOAT7	1.1684	14.6671	2.15212e-15
PAFAH1B3	1.12706	6.4943	3.20404e-07
PDGFRA	1.41603	6.51772	3.03585e-07
PDPN	1.02699	5.66235	2.17595e-06
PLA1A	1.16616	3.34389	0.000453012
PLA2G7	2.91513	9.5888	2.57748e-10
PLEK	1.10178	2.68847	0.00204892
RDH10	1.11838	5.04998	8.913e-06
SAA1	1.22406	2.05189	0.00887378
SCNN1B	1.50118	5.83731	1.45441e-06
SGPP2	1.32873	4.27754	5.27791e-05
SLC16A1	1.17368	6.98466	1.03595e-07
SLC27A2	1.18753	3.01381	0.000968697
SPP1	3.84127	17.3575	4.38995e-18
TBXAS1	1.35855	5.8845	1.30466e-06
TREM2	1.49538	3.94823	0.00011266
UGT1A1	1.12275	2.15399	0.00701464
UGT1A9	1.11955	2.13771	0.0072827

## Sheet: ROS metabolic process
Fig. 1e, f GO:0072593 ROS metabolic process-related genes (n = 20)
Input genes	Log2FC	log10(adj. p-value)	adj. p-value
ALOX5	1.50837	6.68288	2.07548e-07
CD177	2.43582	8.43608	3.66367e-09
CXCL1	1.29466	2.283	0.00521199
CYBA	2.2629	11.6691	2.14241e-12
CYBB	2.20027	11.0146	9.6696e-12
DUOX1	1.1739	5.01012	9.7697e-06
GADD45A	1.03565	5.44656	3.57632e-06
GPX1	1.12066	5.76276	1.72679e-06
GSTP1	1.04354	3.3223	0.000476104
IER3	1.91216	7.59585	2.53598e-08
ITGAM	1.79376	5.64266	2.27686e-06
ITGB2	1.59303	7.5511	2.81125e-08
LCN2	2.65334	14.3109	4.88783e-15
NCF2	1.601	6.79454	1.60494e-07
NCF4	1.13038	3.07214	0.000846959
NOS2	2.32869	6.82448	1.49802e-07
PLAU	1.06442	4.64585	2.26023e-05
PXDN	1.88443	11.842	1.43877e-12
SLC5A3	1.15638	7.77118	1.69365e-08
TYROBP	2.20184	11.2151	6.09463e-12

## Sheet: Inflammatory response
Supplementary Fig. 2a GO:0006954 Inflammatory response-related genes (n = 81)
Input genes	Log2FC	log10(adj. p-value)	adj. p-value
ADAM8	1.91221	10.1986	6.32996e-11
ADCY7	1.14102	4.85206	1.40586e-05
ADORA3	2.71242	6.64662	2.2562e-07
AIF1	1.60378	5.46838	3.40114e-06
ALOX15	1.28925	2.51529	0.00305285
ALOX5	1.50837	6.68288	2.07548e-07
ALOX5AP	1.45266	4.25215	5.59561e-05
AOAH	1.15433	3.77903	0.00016633
APOE	2.41708	4.83755	1.45361e-05
BTK	1.36842	3.5701	0.00026909
C1QA	1.47809	3.24048	0.000574805
C3	2.31483	17.5293	2.95593e-18
C3AR1	1.79885	8.35391	4.42677e-09
C5AR1	1.32381	4.46715	3.41076e-05
CCL20	1.70515	2.53276	0.00293249
CCL24	2.97524	6.91614	1.21299e-07
CCL8	1.93932	3.32526	0.000472873
CCN4	2.48932	13.246	5.67586e-14
CCR1	1.67572	5.65252	2.22578e-06
CCR2	1.0901	1.68232	0.0207819
CCR3	2.74027	4.55333	2.79688e-05
CCR5	1.02431	2.69365	0.00202467
CCR7	1.70427	5.35322	4.43381e-06
CD163	3.27932	16.1152	7.6708e-17
CD300A	1.53681	4.99262	1.01715e-05
CD68	1.73678	10.179	6.62159e-11
CHI3L1	1.80409	4.59405	2.54654e-05
CLEC10A	2.17025	6.15884	6.93678e-07
CSF1R	1.94763	11.9876	1.02891e-12
CST7	1.40055	3.80521	0.0001566
CXCL1	1.29466	2.283	0.00521199
CXCL13	2.62574	3.82926	0.000148164
CXCR2	1.6086	4.128	7.44733e-05
CYBA	2.2629	11.6691	2.14241e-12
CYBB	2.20027	11.0146	9.6696e-12
CYSLTR1	1.3037	7.32973	4.68024e-08
ECM1	1.31341	3.72278	0.000189329
FCER1G	1.49964	5.44417	3.59605e-06
FCGR2B	1.63977	6.73751	1.83016e-07
FN1	1.01418	1.93063	0.0117321
FPR1	2.30889	9.29444	5.07642e-10
FPR3	1.71646	6.7935	1.60879e-07
GPSM3	1.15051	6.15869	6.93916e-07
GPX1	1.12066	5.76276	1.72679e-06
GPX2	1.23639	2.01508	0.00965864
GSTP1	1.04354	3.3223	0.000476104
HAVCR2	1.65544	6.72676	1.87605e-07
HCK	1.67887	7.19609	6.36665e-08
HMOX1	2.5707	20.0156	9.64739e-21
IDO1	1.14497	1.52463	0.0298794
IER3	1.91216	7.59585	2.53598e-08
IL10RA	1.26112	4.30728	4.92851e-05
IL1RN	1.58883	3.29465	0.000507397
IL20RB	1.17019	2.25633	0.00554199
ITGAM	1.79376	5.64266	2.27686e-06
ITGB2	1.59303	7.5511	2.81125e-08
ITGB6	1.41669	5.52512	2.98455e-06
KCNJ8	1.76935	5.88575	1.30093e-06
KRT16	2.43878	6.17685	6.655e-07
LILRA5	2.14314	3.53056	0.00029474
NKG7	1.2164	2.89432	0.0012755
NLRP2	1.73916	2.11596	0.00765665
NOS2	2.32869	6.82448	1.49802e-07
PLA2G7	2.91513	9.5888	2.57748e-10
PSTPIP1	1.33203	4.23343	5.84216e-05
PTAFR	1.59343	9.06927	8.52573e-10
S100A8	2.77054	8.17054	6.75243e-09
S100A9	2.55341	6.64796	2.24924e-07
SAA1	1.22406	2.05189	0.00887378
SAA2	1.56247	2.68382	0.00207102
SAA4	2.38386	6.03041	9.32375e-07
SCNN1B	1.50118	5.83731	1.45441e-06
SLAMF8	1.17187	5.82298	1.50322e-06
THEMIS2	1.43012	5.29124	5.11398e-06
TNC	1.4698	7.03084	9.31455e-08
TNFAIP8L2	1.00137	2.3089	0.00491024
TNIP1	1.17492	17.5581	2.76631e-18
TPSB2	1.09073	2.87831	0.00132339
TREM2	1.49538	3.94823	0.00011266
TRIM31	1.47263	1.64203	0.0228019
TYROBP	2.20184	11.2151	6.09463e-12

## Sheet: Lipid oxidation
Fig. 3c GO:0034440 Lipid oxidation-related genes (n = 127)
Input genes
ABCB11
ABCD1
ABCD2
ABCD3
ABCD4
ACAA1A
ACAA1B
ACAA2
ACACB
ACAD10
ACAD11
ACAD12
ACADL
ACADM
ACADS
ACADVL
ACAT1
ACAT3
ACOX1
ACOX2
ACOX3
ACOXL
ACSBG2
ACSL5
ADH5
ADH4
ADH7
ADIPOQ
ADIPOR1
ADIPOR2
AKT1
AKT2
ALDH1L2
ALOX12
ALOX12B
ALOX12E
ALOX15
ALOX5
ALOX8
ALOXE3
APOD
APPL2
AUH
BDH2
C1QTNF2
C1QTNF9
CPT1A
CPT2
CRAT
CROT
CYGB
CYP4F13
CYP4F18
CYP4V3
DBI
DECR1
DGAT1
DGAT2
ECHDC1
ECHDC2
ECHS1
ECI1
ECI2
ECI3
EHHADH
ETFA
ETFB
ETFBKMT
ETFDH
FABP1
FABP3
FMO1
FMO2
FMO4
GCDH
CNR1
HADH
HADHA
HADHB
HAO1
HAO2
HSD17B10
HSD17B4
ILVBL
IRS1
IRS2
IVD
KLHL25
HACL1
LEP
LONP2
MAPK14
MFSD2A
MIR199A-2
MIR214
MIR696
MLYCD
MTLN
MTOR
NR4A3
NUCB2
OBP2A
PDK4
PEX13
PEX5
PEX2
PEX7
PHYH
PLA2G7
PLIN5
POR
PPARA
PPARD
PPARG
PPARGC1A
PRKAA1
SAMD1
SCP2
SESN2
SIRT4
SLC25A17
SLC27A2
ACAT2
SOX9
TWIST1
TYSND1
LNCFAO
