# Supplementary material for: SLC27A2 marks lipid peroxidation in nasal epithelial cells driven by type 2 inflammation in chronic rhinosinusitis with nasal polyps
Source: Exp Mol Med. 2025 Apr 7;57(4):856–71. doi: 10.1038/s12276-025-01440-1 (PMC12045986; doi:10.1038/s12276-025-01440-1)
Supplement: Supplementary file 3 — Supplementary Table 3. [file 12276_2025_1440_MOESM3_ESM.xlsx]

## Sheet: Epithelial cell
gene	p_val	avg_log2FC	pct.1	pct.2	p_val_adj
BPIFA1	0	5.11191	0.503	0.358	0
SLPI	0	5.06976	0.875	0.431	0
BPIFB1	0	4.22097	0.495	0.235	0
WFDC2	0	4.2009	0.802	0.282	0
KRT19	0	3.88314	0.816	0.28	0
SERPINB3	0	3.88147	0.676	0.268	0
ZG16B	0	3.79117	0.284	0.028	0
TFF3	0	3.4451	0.426	0.155	0
S100A2	0	3.40436	0.546	0.156	0
LCN2	0	3.15377	0.477	0.159	0
PIGR	0	3.12532	0.427	0.115	0
SDK1	0	3.01518	0.564	0.104	0
AGR2	0	3.00003	0.594	0.124	0
KRT18	0	2.77567	0.665	0.161	0
KRT17	0	2.75031	0.439	0.111	0
ALOX15	0	2.72298	0.528	0.126	0
KRT5	0	2.69117	0.477	0.108	0
KRT8	0	2.62561	0.629	0.124	0
MT1X	0	2.57963	0.584	0.314	0
CD9	0	2.57875	0.675	0.362	0
FXYD3	0	2.5605	0.632	0.124	0
AQP3	0	2.54209	0.627	0.306	0
SAA1	0	2.52159	0.3	0.076	0
LYZ	1.20612e-15	2.5144	0.289	0.258	3.89144e-11
CXCL17	0	2.46518	0.538	0.071	0
VMO1	0	2.44104	0.492	0.1	0
ABCA13	0	2.42668	0.513	0.08	0
PERP	0	2.40704	0.633	0.207	0
TACSTD2	0	2.29849	0.572	0.119	0
EYA2	0	2.27398	0.535	0.131	0
RARRES1	0	2.2267	0.391	0.191	0
CAPS	0	2.21999	0.422	0.108	0
F3	0	2.21433	0.554	0.177	0
KRT15	0	2.1824	0.413	0.093	0
ALDH1A1	0	2.15892	0.579	0.155	0
CHST9	0	2.15756	0.502	0.034	0
MIR205HG	0	2.14472	0.481	0.117	0
MMP10	0	2.11074	0.257	0.075	0
LINC00511	0	2.09812	0.497	0.06	0
ELF3	0	2.0959	0.537	0.07	0
CAPN13	0	2.07963	0.485	0.072	0
PARD3	0	2.07559	0.555	0.152	0
NTN1	0	2.06455	0.479	0.054	0
KLF5	0	2.05751	0.534	0.08	0
TSPAN1	0	2.05183	0.43	0.085	0
CP	0	2.01299	0.473	0.1	0
PRSS23	0	1.97879	0.601	0.228	0
GSTP1	0	1.96453	0.73	0.648	0
MEIS2	0	1.93861	0.525	0.086	0
SERPINB4	0	1.93171	0.347	0.045	0
PLEKHA5	0	1.93163	0.573	0.271	0
ALDH3A1	0	1.90943	0.418	0.056	0
KAZN	0	1.90545	0.527	0.187	0
ATP1B1	0	1.90529	0.556	0.212	0
AC084816.1	0	1.89423	0.468	0.043	0
AQP5	0	1.89355	0.472	0.045	0
IFI27	0	1.86177	0.626	0.254	0
GLIS3	0	1.84085	0.505	0.156	0
MUC4	0	1.83945	0.471	0.06	0
KIAA1217	0	1.82218	0.562	0.186	0
S100A6	0	1.80051	0.881	0.868	0
ALCAM	0	1.78591	0.543	0.293	0
EHF	0	1.78083	0.498	0.025	0
ANXA2	0	1.78053	0.739	0.612	0
KRT7	0	1.7708	0.388	0.056	0
POSTN	2.60416e-218	1.74467	0.353	0.251	8.40206e-214
EGFR	0	1.73694	0.503	0.115	0
TUBB4B	0	1.71997	0.531	0.423	0
CHL1	0	1.70027	0.482	0.045	0
TSHZ2	0	1.68926	0.621	0.287	0
RIMS1	0	1.68658	0.31	0.03	0
HSPB1	0	1.68446	0.564	0.336	0
DSP	0	1.66989	0.498	0.07	0
TNC	0	1.66797	0.385	0.109	0
SLC5A8	0	1.6613	0.368	0.028	0
CSTB	0	1.6257	0.621	0.552	0
TMC5	0	1.61202	0.348	0.033	0
PRDX1	0	1.59931	0.671	0.628	0
IGFBP2	0	1.5911	0.511	0.186	0
FOXP2	0	1.58608	0.42	0.053	0
CDH26	0	1.57793	0.386	0.052	0
TXN	0	1.57648	0.615	0.57	0
SFN	0	1.56495	0.404	0.041	0
SPINT2	0	1.54479	0.536	0.277	0
MECOM	0	1.53107	0.542	0.167	0
LGALS3	0	1.53059	0.649	0.506	0
ADAM28	0	1.52598	0.476	0.267	0
MT1E	0	1.51293	0.476	0.163	0
TRIM2	0	1.50926	0.486	0.118	0
MUC1	0	1.50855	0.413	0.077	0
TTC6	0	1.50397	0.417	0.021	0
NEBL	0	1.48471	0.419	0.07	0
TP63	0	1.48342	0.298	0.037	0
MAPK10	0	1.48244	0.4	0.081	0
MT2A	4.23225e-282	1.47642	0.541	0.424	1.36549e-277
S100A11	0	1.47262	0.795	0.758	0
ID1	0	1.46754	0.476	0.156	0
MGST1	0	1.45324	0.442	0.067	0
ANK3	0	1.45088	0.587	0.31	0
GSN	0	1.45066	0.528	0.349	0
NOS2	0	1.43807	0.292	0.033	0
HS3ST1	0	1.43498	0.429	0.069	0
ANXA1	0	1.42257	0.706	0.614	0
PRDX5	0	1.4206	0.574	0.543	0
NWD1	0	1.41496	0.38	0.025	0
PLEKHS1	0	1.39532	0.425	0.042	0
SOX2	0	1.39256	0.437	0.038	0
MEIS1	0	1.38722	0.44	0.038	0
ATP1A1	0	1.38504	0.594	0.536	0
C19orf33	0	1.37946	0.439	0.048	0
TFCP2L1	0	1.3734	0.327	0.033	0
GRHL2	0	1.37217	0.442	0.022	0
SLC6A14	0	1.36892	0.338	0.031	0
NFIB	0	1.35803	0.56	0.185	0
PTPRK	0	1.35519	0.519	0.188	0
CLDN4	0	1.34722	0.416	0.049	0
C3	0	1.34667	0.32	0.069	0
CD24	0	1.34533	0.319	0.074	0
CLDN7	0	1.33458	0.378	0.052	0
PDLIM1	0	1.33379	0.552	0.274	0
MCC	0	1.33365	0.458	0.215	0
ZBTB7C	0	1.32118	0.427	0.059	0
COL4A5	0	1.31287	0.43	0.088	0
ADARB2	0	1.30144	0.32	0.06	0
EYA1	0	1.28352	0.436	0.066	0
BMPR1B	0	1.28193	0.385	0.027	0
PKM	0	1.27721	0.615	0.563	0
MACROD2	0	1.27576	0.406	0.111	0
NEDD4L	0	1.26213	0.444	0.145	0
MYOF	0	1.25136	0.505	0.222	0
PCDH7	0	1.2407	0.377	0.058	0
LSAMP	0	1.23671	0.355	0.103	0
SAMD12	0	1.23161	0.473	0.24	0
MID1	0	1.22953	0.428	0.102	0
NBEA	0	1.21973	0.455	0.238	0
NRG1	0	1.21704	0.302	0.071	0
BCAM	0	1.21615	0.366	0.117	0
LMO7	0	1.21332	0.474	0.177	0
NUPR1	0	1.21296	0.434	0.127	0
NRXN3	0	1.21263	0.281	0.031	0
CLIC6	0	1.21105	0.414	0.032	0
MUC16	0	1.20833	0.251	0.034	0
GPRC5A	0	1.20654	0.31	0.027	0
EGLN3	0	1.20003	0.368	0.088	0
MDK	0	1.19678	0.485	0.202	0
PLCB4	0	1.19624	0.459	0.118	0
IGFBP3	0	1.19145	0.341	0.146	0
CYP4B1	0	1.18702	0.367	0.026	0
TMPRSS4	0	1.18553	0.389	0.025	0
YBX3	0	1.18246	0.572	0.362	0
YAP1	0	1.1773	0.469	0.137	0
FAM160A1	0	1.17552	0.426	0.041	0
CCDC146	0	1.17056	0.419	0.195	0
EYA4	0	1.16945	0.413	0.048	0
EPAS1	0	1.16801	0.533	0.302	0
ISG15	2.89375e-33	1.16311	0.254	0.303	9.33639e-29
DST	0	1.15741	0.424	0.237	0
PTPRF	0	1.15413	0.452	0.066	0
ADH1C	0	1.1532	0.305	0.02	0
WDR49	0	1.14263	0.25	0.034	0
PITX1	0	1.14159	0.417	0.04	0
ARHGAP24	0	1.14063	0.482	0.225	0
CDH1	0	1.13191	0.42	0.078	0
SERPINF1	0	1.1264	0.421	0.159	0
AGAP1	0	1.12624	0.481	0.21	0
SCNN1A	0	1.12564	0.427	0.034	0
NAALADL2	0	1.12335	0.436	0.165	0
SPAG16	0	1.12333	0.36	0.166	0
EZR	0	1.11425	0.623	0.633	0
NFIA	0	1.10246	0.527	0.292	0
ESRRG	0	1.10138	0.265	0.018	0
NHSL1	0	1.09681	0.419	0.129	0
TSC22D1	0	1.09288	0.54	0.353	0
PPDPF	2.98446e-220	1.08967	0.546	0.556	9.62906e-216
PER2	0	1.08746	0.441	0.164	0
FHIT	0	1.08471	0.478	0.311	0
CLDN1	0	1.08235	0.342	0.023	0
PTHLH	0	1.08206	0.299	0.036	0
SEMA5A	0	1.0817	0.363	0.092	0
LAMB3	0	1.07934	0.333	0.035	0
SLC6A6	0	1.07883	0.474	0.338	0
CD59	0	1.07729	0.551	0.412	0
TNFSF10	2.22927e-301	1.07508	0.467	0.322	7.19253e-297
EPHX1	0	1.07197	0.445	0.169	0
PLPP2	0	1.07083	0.423	0.038	0
CKB	0	1.06429	0.325	0.058	0
EPCAM	0	1.06359	0.342	0.027	0
PTK2	0	1.06328	0.511	0.256	0
ALDH3A2	0	1.06324	0.423	0.172	0
SLC12A2	0	1.06238	0.442	0.257	0
PATJ	0	1.05998	0.502	0.333	0
NTRK2	0	1.05273	0.26	0.074	0
CCND1	0	1.05053	0.404	0.11	0
CTNNA1	0	1.04958	0.528	0.418	0
SOX4	0	1.04622	0.431	0.189	0
CES1	0	1.03992	0.277	0.044	0
TRIM29	0	1.03959	0.405	0.026	0
MTUS1	0	1.03708	0.455	0.151	0
CTNND1	0	1.03707	0.49	0.281	0
IGF1R	0	1.03676	0.494	0.251	0
HES1	0	1.03398	0.382	0.092	0
LMO4	0	1.03239	0.514	0.422	0
ITGB4	0	1.02867	0.428	0.095	0
SMIM22	0	1.02593	0.28	0.024	0
GCLC	0	1.02253	0.373	0.17	0
TENM4	0	1.02181	0.366	0.063	0
S100A16	0	1.01965	0.408	0.117	0
ITGB8	0	1.01791	0.408	0.065	0
PALLD	0	1.01532	0.492	0.218	0
SNCA	0	1.01438	0.355	0.097	0
MYH14	0	1.01374	0.354	0.022	0
AC093865.1	0	1.01315	0.369	0.089	0
A4GALT	0	1.01216	0.403	0.07	0
ATP2C2	0	1.01214	0.359	0.019	0
DDR1	0	1.00082	0.426	0.051	0
JUP	0	0.99793	0.42	0.078	0
CYB5A	0	0.997817	0.426	0.23	0
SLC26A2	0	0.995201	0.358	0.143	0
ERRFI1	0	0.990808	0.363	0.108	0
MAP7	0	0.990766	0.417	0.06	0
PTPRZ1	0	0.989257	0.357	0.018	0
FMO2	0	0.987797	0.308	0.058	0
EFNA5	0	0.986729	0.436	0.112	0
MAST4	0	0.983164	0.505	0.311	0
GPX4	2.54467e-204	0.982413	0.576	0.628	8.21014e-200
S100A14	0	0.981371	0.309	0.02	0
PTPN3	0	0.976407	0.404	0.037	0
EXPH5	0	0.972628	0.396	0.053	0
CLU	0	0.971995	0.463	0.214	0
CELSR1	0	0.971967	0.403	0.062	0
PSD3	0	0.970649	0.448	0.148	0
KHDRBS2	0	0.962002	0.283	0.067	0
ENAH	0	0.955963	0.459	0.141	0
SAT1	0	0.955071	0.788	0.756	0
MT-ND4	0	0.95399	0.956	0.975	0
GAPDH	0	0.953842	0.744	0.846	0
KRT23	0	0.950903	0.264	0.02	0
DMD	0	0.941089	0.322	0.094	0
TSPAN3	0	0.939819	0.441	0.313	0
CDH3	0	0.939725	0.343	0.023	0
ARHGAP32	0	0.938792	0.416	0.125	0
LY6E	2.48176e-150	0.933709	0.523	0.476	8.00716e-146
GABRP	0	0.927891	0.289	0.026	0
LGALS3BP	0	0.924312	0.446	0.166	0
DGKH	0	0.923546	0.452	0.241	0
MAGI3	0	0.922009	0.411	0.227	0
FBXO32	0	0.920232	0.367	0.208	0
CXADR	0	0.917482	0.397	0.023	0
SLC22A23	0	0.912399	0.389	0.08	0
RASSF6	0	0.911512	0.357	0.071	0
ETS2	0	0.911227	0.485	0.28	0
ANOS1	0	0.910633	0.26	0.037	0
KIAA1324	0	0.909858	0.331	0.053	0
GRIP1	0	0.905339	0.37	0.141	0
HMGN3	1.76467e-124	0.903871	0.507	0.481	5.69354e-120
HOMER2	0	0.903399	0.384	0.087	0
UGT2A1	0	0.900593	0.3	0.023	0
TRPV4	0	0.900512	0.383	0.041	0
APP	0	0.897393	0.531	0.31	0
WWTR1	0	0.896137	0.438	0.167	0
TMEM123	5.12037e-255	0.894321	0.546	0.498	1.65204e-250
SORD	0	0.890871	0.358	0.079	0
MRTFB	0	0.888196	0.486	0.297	0
AUTS2	1.58936e-258	0.887197	0.523	0.407	5.12792e-254
NUCB2	1.1379e-14	0.886382	0.413	0.413	3.67131e-10
DLG5	0	0.885657	0.404	0.096	0
MPZL2	0	0.885317	0.395	0.072	0
PRRG4	0	0.884293	0.38	0.042	0
MGLL	0	0.883682	0.423	0.26	0
CFB	0	0.871189	0.282	0.1	0
TSPAN13	0	0.869974	0.402	0.169	0
TNS4	0	0.867972	0.311	0.023	0
FOXA1	0	0.867634	0.364	0.018	0
FBXL7	0	0.866521	0.418	0.152	0
HEBP2	6.71608e-249	0.866383	0.461	0.359	2.16688e-244
PCSK6	0	0.857931	0.263	0.04	0
SLC44A4	0	0.855794	0.28	0.026	0
SRGAP3	0	0.855112	0.395	0.149	0
KIAA1522	0	0.852379	0.404	0.074	0
ST6GALNAC1	0	0.851635	0.365	0.037	0
DOCK1	0	0.849115	0.448	0.176	0
PPM1L	0	0.848561	0.408	0.181	0
CTBP2	0	0.846213	0.472	0.263	0
ECE1	0	0.844375	0.466	0.32	0
CD55	1.97473e-99	0.841049	0.55	0.556	6.37126e-95
DYNLL1	9.19189e-17	0.840862	0.59	0.688	2.96567e-12
CSTA	0	0.839791	0.324	0.099	0
SH3D19	0	0.839066	0.425	0.183	0
MT-CO3	0	0.838281	0.979	0.988	0
RND3	0	0.837522	0.346	0.077	0
MUC20	0	0.836106	0.329	0.058	0
TACC2	0	0.834906	0.35	0.055	0
KIF21A	0	0.833578	0.425	0.225	0
MT-CO2	0	0.83327	0.965	0.985	0
BAIAP2L1	0	0.832505	0.354	0.065	0
ADGRV1	0	0.83191	0.298	0.023	0
SIX3	0	0.830677	0.38	0.013	0
IL33	0	0.828669	0.307	0.091	0
ARHGAP21	0	0.827351	0.431	0.264	0
SHROOM3	0	0.825552	0.31	0.047	0
HSBP1	5.27317e-190	0.824576	0.47	0.382	1.70134e-185
AOPEP	4.03879e-289	0.823866	0.49	0.372	1.30307e-284
SOD1	7.17869e-70	0.823503	0.541	0.585	2.31613e-65
CARMIL1	7.02991e-249	0.818143	0.425	0.289	2.26813e-244
SLC6A8	0	0.816376	0.326	0.042	0
APLP2	2.26085e-246	0.815933	0.531	0.46	7.29439e-242
MAL2	0	0.815882	0.327	0.015	0
C12orf74	0	0.815135	0.273	0.032	0
DSTN	8.12317e-278	0.814326	0.572	0.529	2.62086e-273
PBX1	0	0.814053	0.482	0.179	0
MAGI1	0	0.813068	0.459	0.156	0
RAB25	0	0.812557	0.351	0.013	0
GLTP	0	0.811754	0.425	0.252	0
CLDN10	0	0.810009	0.263	0.017	0
PPL	0	0.809406	0.364	0.035	0
NFIX	0	0.809103	0.418	0.126	0
RDH10	0	0.808285	0.311	0.119	0
MET	0	0.807663	0.376	0.081	0
CCSER1	0	0.805663	0.394	0.179	0
FHL2	0	0.803233	0.367	0.089	0
NFAT5	1.03063e-73	0.802259	0.541	0.621	3.32522e-69
CDC42EP5	0	0.800901	0.295	0.101	0
RANBP17	0	0.799704	0.329	0.051	0
PTPN13	0	0.796104	0.428	0.151	0
DANT2	0	0.795254	0.356	0.079	0
BAG1	3.58397e-227	0.794577	0.449	0.349	1.15633e-222
EMP2	0	0.792226	0.38	0.097	0
ARFGEF3	0	0.791348	0.267	0.043	0
MYO10	0	0.790813	0.366	0.123	0
DHCR24	0	0.788097	0.366	0.061	0
GLUL	0	0.788086	0.579	0.403	0
MYO6	0	0.782764	0.416	0.175	0
FARP1	0	0.782695	0.408	0.137	0
OAT	0	0.782606	0.445	0.289	0
NDFIP2	0	0.780542	0.407	0.176	0
NTN4	0	0.777051	0.344	0.076	0
MAP3K13	0	0.776365	0.441	0.299	0
WWC1	0	0.77558	0.299	0.025	0
USP54	0	0.775282	0.347	0.107	0
FRAS1	0	0.775279	0.279	0.016	0
CTDSPL	0	0.774438	0.407	0.12	0
GOLM1	0	0.773902	0.341	0.136	0
HSP90AA1	6.14421e-108	0.772292	0.722	0.845	1.98237e-103
TXNDC17	5.52434e-106	0.770851	0.439	0.385	1.78237e-101
COX6A1	1.37528e-69	0.770681	0.548	0.637	4.4372e-65
ARG2	0	0.765041	0.282	0.077	0
SH3RF2	0	0.762183	0.319	0.025	0
DUOX1	0	0.761384	0.367	0.072	0
ITGA2	0	0.76106	0.364	0.07	0
HINT1	5.97464e-131	0.759901	0.62	0.741	1.92766e-126
ST14	0	0.758336	0.357	0.067	0
CASZ1	0	0.756501	0.369	0.075	0
PAWR	0	0.755633	0.434	0.179	0
PKP2	0	0.753619	0.35	0.058	0
FGFR2	0	0.752683	0.329	0.043	0
ST5	0	0.75268	0.403	0.106	0
SNHG29	1.68296e-48	0.752651	0.591	0.695	5.42992e-44
CLSTN1	1.07257e-254	0.751556	0.454	0.342	3.46055e-250
SPINT1	0	0.749911	0.371	0.058	0
MT-CO1	0	0.748209	0.969	0.981	0
ADH7	0	0.743994	0.254	0.015	0
NFIC	0	0.742871	0.485	0.335	0
ASS1	0	0.740665	0.286	0.059	0
PLCE1	0	0.740456	0.343	0.079	0
GAREM1	0	0.740109	0.35	0.074	0
CIB1	1.5923e-08	0.739172	0.482	0.535	0.00051374
VGLL4	1.74386e-264	0.739095	0.471	0.357	5.62638e-260
CACHD1	0	0.738502	0.394	0.12	0
IGF2BP2	0	0.73838	0.343	0.092	0
SGPP2	0	0.73812	0.34	0.072	0
KIAA1671	0	0.736968	0.407	0.135	0
AFDN	0	0.736859	0.398	0.176	0
CEBPD	0	0.736628	0.565	0.388	0
RBFOX2	0	0.736279	0.461	0.276	0
FAM107A	0	0.734806	0.273	0.081	0
MT-CYB	0	0.734249	0.96	0.976	0
RBP1	0	0.733524	0.297	0.058	0
ATP2A2	8.49878e-116	0.7317	0.481	0.445	2.74205e-111
KLF4	0	0.731329	0.395	0.214	0
S100A13	0	0.730585	0.414	0.193	0
IMPA2	0	0.72905	0.344	0.074	0
KITLG	0	0.728422	0.35	0.074	0
CBR1	0	0.728383	0.368	0.211	0
ATF3	5.69022e-201	0.72658	0.362	0.241	1.83589e-196
IRF6	0	0.725318	0.336	0.014	0
MX1	1.19709e-78	0.723023	0.334	0.241	3.86231e-74
ITPKC	0	0.722978	0.298	0.111	0
MT-ATP6	0	0.722959	0.975	0.983	0
SPATS2L	4.19489e-295	0.722176	0.475	0.308	1.35344e-290
SCPEP1	2.005e-290	0.721664	0.397	0.26	6.46894e-286
ADIRF	0	0.721462	0.433	0.152	0
ABHD17C	0	0.719425	0.341	0.064	0
AC083837.1	0	0.718073	0.251	0.07	0
MIF	1.2452e-65	0.716659	0.606	0.762	4.01751e-61
HSD17B2	0	0.715436	0.25	0.021	0
ARHGEF28	0	0.713309	0.402	0.134	0
TCF7L1	0	0.711443	0.378	0.127	0
NR6A1	0	0.709982	0.363	0.094	0
ARL4D	0	0.709865	0.295	0.066	0
EPB41L1	0	0.709716	0.355	0.113	0
MARK1	0	0.709218	0.354	0.071	0
CERS6	3.50874e-222	0.707634	0.442	0.326	1.13206e-217
TMC4	0	0.704035	0.358	0.048	0
ADCY9	0	0.703257	0.353	0.165	0
TCF7L2	0	0.702591	0.45	0.219	0
CADPS2	0	0.702534	0.421	0.169	0
MCU	4.83053e-184	0.702484	0.433	0.33	1.55852e-179
SDC4	0	0.702023	0.365	0.081	0
DPP10	0	0.702003	0.256	0.014	0
TNS1	0	0.700384	0.374	0.153	0
ARHGAP5	6.75661e-297	0.700053	0.448	0.303	2.17995e-292
LAMA3	0	0.699071	0.327	0.063	0
XPR1	3.28122e-75	0.697953	0.445	0.403	1.05865e-70
PCLO	0	0.697235	0.296	0.017	0
SEMA4B	0	0.697206	0.384	0.138	0
C6orf132	0	0.697025	0.306	0.015	0
DPYSL3	0	0.696998	0.306	0.092	0
NDRG2	0	0.696853	0.3	0.079	0
EPS8	0	0.696848	0.41	0.211	0
RAI14	0	0.696317	0.417	0.147	0
DLG1	3.2074e-28	0.695124	0.499	0.581	1.03483e-23
MT-ND6	1.11923e-21	0.694272	0.442	0.437	3.61107e-17
SH3RF1	0	0.693249	0.379	0.145	0
IGFBP5	0	0.693156	0.283	0.098	0
PARVA	0	0.69168	0.403	0.126	0
SELENBP1	0	0.691479	0.314	0.056	0
STOX2	0	0.68846	0.339	0.094	0
CMYA5	0	0.687412	0.323	0.056	0
DYNC2H1	0	0.686791	0.286	0.141	0
CNN3	0	0.686122	0.431	0.167	0
CFAP44	2.78326e-204	0.685922	0.276	0.161	8.9799e-200
PPA1	1.14031e-58	0.685221	0.475	0.455	3.67909e-54
SLC25A5	6.87288e-21	0.683668	0.505	0.559	2.21747e-16
KCNK1	0	0.682072	0.302	0.04	0
H2AFJ	5.38074e-216	0.681093	0.412	0.29	1.73604e-211
ALDH2	0	0.680308	0.41	0.229	0
SORBS2	0	0.679071	0.349	0.158	0
ATP5F1B	3.55557e-27	0.677234	0.501	0.542	1.14717e-22
MYO5B	0	0.67511	0.277	0.067	0
PPM1H	0	0.674888	0.315	0.089	0
MYO5C	0	0.673028	0.363	0.108	0
DMKN	0	0.672793	0.315	0.027	0
ERBB4	0	0.672127	0.255	0.075	0
CDC42EP4	0	0.670901	0.345	0.102	0
CACNB4	0	0.670627	0.277	0.078	0
DSG2	0	0.669622	0.323	0.022	0
STXBP6	0	0.667075	0.316	0.094	0
PHLPP1	0	0.665659	0.392	0.211	0
SH3PXD2A	0	0.665446	0.385	0.196	0
TRAF3IP1	0	0.664998	0.308	0.138	0
LRP11	0	0.663487	0.311	0.077	0
ARL3	3.53818e-226	0.661071	0.384	0.254	1.14156e-221
CUEDC1	0	0.660299	0.364	0.11	0
NME2	1.21339e-82	0.65889	0.617	0.691	3.91488e-78
UBE2H	1.18819e-33	0.658478	0.515	0.582	3.83359e-29
FGFR3	0	0.658387	0.278	0.025	0
BICDL2	0	0.658079	0.289	0.012	0
SH3YL1	0	0.657646	0.406	0.194	0
DHRS3	0	0.657518	0.429	0.229	0
SOX5	2.04453e-304	0.65711	0.361	0.211	6.59648e-300
TSGA10	0	0.655767	0.31	0.117	0
KIAA1211L	0	0.655357	0.261	0.061	0
LIMA1	0	0.653587	0.489	0.289	0
NHS	0	0.653459	0.35	0.105	0
ESRP1	0	0.652738	0.34	0.014	0
SLC31A1	0	0.652226	0.316	0.151	0
GTF2I	1.60367e-54	0.651168	0.514	0.549	5.17408e-50
BTF3	5.10244e-89	0.650494	0.649	0.799	1.64625e-84
NECTIN1	0	0.650102	0.325	0.061	0
SLC9A3R1	1.73526e-165	0.649032	0.424	0.318	5.59865e-161
CAPN1	1.69228e-255	0.647945	0.426	0.299	5.45998e-251
HMGB3	0	0.647446	0.291	0.061	0
ABCC5	0	0.647056	0.347	0.164	0
KCTD1	0	0.646186	0.353	0.103	0
TNFRSF21	0	0.644838	0.343	0.086	0
CTTN	0	0.642442	0.398	0.146	0
SOBP	0	0.641951	0.307	0.06	0
PEBP1	1.23161e-18	0.641061	0.529	0.581	3.97365e-14
B4GALNT3	0	0.640984	0.3	0.03	0
SLC25A25	3.53041e-259	0.640617	0.357	0.22	1.13905e-254
SIX1	0	0.640475	0.378	0.074	0
IFFO2	0	0.639985	0.329	0.171	0
UGDH	0	0.639704	0.324	0.131	0
THRB	0	0.636497	0.295	0.077	0
CDC14B	0	0.636428	0.362	0.138	0
TOX3	0	0.634495	0.265	0.014	0
PLS1	0	0.633336	0.304	0.029	0
COX7A2	2.4552e-11	0.632659	0.553	0.671	7.92145e-07
JUN	1.23951e-130	0.631876	0.658	0.678	3.99917e-126
EPB41L4A	0	0.63125	0.398	0.192	0
NCKAP1	0	0.6311	0.401	0.146	0
SLC20A2	8.47452e-149	0.631006	0.405	0.306	2.73422e-144
TANC2	0	0.630276	0.426	0.246	0
POR	0	0.629531	0.411	0.257	0
RAB11FIP1	3.77987e-37	0.62948	0.381	0.349	1.21954e-32
RPLP0	1.86334e-288	0.628852	0.778	0.877	6.01187e-284
AKR1C3	0	0.628767	0.272	0.091	0
ANXA3	0	0.627912	0.272	0.031	0
BAIAP2	0	0.627116	0.339	0.09	0
IRX3	0	0.626211	0.264	0.019	0
TPD52L1	0	0.625828	0.328	0.065	0
ATP7B	0	0.625803	0.29	0.026	0
PRDX6	3.53207e-42	0.625462	0.477	0.478	1.13959e-37
TJP2	0	0.624455	0.331	0.123	0
RGS12	0	0.624375	0.369	0.125	0
KREMEN1	0	0.622736	0.35	0.074	0
CLTA	3.08776e-42	0.621936	0.52	0.564	9.96236e-38
GNAL	0	0.621664	0.328	0.082	0
AKR1A1	6.94619e-89	0.620421	0.44	0.391	2.24112e-84
SSBP2	2.03448e-103	0.620196	0.478	0.422	6.56404e-99
TSTD1	5.68626e-149	0.619663	0.417	0.313	1.83462e-144
PLEKHA7	0	0.615992	0.324	0.137	0
SLC4A4	0	0.615202	0.25	0.084	0
ZKSCAN1	6.28875e-170	0.615013	0.414	0.31	2.029e-165
SQSTM1	2.69006e-34	0.614693	0.545	0.627	8.6792e-30
PPP1R13B	0	0.613683	0.403	0.227	0
FRK	0	0.612336	0.308	0.055	0
LMNA	1.13137e-139	0.611736	0.515	0.429	3.65024e-135
L3MBTL4	0	0.610802	0.375	0.153	0
F11R	0	0.610697	0.379	0.136	0
IFITM3	8.45947e-235	0.609295	0.548	0.379	2.72936e-230
SGK1	5.00312e-267	0.609245	0.414	0.265	1.61421e-262
GTF2IRD1	0	0.603444	0.343	0.083	0
SLC27A2	0	0.602718	0.263	0.048	0
CX3CL1	0	0.60169	0.298	0.05	0
STK39	1.12228e-102	0.601493	0.462	0.372	3.62094e-98
SERINC2	0	0.60099	0.309	0.031	0
TUSC3	0	0.600927	0.304	0.075	0
VTCN1	0	0.60045	0.266	0.008	0
NET1	0	0.600086	0.347	0.167	0
GK5	0	0.600014	0.349	0.175	0
MT-ND3	0	0.599511	0.933	0.973	0
MSI2	5.7214e-47	0.599178	0.525	0.589	1.84595e-42
BLVRB	2.69257e-227	0.598201	0.44	0.322	8.6873e-223
CDS1	0	0.596881	0.26	0.019	0
RNF145	1.38901e-71	0.596308	0.478	0.458	4.48151e-67
TEAD1	0	0.596082	0.412	0.146	0
LINC00342	9.60117e-59	0.594921	0.286	0.38	3.09772e-54
HSP90AB1	7.0042e-36	0.59462	0.627	0.75	2.25983e-31
MGST2	0	0.594373	0.4	0.186	0
EVA1C	1.73845e-282	0.593014	0.442	0.27	5.60893e-278
PTN	0	0.592996	0.252	0.056	0
FABP5	1.81385e-91	0.592462	0.355	0.267	5.85221e-87
NPAS2	0	0.591829	0.314	0.078	0
MPV17L	0	0.59155	0.251	0.04	0
KLF3	2.25234e-205	0.589846	0.42	0.293	7.26694e-201
ERBB3	0	0.588907	0.298	0.018	0
RHPN2	0	0.58887	0.266	0.025	0
ANXA4	1.17734e-180	0.587874	0.41	0.288	3.79856e-176
RHOC	2.20262e-210	0.587843	0.423	0.289	7.10654e-206
YWHAE	1.46002e-15	0.587556	0.528	0.607	4.71061e-11
NIBAN2	0	0.587002	0.37	0.157	0
RAB13	0	0.586314	0.402	0.22	0
KRTCAP3	0	0.586131	0.341	0.032	0
MYO1E	0	0.585884	0.404	0.224	0
STARD10	0	0.585817	0.321	0.078	0
HK1	4.36634e-145	0.585603	0.424	0.32	1.40876e-140
BACE2	0	0.585362	0.4	0.157	0
COX5B	2.94734e-07	0.584857	0.523	0.643	0.00950928
RFX2	2.33293e-185	0.584271	0.278	0.166	7.52697e-181
PTMS	4.2479e-109	0.583078	0.455	0.369	1.37054e-104
NR2F6	0	0.582007	0.331	0.107	0
RAB4A	1.86605e-154	0.581379	0.416	0.32	6.02063e-150
PRDX2	9.73218e-38	0.579899	0.459	0.45	3.13999e-33
ERBB2	0	0.578167	0.338	0.052	0
CLINT1	1.81406e-16	0.577413	0.466	0.503	5.8529e-12
CFAP298	1.21528e-28	0.576877	0.326	0.281	3.92098e-24
FAT2	0	0.576066	0.277	0.017	0
SGMS2	0	0.5757	0.283	0.076	0
RALGAPA2	1.09749e-175	0.574524	0.504	0.439	3.54093e-171
CLUAP1	0	0.574484	0.312	0.121	0
SH3BP4	0	0.574324	0.332	0.09	0
SLC2A1	0	0.571483	0.324	0.104	0
ZNF428	5.82101e-159	0.56706	0.402	0.297	1.87809e-154
ZNF462	0	0.565211	0.341	0.096	0
PLEKHH1	0	0.564021	0.287	0.02	0
RAC1	3.36748e-26	0.562819	0.571	0.651	1.08648e-21
VDAC2	8.46743e-23	0.561762	0.444	0.459	2.73193e-18
KLHL29	0	0.560576	0.264	0.084	0
SLC1A5	2.00433e-240	0.558736	0.369	0.244	6.46677e-236
PLA2R1	0	0.558728	0.342	0.09	0
SDC1	0	0.558397	0.364	0.2	0
TPI1	3.8439e-14	0.557508	0.504	0.565	1.2402e-09
DPH6	4.63052e-224	0.556004	0.385	0.248	1.49399e-219
JPT2	0	0.555057	0.33	0.114	0
TUBA1C	1.55536e-88	0.553201	0.398	0.314	5.01822e-84
NUCKS1	4.42363e-08	0.550081	0.535	0.631	0.00142724
ADAM9	0	0.549905	0.371	0.196	0
MIPOL1	0	0.548632	0.32	0.082	0
TSPAN6	0	0.548582	0.289	0.045	0
UFC1	1.49988e-32	0.54852	0.415	0.491	4.8392e-28
MT-ND5	5.42028e-280	0.547598	0.751	0.909	1.7488e-275
RARB	0	0.547488	0.305	0.061	0
ATP5F1A	1.32504e-08	0.547235	0.481	0.52	0.00042751
AC025154.2	0	0.546567	0.268	0.009	0
TJP1	0	0.546034	0.403	0.148	0
ASRGL1	0	0.542961	0.291	0.085	0
CHPT1	1.07037e-100	0.542829	0.3	0.212	3.45344e-96
KANK1	0	0.542737	0.373	0.209	0
PLAC8	1.0914e-197	0.542591	0.301	0.175	3.52131e-193
CAST	4.9518e-17	0.540813	0.561	0.661	1.59765e-12
SNX7	0	0.540602	0.326	0.072	0
PRICKLE2	0	0.539698	0.304	0.101	0
IMMP2L	1.16491e-77	0.539642	0.481	0.434	3.75846e-73
USP31	0	0.539459	0.307	0.109	0
RERG	0	0.539407	0.259	0.042	0
TMEM59	5.74345e-16	0.539085	0.554	0.67	1.85307e-11
IFT81	0	0.538686	0.281	0.079	0
RHOB	8.83567e-156	0.538211	0.415	0.303	2.85074e-151
EEF2	5.96089e-28	0.537705	0.631	0.779	1.92322e-23
ITPRID2	0	0.537386	0.378	0.216	0
MT-ND2	0	0.536874	0.882	0.953	0
LRRC23	2.8261e-68	0.536445	0.251	0.183	9.11813e-64
PARD3B	0	0.536398	0.394	0.152	0
ACTN4	4.76126e-11	0.536176	0.515	0.594	1.53617e-06
BAG3	0	0.535132	0.341	0.126	0
CDCP1	0	0.534997	0.308	0.053	0
PSMB5	2.55903e-75	0.534662	0.397	0.333	8.25646e-71
SPINT1-AS1	0	0.534548	0.314	0.028	0
FAM107B	1.58238e-11	0.534178	0.532	0.603	5.10539e-07
CMTM4	0	0.533744	0.312	0.067	0
HDLBP	1.20072e-23	0.533462	0.496	0.504	3.87399e-19
RBBP8	0	0.533205	0.329	0.138	0
PDZD2	0	0.532987	0.335	0.152	0
MTSS1	0	0.531392	0.377	0.191	0
AQP4-AS1	0	0.5313	0.27	0.013	0
CDK2AP1	0	0.530915	0.363	0.197	0
CDC42BPA	0	0.530908	0.396	0.158	0
EGR1	4.97985e-95	0.530548	0.434	0.353	1.6067e-90
ANKRD6	0	0.528869	0.325	0.112	0
LRIG1	0	0.528457	0.387	0.207	0
EBPL	4.34403e-209	0.527895	0.391	0.273	1.40156e-204
SMS	1.10565e-201	0.526904	0.41	0.274	3.56728e-197
SEMA3C	0	0.526711	0.294	0.078	0
ANKRD36C	1.39918e-22	0.526592	0.244	0.296	4.51432e-18
ARHGEF12	7.01359e-172	0.526425	0.427	0.304	2.26286e-167
GXYLT2	0	0.52639	0.285	0.052	0
RIN2	0	0.525206	0.413	0.21	0
CORO2A	0	0.524963	0.351	0.121	0
NXN	0	0.524486	0.389	0.157	0
NDUFC1	2.90102e-08	0.523252	0.452	0.478	0.000935984
UQCRC1	4.72397e-130	0.523125	0.402	0.309	1.52414e-125
ARL1	1.73717e-98	0.522604	0.375	0.301	5.6048e-94
LGR4	0	0.522007	0.321	0.065	0
ITGA3	0	0.521945	0.305	0.08	0
MAOA	0	0.521621	0.281	0.056	0
CLMN	2.33143e-296	0.521567	0.324	0.179	7.52212e-292
CTSD	3.06439e-95	0.521556	0.515	0.515	9.88695e-91
DHX32	0	0.521452	0.309	0.139	0
GCLM	0	0.519697	0.358	0.19	0
DENND2C	0	0.518909	0.267	0.086	0
SYBU	0	0.518187	0.281	0.067	0
FNBP1L	0	0.516903	0.347	0.123	0
RAI1	0	0.516661	0.361	0.183	0
ABCA5	5.88723e-116	0.516435	0.372	0.286	1.89945e-111
EPHA2	0	0.516374	0.267	0.049	0
ATP8B1	0	0.514532	0.411	0.216	0
PLXNB2	0	0.512551	0.368	0.166	0
PTPN14	0	0.51197	0.318	0.127	0
AC027117.2	0	0.511906	0.256	0.02	0
TLE5	1.87218e-09	0.511609	0.545	0.636	6.04039e-05
MNAT1	5.88605e-67	0.511436	0.453	0.408	1.89908e-62
CD81	3.77581e-09	0.511166	0.545	0.684	0.000121823
LAMA5	0	0.510956	0.317	0.115	0
STRBP	1.10457e-76	0.510562	0.409	0.342	3.56377e-72
STIM2	1.90432e-13	0.510008	0.485	0.546	6.1441e-09
PCSK5	0	0.509549	0.411	0.186	0
HS6ST1	0	0.509367	0.333	0.154	0
RASSF9	0	0.509148	0.271	0.04	0
PHYHD1	0	0.508725	0.313	0.053	0
CD63	4.50091e-120	0.508223	0.646	0.715	1.45217e-115
GULP1	0	0.507481	0.308	0.098	0
PTGR1	0	0.507081	0.323	0.096	0
ARL4A	2.25017e-225	0.507046	0.377	0.228	7.25993e-221
FAM114A1	0	0.506189	0.312	0.162	0
LRIG3	0	0.504913	0.295	0.064	0
HSBP1L1	0	0.504148	0.34	0.105	0
NDRG1	1.67182e-44	0.50371	0.399	0.354	5.39396e-40
PLD1	0	0.502228	0.34	0.149	0
TSPO	8.83637e-16	0.50222	0.511	0.573	2.85097e-11
LRRC8A	0	0.501778	0.325	0.155	0
SPAG1	7.60262e-89	0.501485	0.251	0.172	2.45291e-84
TMTC2	0	0.501215	0.479	0.295	0
COMT	7.67741e-65	0.500316	0.43	0.379	2.47704e-60
S100A10	1.20207e-10	0.500186	0.534	0.641	3.87834e-06
AVPI1	0	0.498821	0.27	0.093	0
SELENOW	2.3702e-15	0.498614	0.46	0.466	7.64721e-11
ITGA6	1.71246e-146	0.495053	0.384	0.268	5.52509e-142
PFN2	0	0.494673	0.271	0.063	0
CAV2	0	0.494653	0.313	0.117	0
ADI1	5.51935e-83	0.494652	0.379	0.316	1.78076e-78
SINHCAF	3.66682e-155	0.492794	0.404	0.292	1.18306e-150
RERE	1.4154e-16	0.491816	0.536	0.647	4.56665e-12
PTGFRN	0	0.491514	0.309	0.074	0
PRXL2A	0	0.491178	0.365	0.169	0
ABCD3	2.09895e-243	0.490794	0.38	0.241	6.77207e-239
TOB1	3.9669e-138	0.490561	0.414	0.299	1.27988e-133
SLC7A1	6.90453e-111	0.49043	0.321	0.239	2.22768e-106
CHCHD10	3.33082e-09	0.490266	0.439	0.448	0.000107466
CD151	3.60926e-253	0.490169	0.378	0.232	1.16449e-248
VAMP8	3.21402e-17	0.488646	0.504	0.53	1.03697e-12
GNG12	0	0.488551	0.35	0.124	0
ASPH	1.07075e-155	0.487907	0.448	0.334	3.45467e-151
MRPL40	2.61079e-84	0.487688	0.368	0.294	8.42345e-80
UAP1	1.08823e-108	0.48663	0.366	0.278	3.51107e-104
MT-ND1	0	0.486526	0.948	0.972	0
PRSS22	0	0.486034	0.295	0.014	0
GPT2	0	0.48224	0.283	0.048	0
NGRN	1.35278e-138	0.481447	0.365	0.259	4.3646e-134
GOLGB1	2.44134e-07	0.481392	0.49	0.551	0.00787674
REXO2	7.06608e-86	0.480665	0.384	0.308	2.2798e-81
GLI3	0	0.479846	0.293	0.07	0
RIMKLB	2.03269e-307	0.479845	0.251	0.115	6.55828e-303
PIK3R3	0	0.478588	0.397	0.226	0
NAV2	7.73643e-110	0.478352	0.269	0.183	2.49608e-105
ECHDC2	1.07339e-228	0.477384	0.403	0.257	3.46319e-224
EDARADD	0	0.476875	0.284	0.08	0
OSMR	0	0.47597	0.338	0.123	0
TMEM205	7.48187e-95	0.474949	0.371	0.296	2.41395e-90
PPP4R1	5.16009e-265	0.474784	0.399	0.252	1.66485e-260
LRRN1	0	0.474664	0.254	0.028	0
WDR60	8.6663e-101	0.473936	0.34	0.241	2.7961e-96
IQCK	0	0.473842	0.274	0.099	0
KDM5B	1.55206e-179	0.473274	0.385	0.262	5.00758e-175
RSPH3	0	0.47173	0.265	0.121	0
ATP9A	0	0.470669	0.309	0.079	0
SPATA6	0	0.470536	0.272	0.107	0
TMEM54	0	0.47047	0.307	0.047	0
AL109930.1	0	0.468297	0.316	0.108	0
LLGL2	1.56753e-232	0.468072	0.387	0.244	5.05747e-228
TKT	7.80522e-16	0.467536	0.404	0.395	2.51828e-11
GGT7	0	0.467094	0.329	0.134	0
PKP4	0	0.466311	0.468	0.291	0
TENT5A	2.30159e-254	0.465893	0.294	0.154	7.42585e-250
CYP2S1	0	0.464589	0.272	0.034	0
PKP3	0	0.464552	0.276	0.011	0
AC006230.1	0	0.464524	0.292	0.047	0
FAM210B	0	0.46364	0.322	0.142	0
DYNLT1	1.1546e-29	0.463556	0.469	0.568	3.72519e-25
AP002026.1	0	0.462368	0.268	0.059	0
SMIM14	1.94745e-52	0.461908	0.393	0.335	6.28325e-48
HOOK1	0	0.460575	0.289	0.064	0
RNF152	0	0.460305	0.255	0.079	0
AHCYL2	1.58207e-74	0.459694	0.406	0.337	5.10438e-70
BLCAP	1.70299e-211	0.459349	0.37	0.236	5.49453e-207
STON2	0	0.459335	0.29	0.078	0
SLC15A2	0	0.458343	0.318	0.138	0
ATOX1	4.17187e-24	0.458171	0.427	0.408	1.34601e-19
ZNF608	0	0.45793	0.29	0.09	0
ZSWIM6	9.29183e-11	0.457639	0.526	0.591	2.99792e-06
LYPD6B	0	0.457471	0.326	0.076	0
PPP2CB	2.25931e-146	0.456321	0.389	0.274	7.28944e-142
PGM2L1	7.2126e-262	0.45632	0.294	0.157	2.32707e-257
LSR	0	0.455125	0.349	0.176	0
OXR1	1.31732e-35	0.455099	0.433	0.399	4.25021e-31
NBEAL1	4.25173e-89	0.454899	0.417	0.341	1.37178e-84
WDPCP	2.13151e-43	0.454557	0.413	0.36	6.8771e-39
PDXK	2.75733e-43	0.454334	0.429	0.385	8.89624e-39
FMNL2	3.65451e-246	0.45237	0.383	0.232	1.17909e-241
IFT172	0	0.450116	0.257	0.114	0
ATP6V1G1	5.5967e-09	0.448628	0.515	0.65	0.000180572
NEAT1	1.98941e-249	0.446948	0.759	0.87	6.41863e-245
SHB	0	0.443865	0.32	0.126	0
PCBD1	6.18786e-214	0.443812	0.341	0.216	1.99645e-209
EFNA1	0	0.442603	0.268	0.057	0
PRKAA2	0	0.441601	0.25	0.015	0
TBC1D2	0	0.439865	0.289	0.102	0
SLC25A4	1.79271e-249	0.439367	0.31	0.177	5.78399e-245
PPFIBP1	0	0.439253	0.363	0.166	0
CYSTM1	1.95836e-87	0.437598	0.445	0.379	6.31846e-83
PAPSS1	7.41025e-65	0.437229	0.401	0.336	2.39084e-60
NEO1	0	0.436361	0.333	0.117	0
RIPK4	0	0.435987	0.263	0.01	0
BST2	7.75436e-08	0.435632	0.457	0.539	0.00250187
LNX2	0	0.43531	0.309	0.105	0
METTL7A	3.10726e-98	0.435205	0.328	0.243	1.00252e-93
PROSER2	0	0.435138	0.252	0.028	0
MDH2	8.19193e-08	0.434716	0.411	0.413	0.00264304
STAP2	0	0.434041	0.283	0.033	0
ME3	0	0.433447	0.284	0.091	0
PDLIM5	5.14671e-76	0.433059	0.47	0.398	1.66054e-71
TMEM14C	6.46119e-51	0.432946	0.409	0.357	2.08464e-46
POLR2I	3.18359e-14	0.432347	0.356	0.331	1.02715e-09
ECHS1	2.35259e-39	0.432066	0.375	0.325	7.59039e-35
GPRC5C	0	0.432037	0.284	0.036	0
CAMSAP2	0	0.431656	0.334	0.172	0
TANC1	0	0.431527	0.396	0.161	0
TALDO1	2.79954e-17	0.431522	0.452	0.46	9.03244e-13
TOM1L1	0	0.430849	0.261	0.04	0
TTTY14	0	0.430587	0.281	0.124	0
PPP1R13L	0	0.429408	0.289	0.057	0
BMPR1A	0	0.429191	0.376	0.2	0
WEE1	0	0.429077	0.27	0.082	0
IK	1.23991e-14	0.428823	0.399	0.444	4.00045e-10
PLK2	0	0.428657	0.256	0.111	0
GRTP1	0	0.427393	0.278	0.021	0
SCD5	0	0.42643	0.284	0.071	0
PPIC	0	0.426138	0.321	0.103	0
SHISA5	1.65991e-36	0.424987	0.404	0.36	5.35553e-32
NORAD	1.72466e-12	0.424121	0.428	0.403	5.56444e-08
GNA11	0	0.423837	0.296	0.101	0
RPL8	1.46215e-213	0.423824	0.826	0.91	4.7175e-209
ETV6	1.10397e-20	0.423158	0.572	0.684	3.56186e-16
ANKRD37	7.32804e-65	0.422853	0.263	0.195	2.36432e-60
OTX1	0	0.422368	0.254	0.008	0
PLXNB1	0	0.422292	0.285	0.04	0
SPRED2	0	0.421961	0.325	0.161	0
RASAL2	0	0.42171	0.414	0.207	0
CCDC125	0	0.42117	0.283	0.137	0
IFT43	2.04617e-150	0.42093	0.311	0.198	6.60176e-146
EEF1G	7.93579e-67	0.419587	0.701	0.85	2.5604e-62
SRGAP1	3.53746e-232	0.419099	0.296	0.162	1.14133e-227
TMTC3	0	0.4183	0.323	0.123	0
GPC1	0	0.418009	0.262	0.037	0
FAM13A	1.49707e-41	0.417924	0.338	0.28	4.83014e-37
IER3	2.08177e-275	0.417364	0.457	0.298	6.71663e-271
WARS	3.96619e-37	0.417192	0.238	0.298	1.27965e-32
LNX1	0	0.417105	0.273	0.042	0
LDLR	3.35935e-82	0.416525	0.277	0.198	1.08386e-77
SOCS6	0	0.415663	0.293	0.099	0
DTNB	7.73546e-49	0.414886	0.427	0.382	2.49577e-44
GNE	9.1507e-303	0.414621	0.266	0.131	2.95238e-298
ACADVL	2.14918e-33	0.414459	0.385	0.34	6.9341e-29
GCNT2	0	0.414416	0.297	0.119	0
HMGA1	2.76832e-89	0.414119	0.352	0.263	8.93169e-85
ACTG1	6.89218e-78	0.413599	0.754	0.872	2.22369e-73
NR3C2	6.107e-170	0.41344	0.377	0.241	1.97036e-165
HSPB11	1.94221e-12	0.413372	0.37	0.349	6.26636e-08
CFH	0	0.413202	0.405	0.173	0
ASAP2	0	0.41306	0.313	0.127	0
C15orf41	0	0.413003	0.324	0.14	0
IMPDH2	2.57078e-110	0.411191	0.337	0.241	8.29438e-106
TRIM8	1.01458e-99	0.4107	0.382	0.288	3.27344e-95
PTPRU	0	0.410327	0.27	0.024	0
CISD1	1.81761e-293	0.409026	0.332	0.182	5.86433e-289
PLEKHA1	8.4378e-215	0.408074	0.352	0.209	2.72237e-210
ZFHX3	1.1324e-305	0.407933	0.428	0.249	3.65356e-301
OVOL2	0	0.407676	0.257	0.041	0
ADGRG1	0	0.407198	0.332	0.085	0
DMRTA2	0	0.406846	0.258	0.008	0
ANKUB1	3.119e-16	0.406769	0.258	0.22	1.00631e-11
LRP6	0	0.406767	0.311	0.117	0
HSPH1	8.46465e-23	0.405936	0.373	0.33	2.73103e-18
LAPTM4B	0	0.405366	0.318	0.107	0
NDUFS5	2.76787e-09	0.405147	0.495	0.612	8.93027e-05
SELENOH	6.52225e-11	0.404929	0.47	0.558	2.10434e-06
HDGF	8.16729e-38	0.404818	0.371	0.311	2.63509e-33
SERBP1	6.19346e-07	0.404723	0.532	0.684	0.0199826
GALNT7	1.86872e-157	0.404645	0.348	0.23	6.02923e-153
TUBA1A	6.08354e-241	0.404638	0.25	0.431	1.96279e-236
TMED3	2.16958e-61	0.404377	0.354	0.287	6.99992e-57
SEMA3F	0	0.403998	0.269	0.066	0
STK24	1.03539e-08	0.403912	0.46	0.48	0.000334058
RBM47	0	0.403606	0.545	0.334	0
ANKRD65	0	0.403499	0.26	0.038	0
DUOXA1	0	0.403195	0.253	0.01	0
FAAH2	0	0.402947	0.366	0.176	0
PGRMC1	8.12844e-307	0.40264	0.374	0.207	2.62256e-302
RHBDL2	0	0.402463	0.264	0.028	0
TRIP6	0	0.402361	0.3	0.123	0
EI24	1.94004e-135	0.401311	0.339	0.235	6.25934e-131
CDC42BPB	6.41993e-303	0.400041	0.362	0.203	2.07133e-298
C11orf49	1.29168e-76	0.399073	0.379	0.296	4.16748e-72
PTPRS	0	0.398587	0.293	0.118	0
CHP1	2.90951e-88	0.396921	0.363	0.278	9.38723e-84
SYPL1	1.74655e-90	0.395905	0.397	0.301	5.63506e-86
LPAR1	0	0.394682	0.284	0.08	0
NPTN	7.56289e-67	0.394668	0.417	0.339	2.44009e-62
FAM162A	7.92639e-33	0.394609	0.386	0.338	2.55737e-28
ALDH7A1	0	0.394334	0.32	0.127	0
TMEM141	8.3394e-136	0.394152	0.33	0.23	2.69062e-131
KIF13A	5.9124e-298	0.394088	0.392	0.218	1.90758e-293
LRP5	0	0.393762	0.302	0.113	0
SLC35A3	2.13855e-118	0.392979	0.368	0.266	6.89982e-114
SLC25A3	4.31202e-10	0.392768	0.529	0.673	1.39123e-05
H1F0	0	0.392352	0.256	0.1	0
DPY30	1.04226e-16	0.392277	0.345	0.306	3.36275e-12
TFDP2	8.44265e-87	0.391367	0.422	0.337	2.72394e-82
RASSF8	0	0.389715	0.28	0.127	0
SAP18	1.22172e-21	0.389099	0.49	0.616	3.94175e-17
ECI1	8.90983e-84	0.388878	0.354	0.274	2.87467e-79
UNC5B	0	0.388866	0.259	0.054	0
ATP5MF	8.65739e-15	0.386396	0.461	0.55	2.79322e-10
NDUFB2	3.61846e-19	0.386071	0.477	0.582	1.16746e-14
LINC00472	0	0.385492	0.287	0.093	0
METRN	7.95444e-62	0.38536	0.257	0.192	2.56642e-57
PGAP1	0	0.385082	0.277	0.092	0
GIPC1	1.72186e-268	0.384795	0.328	0.179	5.5554e-264
DYNC1LI2	5.04721e-44	0.383941	0.4	0.337	1.62843e-39
ZFYVE21	0	0.382742	0.323	0.161	0
TAX1BP3	2.28652e-305	0.382439	0.315	0.163	7.37723e-301
EIF4G2	2.1332e-08	0.382027	0.532	0.666	0.000688255
GCHFR	4.22413e-224	0.3816	0.291	0.161	1.36287e-219
TP53TG1	1.21893e-299	0.381521	0.309	0.159	3.93276e-295
RBMS2	1.06919e-233	0.380678	0.298	0.16	3.44963e-229
SYTL1	5.24305e-118	0.380092	0.368	0.262	1.69162e-113
CTNNBIP1	4.41163e-194	0.380047	0.327	0.202	1.42337e-189
WLS	0	0.379942	0.327	0.116	0
PLXNA2	0	0.379844	0.297	0.119	0
RAD9A	7.18704e-102	0.379357	0.329	0.24	2.31883e-97
PDGFC	0	0.37923	0.275	0.087	0
KRT10	5.07619e-12	0.378883	0.453	0.531	1.63778e-07
SUN1	7.93486e-129	0.378738	0.348	0.24	2.5601e-124
RPL10A	5.80497e-109	0.378705	0.785	0.885	1.87291e-104
RBMS3	0	0.378496	0.444	0.208	0
SH3PXD2B	0	0.377875	0.35	0.151	0
STEAP2	0	0.377086	0.26	0.03	0
RABGAP1	3.95938e-28	0.377082	0.428	0.399	1.27745e-23
CHMP5	1.65612e-13	0.376632	0.388	0.359	5.3433e-09
LINC01473	1.82176e-56	0.376306	0.411	0.35	5.87773e-52
PRKCI	1.25584e-132	0.376186	0.36	0.253	4.05185e-128
CPLANE1	3.71837e-154	0.37592	0.327	0.209	1.1997e-149
ARHGAP23	0	0.375451	0.25	0.1	0
GDE1	3.63074e-214	0.374251	0.331	0.2	1.17142e-209
EFCAB2	2.09096e-28	0.374101	0.293	0.245	6.74626e-24
SLC25A29	0	0.373759	0.302	0.116	0
LIMCH1	0	0.372573	0.275	0.106	0
ABO	0	0.372367	0.273	0.043	0
BHLHE40	3.09743e-18	0.372253	0.387	0.348	9.99354e-14
USP28	5.21978e-212	0.371753	0.318	0.188	1.68411e-207
SASH1	0	0.371368	0.385	0.177	0
MXRA7	7.89604e-256	0.371254	0.345	0.191	2.54758e-251
ABCG1	1.28663e-257	0.371197	0.33	0.181	4.15119e-253
BCL6	9.95404e-92	0.371139	0.447	0.377	3.21157e-87
SMAD1	0	0.370692	0.341	0.135	0
CMTM8	0	0.370337	0.33	0.148	0
PRKD1	0	0.369606	0.254	0.117	0
MYO1D	8.26028e-35	0.369468	0.448	0.404	2.6651e-30
KANSL1L	2.87513e-86	0.369206	0.315	0.231	9.27631e-82
USP53	2.0453e-93	0.368538	0.365	0.277	6.59894e-89
MAP4K3-DT	2.91001e-211	0.366951	0.331	0.207	9.38886e-207
TRAK1	1.12581e-25	0.365982	0.423	0.396	3.6323e-21
GPD2	1.79492e-114	0.364858	0.358	0.254	5.79113e-110
EIF4G1	1.22364e-08	0.363261	0.381	0.362	0.000394796
JAG1	0	0.362907	0.295	0.116	0
NDUFC2	5.01159e-17	0.362698	0.465	0.561	1.61694e-12
TRAF4	0	0.362125	0.252	0.08	0
FLNB	9.70627e-222	0.361765	0.374	0.217	3.13163e-217
AHCYL1	2.12557e-40	0.361371	0.384	0.325	6.85793e-36
ZCRB1	6.81279e-09	0.361194	0.384	0.364	0.000219808
PLS3	0	0.360344	0.276	0.112	0
ARPC1A	1.10074e-37	0.359869	0.393	0.343	3.55143e-33
NFE2L1	8.42334e-130	0.359486	0.355	0.241	2.71771e-125
TMEM238	1.53496e-120	0.359329	0.324	0.229	4.9524e-116
DOCK7	8.1595e-228	0.358794	0.345	0.2	2.63258e-223
AC104123.1	2.92817e-217	0.358019	0.276	0.156	9.44745e-213
MRPL14	2.92804e-73	0.357982	0.351	0.274	9.44704e-69
ATP5MD	1.41512e-31	0.357792	0.485	0.617	4.56576e-27
LMCD1	0	0.357686	0.26	0.101	0
ZNF326	2.89422e-99	0.357668	0.363	0.265	9.3379e-95
RNF217	0	0.357414	0.304	0.142	0
RAB3IP	0	0.356948	0.276	0.097	0
ELOB	1.89935e-18	0.356704	0.521	0.682	6.12807e-14
FZD6	0	0.356524	0.3	0.112	0
DLG3	0	0.356474	0.265	0.076	0
NECTIN2	1.75252e-291	0.356381	0.35	0.183	5.65432e-287
NCL	2.29854e-42	0.356362	0.538	0.697	7.416e-38
UST	1.3024e-219	0.35603	0.364	0.213	4.20206e-215
GNAI1	0	0.355987	0.259	0.048	0
NUP50-DT	6.12218e-229	0.355975	0.307	0.174	1.97526e-224
MDH1	2.62533e-08	0.355718	0.397	0.388	0.000847035
CCDC186	1.25321e-20	0.355406	0.386	0.35	4.04336e-16
NCOA4	1.20815e-66	0.355349	0.401	0.32	3.89797e-62
ZNF703	0	0.354524	0.252	0.057	0
APOL1	2.58992e-155	0.35418	0.273	0.164	8.35613e-151
DNPH1	1.51757e-17	0.352868	0.306	0.267	4.89628e-13
CPEB3	2.13081e-58	0.35241	0.363	0.29	6.87486e-54
EEF2K	1.61296e-83	0.352358	0.346	0.259	5.20405e-79
SMURF1	2.89163e-63	0.352172	0.41	0.333	9.32956e-59
DUSP23	2.08957e-115	0.351996	0.335	0.226	6.74178e-111
GPHN	2.01017e-23	0.351737	0.455	0.437	6.48562e-19
SCCPDH	0	0.351669	0.283	0.117	0
HRAS	2.25075e-237	0.350997	0.292	0.161	7.26181e-233
UPF1	8.65802e-159	0.350863	0.34	0.224	2.79342e-154
SLC37A1	0	0.350423	0.315	0.158	0
RPS24	2.96822e-134	0.349894	0.854	0.921	9.57666e-130
SESTD1	2.23637e-114	0.349881	0.349	0.24	7.21543e-110
NR2F2	0	0.349792	0.382	0.15	0
H2AFZ	9.13862e-67	0.349716	0.482	0.626	2.94848e-62
UQCRH	3.49482e-19	0.349382	0.521	0.66	1.12757e-14
GTF2H5	1.61311e-52	0.349376	0.348	0.267	5.20452e-48
VPS35	6.27927e-30	0.349155	0.389	0.338	2.02594e-25
ENO1	1.31419e-17	0.349089	0.51	0.63	4.2401e-13
DAAM1	9.80733e-116	0.349004	0.364	0.257	3.16424e-111
NDUFB4	6.85109e-20	0.348081	0.46	0.549	2.21044e-15
CYB561	6.38485e-231	0.346395	0.26	0.139	2.06001e-226
SLC35F5	1.72101e-111	0.345914	0.37	0.272	5.55267e-107
PPP1R12B	1.68456e-16	0.345434	0.4	0.372	5.43508e-12
NIPSNAP2	2.08756e-62	0.345158	0.369	0.29	6.7353e-58
TCF4	6.11691e-113	0.34498	0.507	0.435	1.97356e-108
B3GNT5	0	0.34493	0.327	0.133	0
GPI	4.03839e-20	0.34476	0.39	0.353	1.30295e-15
SUMO2	2.46572e-17	0.34382	0.554	0.731	7.95539e-13
SPSB1	3.6934e-296	0.343516	0.278	0.138	1.19164e-291
LDHA	7.90796e-29	0.342957	0.495	0.64	2.55143e-24
RRAS2	1.24697e-218	0.342321	0.363	0.217	4.02321e-214
ENOSF1	3.43531e-84	0.342138	0.379	0.288	1.10837e-79
RPL7	2.67007e-43	0.342059	0.737	0.873	8.61471e-39
EPB41L5	0	0.341685	0.299	0.129	0
ISOC2	7.00042e-123	0.341276	0.306	0.211	2.25862e-118
ACOX1	3.26563e-152	0.339996	0.306	0.196	1.05362e-147
SCOC	5.98256e-188	0.339928	0.321	0.193	1.93021e-183
WDR27	5.49854e-180	0.33989	0.296	0.176	1.77405e-175
NOL3	0	0.339708	0.271	0.09	0
GMDS	1.55789e-12	0.339082	0.468	0.552	5.02638e-08
RIOK3	9.14744e-30	0.338931	0.391	0.344	2.95133e-25
TEAD3	0	0.338915	0.268	0.056	0
REV1	8.10153e-82	0.338757	0.378	0.29	2.61388e-77
RCBTB1	0	0.338686	0.274	0.12	0
UTP20	3.86533e-215	0.335922	0.301	0.171	1.24711e-210
ULK4	7.2844e-21	0.335638	0.277	0.315	2.35024e-16
AURKAIP1	1.11099e-14	0.335538	0.429	0.49	3.58451e-10
JPT1	2.03881e-07	0.334232	0.401	0.393	0.006578
B4GALT4	1.08029e-175	0.334045	0.282	0.169	3.48545e-171
PSMA4	7.4403e-07	0.33383	0.408	0.436	0.0240054
PFKP	2.42315e-98	0.333714	0.327	0.225	7.81806e-94
NIPAL2	6.89021e-227	0.333529	0.301	0.168	2.22306e-222
RPL12	1.53153e-92	0.332475	0.829	0.912	4.94132e-88
B3GALNT2	1.78335e-133	0.331578	0.308	0.206	5.75381e-129
NDUFV2	1.67282e-17	0.33102	0.46	0.553	5.39718e-13
CPNE3	2.61483e-28	0.330741	0.364	0.316	8.4365e-24
SLK	1.19409e-15	0.330441	0.387	0.349	3.8526e-11
ZNRF3	0	0.330276	0.265	0.092	0
PAK1	0	0.330178	0.39	0.22	0
DMAC1	4.04758e-99	0.329466	0.323	0.225	1.30591e-94
NDUFA1	5.97623e-32	0.329298	0.489	0.631	1.92817e-27
TIMM13	1.28983e-36	0.328831	0.364	0.309	4.1615e-32
RNF43	0	0.328755	0.262	0.058	0
MACROD1	0	0.328675	0.269	0.096	0
MAP4K3	1.27165e-29	0.328324	0.406	0.365	4.10286e-25
SEPTIN10	0	0.328207	0.304	0.134	0
UBA6	2.80683e-16	0.328068	0.4	0.371	9.05594e-12
TST	0	0.328054	0.252	0.089	0
HSPA1A	1.68315e-133	0.327384	0.444	0.343	5.43051e-129
FAM135A	7.38694e-128	0.327287	0.338	0.226	2.38332e-123
CANX	1.70199e-13	0.32685	0.477	0.556	5.49131e-09
STOML2	7.4816e-20	0.326405	0.343	0.302	2.41386e-15
IL18	0	0.325687	0.28	0.105	0
PNKD	2.08609e-33	0.325559	0.365	0.308	6.73056e-29
POMP	4.03539e-30	0.325262	0.481	0.597	1.30198e-25
CASC4	4.56088e-09	0.325233	0.442	0.456	0.000147152
NDUFS4	5.68469e-07	0.324687	0.41	0.398	0.0183411
ATP5PO	1.77807e-21	0.324558	0.446	0.531	5.73675e-17
NUDT14	0	0.324552	0.278	0.131	0
CTTNBP2NL	0	0.324071	0.32	0.154	0
SET	2.16219e-30	0.324061	0.514	0.658	6.97608e-26
SLC9A3R2	0	0.324003	0.279	0.129	0
CD82	0	0.323888	0.359	0.183	0
TNKS1BP1	0	0.323874	0.253	0.09	0
IKZF2	0	0.323762	0.384	0.151	0
CHD3	2.02832e-65	0.323494	0.387	0.29	6.54416e-61
WIPI1	3.27434e-45	0.323488	0.299	0.242	1.05643e-40
AAMDC	1.18289e-136	0.323289	0.337	0.222	3.81649e-132
TLE1	6.3388e-54	0.322781	0.32	0.25	2.04515e-49
TLE2	0	0.322515	0.261	0.057	0
OCIAD2	1.7888e-22	0.322442	0.387	0.336	5.77137e-18
TAX1BP1	4.6943e-33	0.321558	0.497	0.649	1.51457e-28
NR2F2-AS1	0	0.321538	0.313	0.111	0
EPN2	2.09394e-113	0.321138	0.359	0.257	6.75588e-109
MICALL2	0	0.320764	0.255	0.05	0
PARK7	6.78859e-26	0.320584	0.505	0.642	2.19027e-21
LARGE1	1.45047e-145	0.320422	0.33	0.217	4.67979e-141
CROT	0	0.319587	0.28	0.124	0
TM9SF3	2.2448e-08	0.319579	0.455	0.531	0.000724263
MRPL51	1.47367e-10	0.319356	0.423	0.479	4.75465e-06
RACK1	1.20173e-36	0.318683	0.731	0.875	3.87728e-32
NFE2L2	1.67932e-13	0.318576	0.541	0.611	5.41816e-09
SNHG16	1.87471e-18	0.31766	0.363	0.316	6.04857e-14
VCL	3.03959e-100	0.317653	0.339	0.235	9.80694e-96
MAGEF1	1.63773e-233	0.317636	0.277	0.152	5.28397e-229
PTK7	0	0.317497	0.283	0.082	0
MLF2	2.64875e-17	0.317105	0.381	0.35	8.54592e-13
PSMB1	3.6464e-43	0.316348	0.475	0.607	1.17647e-38
EPS8L2	0	0.315485	0.26	0.094	0
ERH	2.82703e-25	0.315197	0.434	0.51	9.12112e-21
ACACA	6.28746e-60	0.315101	0.361	0.281	2.02858e-55
ARHGAP42	0	0.314649	0.265	0.118	0
DCBLD2	0	0.314596	0.278	0.09	0
CHCHD2	3.61717e-25	0.313014	0.57	0.76	1.16704e-20
NACA	3.6843e-42	0.312759	0.775	0.888	1.1887e-37
CKAP4	5.02635e-76	0.312397	0.292	0.214	1.6217e-71
ZC2HC1A	2.08166e-128	0.312084	0.278	0.182	6.71628e-124
RUFY3	3.39883e-50	0.311952	0.392	0.317	1.0966e-45
JDP2	2.20367e-78	0.311704	0.296	0.216	7.10991e-74
CNKSR3	0	0.311502	0.297	0.101	0
UBAC1	3.02525e-66	0.310032	0.316	0.236	9.76066e-62
WASL	4.71701e-99	0.309488	0.354	0.25	1.52189e-94
RCN1	2.27244e-98	0.309241	0.332	0.236	7.3318e-94
RPL3	5.512e-109	0.309118	0.879	0.926	1.77839e-104
PIM3	1.10336e-07	0.308709	0.372	0.342	0.00355989
ZMYM4	4.67447e-08	0.308619	0.406	0.391	0.00150817
PER3	2.98868e-241	0.308525	0.281	0.145	9.64266e-237
WASF2	1.22769e-06	0.308229	0.493	0.602	0.0396101
GOLGA4	6.62761e-14	0.308203	0.508	0.645	2.13833e-09
CFAP36	2.01191e-42	0.308112	0.284	0.215	6.49124e-38
TBC1D8	1.23688e-227	0.30762	0.325	0.186	3.99067e-223
AK2	4.08958e-50	0.307258	0.331	0.262	1.31946e-45
TPGS2	1.64623e-135	0.307073	0.32	0.207	5.31139e-131
GSR	4.61589e-182	0.307055	0.321	0.193	1.48927e-177
NDUFA8	7.00318e-37	0.306942	0.326	0.269	2.25951e-32
FAM3C	4.96875e-10	0.306851	0.377	0.354	1.60312e-05
MRPS26	8.30284e-71	0.306677	0.326	0.244	2.67883e-66
NDUFA2	1.87413e-11	0.306002	0.418	0.482	6.04668e-07
GCNT1	7.48066e-216	0.305471	0.309	0.172	2.41356e-211
TTC12	0	0.30475	0.256	0.102	0
TPST1	1.2373e-301	0.304589	0.318	0.163	3.99202e-297
CTNNAL1	4.48401e-163	0.304134	0.296	0.18	1.44672e-158
UHMK1	1.11848e-26	0.303942	0.357	0.294	3.60866e-22
NDUFB1	2.78219e-33	0.303867	0.451	0.546	8.97645e-29
BSCL2	1.61275e-19	0.303653	0.285	0.241	5.20336e-15
EVI5	1.19895e-10	0.303397	0.386	0.361	3.86828e-06
PPP2R3A	1.15176e-266	0.303296	0.254	0.123	3.71603e-262
ATP5PF	3.30343e-41	0.3032	0.481	0.609	1.06582e-36
NDUFS6	5.5319e-29	0.303053	0.445	0.538	1.78481e-24
EXT1	1.23274e-18	0.301411	0.465	0.453	3.97733e-14
ADH5	3.02413e-13	0.301072	0.373	0.334	9.75705e-09
NDUFA11	1.60615e-26	0.300342	0.461	0.571	5.18207e-22
ARSD	0	0.300222	0.276	0.123	0
H6PD	5.14642e-136	0.300015	0.328	0.21	1.66044e-131
CHMP2A	1.15757e-11	0.299591	0.422	0.485	3.73479e-07
ZNF516	9.59372e-294	0.299336	0.317	0.161	3.09532e-289
UQCC2	3.36281e-37	0.298954	0.332	0.277	1.08498e-32
DDI2	3.22492e-160	0.29842	0.312	0.192	1.04049e-155
GNG5	1.89039e-19	0.298178	0.484	0.592	6.09916e-15
PSENEN	3.14387e-07	0.297884	0.253	0.278	0.0101434
XBP1	1.06995e-18	0.297716	0.547	0.545	3.45208e-14
TSHZ3	2.32045e-265	0.297691	0.254	0.124	7.4867e-261
CYC1	4.28507e-12	0.297261	0.34	0.311	1.38254e-07
PSMA2	4.68456e-50	0.29721	0.429	0.526	1.51143e-45
PTS	5.41658e-43	0.295779	0.368	0.305	1.74761e-38
RCN2	3.19655e-23	0.2957	0.368	0.319	1.03133e-18
SNHG18	0	0.295364	0.25	0.044	0
C4orf3	2.52589e-45	0.294956	0.467	0.597	8.14953e-41
LRRC8D	1.23592e-74	0.294439	0.357	0.269	3.98758e-70
TOMM20	5.96935e-38	0.29436	0.475	0.603	1.92595e-33
DTX2	0	0.294178	0.263	0.102	0
IFT74	1.29505e-113	0.293663	0.257	0.165	4.17836e-109
ATP5F1C	1.33489e-19	0.293632	0.438	0.514	4.3069e-15
SRP14	1.73764e-09	0.293624	0.613	0.8	5.60633e-05
KDSR	1.01263e-89	0.293528	0.357	0.262	3.26714e-85
RALGPS1	1.12602e-200	0.293086	0.266	0.148	3.63299e-196
WDR45B	4.81327e-28	0.292035	0.394	0.341	1.55295e-23
BCL11A	0	0.292003	0.306	0.099	0
FERMT2	4.42905e-255	0.291819	0.271	0.133	1.42899e-250
TWF1	5.27954e-174	0.291757	0.275	0.16	1.70339e-169
MPST	7.61222e-148	0.291174	0.296	0.194	2.45601e-143
TPBG	0	0.290647	0.274	0.079	0
SSB	2.27349e-26	0.290099	0.414	0.474	7.3352e-22
SMAD5	4.26978e-78	0.289785	0.334	0.246	1.3776e-73
BCR	1.91269e-65	0.289495	0.373	0.288	6.17111e-61
COQ4	8.71106e-50	0.289201	0.277	0.214	2.81054e-45
SHTN1	0	0.289136	0.292	0.11	0
ANTXR1	0	0.289117	0.287	0.09	0
DBI	5.45213e-45	0.288284	0.464	0.58	1.75907e-40
RFX3	5.84023e-100	0.288112	0.388	0.499	1.88429e-95
FRMD4B	7.11397e-132	0.287748	0.396	0.268	2.29525e-127
FKBP9	0	0.287134	0.266	0.115	0
EEF1A1	8.97009e-201	0.287026	0.963	0.956	2.89411e-196
FAM174A	2.99932e-51	0.286911	0.263	0.201	9.67702e-47
FOSB	2.9337e-08	0.28688	0.549	0.668	0.00094653
RPL7A	1.19053e-75	0.285746	0.849	0.917	3.84114e-71
TCEAL9	3.35624e-164	0.284846	0.284	0.167	1.08286e-159
FGGY	6.94812e-76	0.284027	0.354	0.268	2.24174e-71
HDAC2	9.65447e-50	0.283719	0.335	0.26	3.11492e-45
PSMB7	2.5609e-07	0.283301	0.396	0.426	0.00826249
PSMB6	8.86256e-18	0.283293	0.391	0.443	2.85942e-13
PRDX3	2.32093e-11	0.283092	0.352	0.32	7.48826e-07
TBC1D9	1.78861e-24	0.282331	0.333	0.291	5.77076e-20
TMEM134	3.48976e-27	0.282221	0.353	0.305	1.12594e-22
SMIM19	1.27339e-33	0.282186	0.346	0.288	4.10847e-29
HECTD1	1.3399e-10	0.281874	0.449	0.525	4.32305e-06
GCSH	5.91652e-112	0.281744	0.276	0.182	1.90891e-107
CASP7	9.35176e-86	0.281685	0.259	0.176	3.01725e-81
SF3B6	3.3092e-21	0.281416	0.418	0.483	1.06768e-16
PPIA	1.85089e-24	0.281137	0.593	0.775	5.9717e-20
NT5DC1	2.90793e-18	0.2805	0.398	0.364	9.38216e-14
QSER1	6.3476e-69	0.280449	0.311	0.231	2.04799e-64
SLC25A36	8.62563e-08	0.279243	0.362	0.333	0.00278297
NDUFA13	1.89384e-44	0.27894	0.512	0.693	6.11028e-40
EBNA1BP2	1.57435e-34	0.278718	0.273	0.218	5.0795e-30
MIRLET7BHG	3.27101e-213	0.278264	0.307	0.173	1.05536e-208
OSBPL10	1.78021e-208	0.276938	0.375	0.237	5.74366e-204
ZBTB44	1.52312e-17	0.276935	0.382	0.34	4.91419e-13
SMAD3	5.09261e-27	0.276391	0.402	0.34	1.64308e-22
NAA20	2.26611e-11	0.276308	0.346	0.313	7.31138e-07
SNX3	1.96826e-23	0.276221	0.458	0.544	6.3504e-19
BEX3	2.25244e-273	0.27568	0.302	0.151	7.26728e-269
CMAS	2.00331e-160	0.274565	0.28	0.167	6.46348e-156
MRPS31	4.72595e-17	0.27339	0.323	0.358	1.52478e-12
BEX4	4.26798e-98	0.27337	0.273	0.18	1.37702e-93
FDFT1	1.07744e-41	0.273059	0.324	0.255	3.47626e-37
GALNT18	0	0.272319	0.307	0.105	0
CD46	3.75406e-10	0.272135	0.44	0.505	1.21121e-05
DCXR	4.03995e-12	0.272093	0.301	0.271	1.30345e-07
FKBP4	1.04622e-177	0.271477	0.261	0.149	3.37552e-173
GOLPH3L	1.76282e-87	0.271286	0.293	0.209	5.68757e-83
COX6B1	6.70636e-52	0.271126	0.509	0.688	2.16374e-47
PLOD2	0	0.270795	0.271	0.1	0
ESRRA	3.56801e-111	0.270704	0.303	0.204	1.15118e-106
GOLGA8A	2.01592e-96	0.270389	0.294	0.196	6.50417e-92
TRIM24	3.23648e-72	0.270373	0.35	0.264	1.04422e-67
NDUFB10	9.36692e-34	0.270217	0.439	0.539	3.02214e-29
GTF2A2	1.43489e-10	0.269921	0.379	0.412	4.62954e-06
SNHG8	3.65476e-32	0.269653	0.434	0.518	1.17917e-27
RPS4X	2.92336e-59	0.268867	0.866	0.919	9.43192e-55
TRIOBP	8.609e-48	0.268667	0.341	0.257	2.77761e-43
RPL13A	5.83376e-87	0.26816	0.869	0.924	1.8822e-82
AK3	7.32315e-22	0.267862	0.35	0.301	2.36274e-17
H3F3A	2.65075e-157	0.26728	0.77	0.912	8.55237e-153
ROGDI	0	0.267094	0.252	0.081	0
LTBP4	4.5869e-157	0.266826	0.262	0.156	1.47992e-152
SMIM4	5.41731e-41	0.266584	0.319	0.251	1.74784e-36
ARHGEF11	2.06845e-256	0.266418	0.283	0.145	6.67366e-252
OPHN1	3.04367e-255	0.266292	0.255	0.124	9.82011e-251
SNRPF	4.59671e-15	0.2662	0.407	0.449	1.48308e-10
RDX	3.18309e-18	0.265516	0.422	0.39	1.02699e-13
MAGED2	1.28513e-08	0.264534	0.353	0.327	0.000414634
MGST3	5.52569e-16	0.263978	0.418	0.477	1.78281e-11
EIF4A2	3.85457e-45	0.263963	0.488	0.646	1.24364e-40
TMEM173	4.31622e-37	0.263792	0.33	0.261	1.39259e-32
RPL36	3.36148e-47	0.26199	0.78	0.897	1.08455e-42
RPL15	9.11762e-69	0.261935	0.825	0.91	2.94171e-64
QARS	1.92647e-65	0.261497	0.32	0.241	6.21557e-61
KLF10	6.30613e-59	0.261253	0.261	0.189	2.03461e-54
ATP5MPL	7.12808e-63	0.261116	0.466	0.598	2.2998e-58
ZDHHC13	2.98558e-251	0.260863	0.293	0.152	9.63267e-247
CDK5RAP2	2.9014e-31	0.260505	0.367	0.31	9.36107e-27
DLG2	6.2729e-159	0.260214	0.251	0.143	2.02389e-154
RAPGEF5	0	0.259951	0.276	0.115	0
CCDC25	8.39499e-29	0.259635	0.303	0.243	2.70856e-24
REEP3	7.9522e-08	0.258897	0.351	0.324	0.0025657
COA3	7.8541e-21	0.257739	0.286	0.241	2.53405e-16
SMIM15	1.59215e-71	0.257666	0.3	0.218	5.13692e-67
BZW2	1.76746e-45	0.257098	0.315	0.245	5.70254e-41
TMED2	5.27399e-08	0.256432	0.415	0.447	0.0017016
UBTD2	8.49979e-169	0.256304	0.298	0.178	2.74237e-164
ANXA7	2.61183e-08	0.256096	0.397	0.434	0.00084268
SERPINB6	1.05148e-11	0.25589	0.344	0.298	3.39251e-07
CIRBP	8.9723e-63	0.255445	0.534	0.723	2.89482e-58
ANKRD26	2.67235e-59	0.255292	0.286	0.211	8.62207e-55
RPL29	1.97608e-39	0.254896	0.792	0.893	6.37563e-35
DDX1	2.39355e-07	0.254856	0.343	0.31	0.00772255
SNRPE	1.1157e-15	0.254818	0.381	0.416	3.59969e-11
CD2AP	4.45811e-07	0.254799	0.398	0.373	0.0143836
RIC3	0	0.254696	0.301	0.127	0
DIP2C	1.94988e-233	0.25442	0.326	0.175	6.2911e-229
USP46	0	0.254265	0.262	0.119	0
PCYOX1	1.2187e-107	0.254254	0.289	0.196	3.932e-103
PSMB4	3.68275e-18	0.253874	0.389	0.433	1.1882e-13
RAB40C	0	0.253236	0.268	0.119	0
PSMC5	1.61504e-12	0.25314	0.393	0.431	5.21078e-08
VCP	8.44582e-35	0.253129	0.449	0.551	2.72496e-30
OTUD7B	2.06892e-225	0.252894	0.278	0.148	6.67518e-221
HSPA8	2.67908e-85	0.252636	0.565	0.76	8.64377e-81
SMYD2	3.00799e-72	0.252561	0.251	0.175	9.70497e-68
NUP50	4.88568e-19	0.252356	0.316	0.268	1.57631e-14
CSDE1	2.01614e-58	0.252254	0.505	0.658	6.50489e-54
SGSM3	2.82071e-77	0.251479	0.289	0.21	9.10075e-73
LTBR	0	0.251264	0.282	0.123	0
PTMA	1.13845e-24	0.250715	0.843	0.924	3.67309e-20
CSNK1E	1.3247e-08	0.250526	0.342	0.312	0.000427401
SECISBP2L	1.40526e-07	0.25032	0.346	0.314	0.00453392
LINC00963	1.64432e-72	0.25027	0.333	0.24	5.30523e-68
BOLA3	2.00163e-34	0.250213	0.291	0.233	6.45804e-30
URB1	1.1547e-304	0.250169	0.26	0.121	3.72552e-300

## Sheet: Myeloid cell
gene	p_val	avg_log2FC	pct.1	pct.2	p_val_adj
NAMPT	0	4.68131	0.856	0.472	0
S100A8	0	4.4293	0.54	0.069	0
S100A9	0	3.89949	0.718	0.165	0
CXCL8	0	3.80005	0.52	0.115	0
G0S2	0	3.55581	0.35	0.056	0
FTL	0	3.54665	0.977	0.922	0
IL1R2	0	3.33576	0.299	0.034	0
F13A1	0	3.27541	0.51	0.069	0
PLAUR	0	3.24826	0.687	0.089	0
AIF1	0	3.24364	0.743	0.069	0
ACSL1	0	3.20651	0.67	0.148	0
FTH1	0	3.18014	0.989	0.922	0
SOD2	0	3.12821	0.796	0.491	0
CSF3R	0	3.12489	0.603	0.04	0
FCER1G	0	3.05912	0.803	0.072	0
HLA-DRA	0	2.99716	0.715	0.514	0
TYROBP	0	2.98822	0.832	0.091	0
C1QA	0	2.86084	0.364	0.047	0
GK	0	2.8014	0.633	0.126	0
FGD4	0	2.7997	0.688	0.227	0
AQP9	0	2.78401	0.434	0.011	0
DOCK4	0	2.72519	0.634	0.223	0
LITAF	0	2.71002	0.834	0.499	0
LUCAT1	0	2.69319	0.412	0.046	0
SRGN	0	2.69196	0.946	0.738	0
IL1B	0	2.66501	0.38	0.031	0
RNF149	0	2.65742	0.783	0.524	0
SAMSN1	0	2.63899	0.801	0.514	0
C1QB	0	2.63691	0.326	0.039	0
CST3	0	2.63187	0.723	0.376	0
MRC1	0	2.61726	0.432	0.034	0
RBM47	0	2.60816	0.761	0.277	0
AC084871.1	0	2.57255	0.354	0.018	0
SLC8A1	0	2.55159	0.572	0.096	0
BCL2A1	0	2.55053	0.529	0.083	0
IFI30	0	2.55013	0.622	0.208	0
MNDA	0	2.53161	0.597	0.031	0
HLA-DPA1	0	2.50881	0.666	0.452	0
CTSB	0	2.49725	0.664	0.402	0
LYN	0	2.47344	0.808	0.305	0
PLEK	0	2.44488	0.699	0.16	0
HLA-DPB1	0	2.43749	0.661	0.462	0
CTSS	0	2.41381	0.763	0.472	0
FPR1	0	2.41214	0.576	0.012	0
SLC25A37	0	2.40175	0.488	0.238	0
RGS2	0	2.39733	0.71	0.217	0
GAB2	0	2.37697	0.725	0.225	0
FCGR2A	0	2.37552	0.654	0.043	0
CD14	0	2.34899	0.535	0.055	0
RAB31	0	2.342	0.649	0.205	0
RNASE1	0	2.30338	0.324	0.121	0
PSAP	0	2.30163	0.719	0.536	0
BASP1	0	2.29339	0.653	0.262	0
CD74	0	2.27878	0.723	0.708	0
MS4A6A	0	2.26599	0.547	0.036	0
HCK	0	2.202	0.622	0.036	0
IL1RAP	0	2.20168	0.418	0.122	0
PLXDC2	0	2.20027	0.665	0.206	0
HLA-DRB1	0	2.19742	0.667	0.487	0
MXD1	0	2.194	0.562	0.198	0
C5AR1	0	2.19324	0.539	0.08	0
SELENOP	1.07698e-160	2.18926	0.313	0.246	3.47476e-156
LST1	0	2.17128	0.635	0.05	0
PELI1	0	2.17085	0.605	0.431	0
PTGS2	0	2.14301	0.382	0.046	0
AREG	0	2.11187	0.414	0.204	0
DUSP1	0	2.10227	0.881	0.717	0
CREB5	0	2.10218	0.46	0.047	0
VCAN	0	2.08085	0.346	0.129	0
CEBPB	0	2.06598	0.724	0.378	0
C9orf72	0	2.06377	0.659	0.206	0
NLRP3	0	2.06155	0.423	0.033	0
PDE4B	0	2.05457	0.667	0.51	0
CD163	0	2.04691	0.475	0.043	0
C1QC	0	2.04476	0.295	0.02	0
SERPINA1	0	2.04238	0.551	0.029	0
CTSZ	0	2.02654	0.625	0.39	0
ELL2	0	2.01973	0.766	0.526	0
IFITM2	0	2.01153	0.74	0.549	0
FGL2	0	2.01108	0.578	0.115	0
ARHGAP26	0	2.01028	0.783	0.558	0
AC005050.3	0	2.00447	0.301	0.013	0
FOS	0	2.00268	0.911	0.748	0
MARCKS	0	2.00245	0.606	0.323	0
SLC11A1	0	1.9989	0.428	0.021	0
SIPA1L1	0	1.989	0.78	0.567	0
KCNJ15	0	1.98671	0.255	0.057	0
ADGRE2	0	1.9864	0.541	0.022	0
TNFSF13B	0	1.97975	0.588	0.084	0
NCF2	0	1.96993	0.598	0.049	0
DOCK5	0	1.96435	0.617	0.193	0
CLEC7A	0	1.95977	0.556	0.039	0
TBXAS1	0	1.95823	0.688	0.21	0
ITGAX	0	1.95236	0.507	0.032	0
CPVL	0	1.94268	0.521	0.072	0
RNF144B	0	1.94016	0.523	0.121	0
LIMK2	0	1.93537	0.435	0.244	0
CD83	0	1.92843	0.572	0.126	0
SAT1	0	1.92542	0.916	0.727	0
CD68	0	1.91106	0.565	0.065	0
HLA-DQB1	0	1.91092	0.592	0.32	0
ZEB2	0	1.89163	0.711	0.328	0
HLA-DRB5	0	1.88737	0.571	0.259	0
HLA-DQA1	0	1.88415	0.56	0.245	0
IRAK3	0	1.88064	0.588	0.172	0
NEAT1	0	1.8653	0.915	0.839	0
NR4A3	0	1.85374	0.565	0.221	0
LCP2	0	1.85172	0.703	0.328	0
GCA	0	1.85075	0.582	0.152	0
ATP1B3	0	1.84042	0.64	0.602	0
RILPL2	0	1.81812	0.632	0.347	0
IER3	0	1.81597	0.566	0.268	0
CYBB	0	1.8078	0.512	0.063	0
RBPJ	0	1.80379	0.666	0.538	0
TET2	0	1.80304	0.683	0.346	0
MS4A7	0	1.80016	0.462	0.027	0
MAFB	0	1.80015	0.476	0.107	0
TLR2	0	1.79767	0.497	0.034	0
TREM1	0	1.79245	0.367	0.008	0
SPI1	0	1.78934	0.624	0.062	0
ADAMTSL4-AS1	0	1.78576	0.72	0.451	0
IRS2	0	1.78378	0.578	0.17	0
SDCBP	0	1.77736	0.792	0.462	0
NPC2	0	1.7771	0.68	0.444	0
FCN1	0	1.77165	0.302	0.02	0
LGMN	0	1.74715	0.365	0.156	0
PHACTR1	0	1.73472	0.531	0.193	0
QKI	0	1.73406	0.742	0.535	0
CR1	0	1.72503	0.459	0.04	0
LRRK2	0	1.70672	0.461	0.072	0
RABGEF1	0	1.68219	0.652	0.493	0
CD86	0	1.68085	0.473	0.039	0
GLUL	0	1.67918	0.743	0.36	0
TYMP	0	1.67508	0.66	0.415	0
SYAP1	0	1.65197	0.682	0.481	0
PTPRE	0	1.6376	0.62	0.26	0
ASAH1	0	1.61164	0.662	0.35	0
EPB41L3	0	1.60992	0.459	0.091	0
ZNF331	0	1.60002	0.566	0.432	0
WDFY3	0	1.59679	0.584	0.203	0
GLT1D1	0	1.59429	0.293	0.009	0
APOC1	0	1.57385	0.26	0.023	0
LYZ	0	1.56015	0.62	0.183	0
CASS4	0	1.55749	0.414	0.085	0
PFKFB3	0	1.55653	0.58	0.29	0
RNF130	0	1.55239	0.686	0.271	0
GNAQ	0	1.54834	0.734	0.395	0
LRMDA	0	1.54725	0.604	0.247	0
BRI3	0	1.547	0.718	0.467	0
CSF2RA	0	1.53755	0.478	0.02	0
NFKB1	0	1.53142	0.641	0.503	0
MX2	0	1.52907	0.48	0.178	0
LAPTM5	0	1.52816	0.784	0.429	0
PICALM	0	1.51912	0.791	0.659	0
MAML3	0	1.51767	0.623	0.275	0
ABCA1	0	1.51766	0.466	0.122	0
GRN	0	1.51362	0.611	0.347	0
IVNS1ABP	0	1.50923	0.628	0.396	0
ABHD5	0	1.50721	0.395	0.214	0
NUMB	0	1.50533	0.695	0.493	0
PLTP	2.78938e-177	1.50529	0.257	0.177	8.99965e-173
CPPED1	0	1.49823	0.493	0.151	0
VMP1	0	1.49669	0.766	0.597	0
BMP2K	0	1.49002	0.604	0.244	0
NABP1	0	1.4882	0.648	0.363	0
ICAM1	0	1.48468	0.543	0.179	0
EMILIN2	0	1.4836	0.532	0.072	0
NFE2L2	0	1.46966	0.767	0.563	0
KYNU	0	1.46825	0.483	0.118	0
NFKBIA	0	1.46723	0.779	0.682	0
IGSF6	0	1.46407	0.465	0.025	0
CPM	0	1.45902	0.477	0.073	0
PTEN	0	1.45685	0.681	0.549	0
DMXL2	0	1.45573	0.498	0.102	0
FCGRT	0	1.44857	0.616	0.337	0
XPO6	0	1.44706	0.528	0.372	0
TGFBI	0	1.44155	0.504	0.072	0
FAM49B	0	1.4415	0.828	0.649	0
FAM49A	0	1.43886	0.537	0.185	0
DENND5A	0	1.43624	0.517	0.18	0
PLSCR1	0	1.43422	0.6	0.26	0
PAPSS2	0	1.43163	0.377	0.107	0
CPQ	0	1.42955	0.646	0.321	0
DAB2	0	1.42915	0.393	0.114	0
CEBPD	0	1.42674	0.669	0.358	0
ZFP36L1	0	1.42356	0.773	0.629	0
RUBCNL	0	1.42025	0.297	0.04	0
GABARAP	0	1.41476	0.809	0.645	0
SORL1	0	1.40369	0.535	0.302	0
JARID2	0	1.39121	0.674	0.545	0
H3F3A	0	1.38528	0.935	0.881	0
HIF1A	0	1.38254	0.693	0.477	0
CLEC4E	0	1.37999	0.311	0.01	0
ALOX5	0	1.37487	0.518	0.128	0
USP32	0	1.37144	0.624	0.355	0
MS4A4A	0	1.37078	0.405	0.022	0
TMEM176B	0	1.36974	0.483	0.093	0
CTSC	0	1.36916	0.631	0.555	0
CAMK1D	0	1.36741	0.702	0.605	0
TBC1D14	0	1.36561	0.584	0.269	0
FMN1	0	1.35829	0.457	0.116	0
SKAP2	0	1.35342	0.636	0.264	0
MCL1	0	1.34998	0.781	0.643	0
GNG10	0	1.34485	0.601	0.302	0
FCGR3A	0	1.34287	0.4	0.051	0
ATP2B1	0	1.33344	0.661	0.552	0
SERPINB1	0	1.3326	0.667	0.413	0
SYK	0	1.33009	0.616	0.204	0
EGR1	0	1.32962	0.565	0.32	0
TIMP1	0	1.3263	0.606	0.437	0
RIPK2	0	1.32549	0.459	0.157	0
PLXNC1	0	1.32446	0.517	0.244	0
ACTB	0	1.31813	0.957	0.897	0
ELF2	0	1.31645	0.657	0.498	0
ZSWIM6	0	1.31557	0.737	0.546	0
COTL1	0	1.31368	0.702	0.438	0
GNA13	0	1.31208	0.6	0.336	0
GRB2	0	1.30321	0.709	0.564	0
RAB20	0	1.29755	0.472	0.07	0
LCP1	0	1.29727	0.773	0.455	0
CXCL2	0	1.29494	0.31	0.073	0
IER2	0	1.29136	0.744	0.622	0
SLC2A3	0	1.29043	0.666	0.443	0
NFIL3	0	1.28886	0.491	0.243	0
SLCO2B1	0	1.28846	0.354	0.058	0
DPYD	0	1.2821	0.716	0.624	0
SNX10	0	1.27877	0.523	0.128	0
NDEL1	0	1.27852	0.536	0.375	0
CSF1R	0	1.27336	0.446	0.028	0
MSR1	0	1.27152	0.369	0.019	0
HLA-DMB	0	1.27095	0.519	0.143	0
GPR183	0	1.2705	0.53	0.318	0
SMIM25	0	1.26868	0.298	0.008	0
MAP3K8	0	1.26769	0.623	0.39	0
MBOAT7	0	1.2668	0.476	0.159	0
TNFAIP3	0	1.26613	0.695	0.512	0
CLEC10A	0	1.2593	0.351	0.015	0
B3GNT5	0	1.25284	0.358	0.118	0
SGK1	0	1.24989	0.54	0.23	0
FNDC3B	0	1.24906	0.745	0.549	0
CTSD	0	1.2467	0.614	0.493	0
PTPRJ	0	1.24501	0.699	0.487	0
OLR1	0	1.24244	0.27	0.01	0
GAS7	0	1.23878	0.511	0.131	0
HLA-DMA	0	1.22508	0.567	0.352	0
KCTD12	0	1.22284	0.512	0.145	0
RNF19B	0	1.22021	0.438	0.203	0
RNF13	0	1.21954	0.653	0.445	0
CD55	0	1.2155	0.724	0.517	0
FRMD4B	0	1.21325	0.53	0.233	0
PILRA	0	1.21168	0.449	0.054	0
CMTM6	0	1.20924	0.67	0.409	0
RTN1	0	1.20265	0.376	0.021	0
ACSL4	0	1.19706	0.535	0.336	0
EFHD2	0	1.19636	0.659	0.382	0
ATP6V0C	0	1.18934	0.674	0.516	0
RAB7A	0	1.18853	0.707	0.568	0
TMCC3	0	1.18168	0.324	0.112	0
NR4A2	0	1.17944	0.619	0.503	0
IFRD1	0	1.16872	0.472	0.331	0
ALOX5AP	0	1.16509	0.467	0.303	0
ARPC5	0	1.16308	0.725	0.575	0
MPEG1	0	1.16081	0.451	0.025	0
DSE	0	1.16029	0.548	0.253	0
MARCH1	0	1.15859	0.499	0.08	0
CALHM6	0	1.15699	0.449	0.084	0
FOLR2	0	1.15287	0.258	0.017	0
AP1S2	0	1.15129	0.546	0.219	0
H3F3B	0	1.14951	0.899	0.85	0
PREX1	0	1.14901	0.63	0.393	0
MAP2K1	0	1.14838	0.557	0.433	0
ARRB2	0	1.14794	0.573	0.187	0
CSF2RB	0	1.1476	0.417	0.115	0
ATF6	0	1.14745	0.589	0.456	0
BCL6	0	1.14589	0.573	0.346	0
C1orf162	0	1.14574	0.501	0.067	0
ATP13A3	0	1.14551	0.534	0.359	0
SLC43A2	0	1.14474	0.469	0.126	0
STAB1	0	1.13914	0.39	0.062	0
OAZ1	0	1.13834	0.839	0.806	0
MCTP1	0	1.1368	0.604	0.144	0
LILRB3	0	1.13623	0.399	0.011	0
GPNMB	0	1.13117	0.258	0.114	0
TOM1	0	1.13008	0.468	0.198	0
FOXO3	0	1.12937	0.639	0.503	0
IFNGR2	0	1.12748	0.574	0.306	0
CPD	5.00148e-43	1.12273	0.39	0.351	1.61368e-38
MEGF9	0	1.12035	0.433	0.22	0
CCR1	0	1.11379	0.405	0.044	0
SLC12A6	0	1.11129	0.448	0.296	0
RNF24	0	1.10379	0.376	0.227	0
RASSF3	0	1.10229	0.551	0.326	0
CHSY1	0	1.10208	0.483	0.293	0
HLA-DQA2	0	1.10168	0.353	0.135	0
SEC14L1	0	1.1001	0.611	0.45	0
ATG7	0	1.09803	0.633	0.504	0
USP15	0	1.09802	0.741	0.668	0
LY96	0	1.09797	0.516	0.235	0
PAK1	0	1.09624	0.514	0.186	0
CTSL	0	1.09529	0.37	0.18	0
ZNF438	0	1.093	0.426	0.189	0
MANBA	0	1.08803	0.541	0.241	0
NPL	0	1.08168	0.381	0.099	0
CHD1	0	1.08029	0.628	0.516	0
STX11	0	1.07441	0.456	0.144	0
SMAP2	0	1.07325	0.719	0.57	0
ARPC1B	0	1.07285	0.741	0.651	0
TLR4	0	1.07116	0.402	0.045	0
DDX60L	0	1.06954	0.423	0.228	0
BNIP3L	0	1.06774	0.57	0.34	0
ATP6V0B	0	1.06488	0.667	0.46	0
PTAFR	0	1.06485	0.463	0.071	0
ETV6	0	1.06396	0.745	0.649	0
ZFAND3	0	1.06074	0.793	0.734	0
PIK3AP1	0	1.05942	0.498	0.12	0
GRK3	0	1.05935	0.506	0.158	0
RNASET2	0	1.05781	0.637	0.451	0
GNAI2	0	1.05614	0.73	0.647	0
TNFRSF1B	0	1.04987	0.588	0.323	0
CD93	0	1.04948	0.45	0.085	0
ANP32A	0	1.04841	0.595	0.416	0
PACSIN2	0	1.04785	0.545	0.312	0
CYSTM1	0	1.0447	0.511	0.362	0
HMOX1	0	1.0445	0.355	0.033	0
SAMHD1	0	1.04009	0.583	0.396	0
FYB1	0	1.03863	0.725	0.435	0
KDM6B	0	1.0348	0.508	0.223	0
NFKBIZ	0	1.031	0.557	0.398	0
CCL3	0	1.03008	0.268	0.111	0
MAF	1.27959e-306	1.02965	0.408	0.277	4.12847e-302
SPAG9	0	1.02486	0.613	0.472	0
S100A11	0	1.02154	0.867	0.741	0
THBD	0	1.01968	0.324	0.071	0
STAT3	0	1.01945	0.756	0.669	0
HRH2	0	1.01752	0.396	0.024	0
ALPK1	0	1.01711	0.454	0.227	0
VASP	0	1.01606	0.586	0.354	0
MYO1F	0	1.01377	0.647	0.341	0
CCDC88A	0	1.01324	0.551	0.282	0
FGR	0	1.01203	0.396	0.055	0
RAB1A	0	1.00533	0.685	0.564	0
LIMS1	0	1.00175	0.618	0.498	0
ITPR2	0	0.999887	0.633	0.538	0
PNRC1	0	0.999357	0.757	0.699	0
INSIG1	0	0.999031	0.37	0.188	0
TUBA1B	0	0.995964	0.652	0.578	0
RHOG	0	0.993446	0.568	0.262	0
CIITA	0	0.992109	0.446	0.135	0
NAIP	0	0.989172	0.449	0.123	0
SUSD6	0	0.987505	0.603	0.447	0
BLVRB	0	0.986634	0.503	0.303	0
FBXL5	0	0.9858	0.482	0.305	0
ATP6V1B2	0	0.984522	0.472	0.147	0
PYCARD	0	0.982195	0.563	0.326	0
TLR1	0	0.982021	0.404	0.077	0
THBS1	9.09281e-249	0.980614	0.266	0.158	2.93371e-244
CREM	0	0.978782	0.655	0.524	0
ACTR2	0	0.974776	0.731	0.636	0
RASGEF1B	0	0.973586	0.493	0.238	0
BACH1	0	0.973506	0.609	0.422	0
ZFP36	0	0.973083	0.755	0.675	0
SIRPA	0	0.964002	0.433	0.07	0
UBE2D1	0	0.963598	0.46	0.185	0
RNASEK	0	0.963595	0.762	0.681	0
RGS18	0	0.962749	0.361	0.012	0
CD4	0	0.961708	0.499	0.126	0
ANPEP	0	0.960879	0.319	0.063	0
ADAP2	0	0.96074	0.397	0.041	0
SLCO3A1	0	0.959246	0.569	0.324	0
HCLS1	0	0.95772	0.651	0.457	0
CYTH4	0	0.957524	0.463	0.192	0
TMEM154	3.92026e-155	0.95712	0.32	0.236	1.26483e-150
TMSB10	0	0.953419	0.837	0.905	0
CREG1	0	0.951129	0.44	0.198	0
TMEM71	2.56226e-272	0.950599	0.286	0.158	8.26688e-268
UBE2R2	0	0.950461	0.629	0.471	0
LAIR1	0	0.949971	0.457	0.077	0
IRF1	2.18871e-104	0.948799	0.526	0.498	7.06166e-100
TPP1	0	0.947317	0.522	0.218	0
PCBP1-AS1	3.82588e-212	0.942066	0.386	0.281	1.23438e-207
LIPA	0	0.940103	0.407	0.203	0
ARHGAP18	0	0.938876	0.565	0.389	0
PGS1	0	0.937659	0.392	0.192	0
JAML	0	0.93721	0.471	0.168	0
ATP2B1-AS1	0	0.936751	0.385	0.18	0
DISC1	0	0.935351	0.509	0.313	0
GNS	0	0.935218	0.494	0.227	0
ITGB2	0	0.933759	0.584	0.357	0
SSH2	0	0.93271	0.734	0.686	0
PID1	0	0.930585	0.294	0.108	0
DIP2B	0	0.930439	0.587	0.426	0
VAMP8	0	0.927568	0.631	0.503	0
RHOQ	0	0.927544	0.511	0.291	0
ANTXR2	0	0.927354	0.528	0.324	0
CXCL16	0	0.927183	0.434	0.097	0
ITGAM	0	0.926094	0.441	0.044	0
AP2A2	0	0.92405	0.425	0.287	0
NCF1	0	0.923779	0.422	0.245	0
ETF1	0	0.922798	0.577	0.37	0
RNASE6	0	0.922526	0.425	0.085	0
DAPK1	0	0.922252	0.483	0.145	0
SBF2	0	0.922176	0.639	0.439	0
FOSL2	0	0.920212	0.557	0.348	0
CLEC4A	0	0.919584	0.343	0.032	0
GPCPD1	0	0.91932	0.566	0.478	0
TMEM176A	0	0.919228	0.403	0.077	0
PIK3R5	0	0.919122	0.584	0.365	0
ATP8B4	0	0.917775	0.432	0.101	0
CFD	0	0.916846	0.387	0.077	0
ACSL3	0	0.913001	0.47	0.329	0
TFRC	4.45679e-200	0.911625	0.398	0.307	1.43794e-195
PYGL	0	0.91007	0.344	0.083	0
MIR181A1HG	0	0.908085	0.39	0.111	0
RAB32	0	0.907985	0.461	0.083	0
CHST15	0	0.907964	0.416	0.246	0
ATP6V0D1	0	0.902939	0.554	0.3	0
UBE2D3	0	0.902539	0.753	0.711	0
SH3BGRL3	0	0.900901	0.772	0.729	0
MFSD1	0	0.900799	0.478	0.197	0
VSIR	0	0.89641	0.504	0.357	0
PPARD	0	0.894487	0.468	0.227	0
THEMIS2	0	0.893916	0.465	0.14	0
UBAP1	0	0.893804	0.524	0.349	0
RASSF2	0	0.893311	0.467	0.163	0
FPR3	0	0.889137	0.348	0.008	0
BID	0	0.887264	0.451	0.266	0
RGL1	0	0.886987	0.369	0.158	0
LILRB2	0	0.886413	0.38	0.009	0
NIBAN1	4.14635e-22	0.884563	0.542	0.519	1.33778e-17
NINJ1	0	0.88163	0.404	0.143	0
VSIG4	0	0.880906	0.312	0.009	0
GRINA	0	0.878429	0.479	0.207	0
AC022217.3	1.73217e-273	0.87726	0.5	0.375	5.58868e-269
SLA	0	0.875396	0.662	0.423	0
CAP1	0	0.874684	0.692	0.575	0
GNAI3	0	0.873448	0.587	0.43	0
DENND1A	0	0.872783	0.575	0.455	0
PRMT9	0	0.870676	0.425	0.216	0
TECPR2	7.92545e-48	0.869606	0.269	0.234	2.55707e-43
PTPN12	0	0.868864	0.545	0.311	0
TNFRSF1A	0	0.867356	0.486	0.251	0
SH2B3	0	0.866705	0.49	0.151	0
JUNB	0	0.866426	0.853	0.781	0
PITPNA	0	0.865701	0.507	0.343	0
COP1	0	0.865528	0.683	0.618	0
ITSN1	0	0.865519	0.379	0.208	0
TPM3	0	0.864382	0.715	0.635	0
PSTPIP2	0	0.863253	0.39	0.134	0
MPP1	0	0.86245	0.385	0.068	0
ZNF710	0	0.862285	0.468	0.2	0
IL13RA1	0	0.861884	0.447	0.162	0
TNFAIP2	0	0.861053	0.421	0.166	0
ITM2B	0	0.860654	0.866	0.826	0
UBXN2B	0	0.860625	0.328	0.147	0
FCHO2	0	0.860303	0.453	0.218	0
ETS2	0	0.859743	0.559	0.255	0
NRP1	0	0.858752	0.401	0.153	0
RAC1	0	0.858203	0.733	0.617	0
RIN3	0	0.853491	0.54	0.247	0
IFNGR1	0	0.850714	0.557	0.344	0
FLOT1	0	0.850232	0.53	0.353	0
FAM20A	0	0.848589	0.337	0.108	0
SKIL	0	0.847068	0.592	0.463	0
JDP2	0	0.845145	0.411	0.187	0
TALDO1	0	0.843215	0.6	0.427	0
MGAT1	0	0.841931	0.539	0.389	0
CAPG	0	0.841487	0.432	0.212	0
TMCC1	5.38983e-140	0.841311	0.503	0.429	1.73897e-135
TRIB1	0	0.840203	0.362	0.207	0
TET3	0	0.840148	0.488	0.241	0
VDR	0	0.839764	0.306	0.127	0
BAZ2B	0	0.83967	0.631	0.47	0
TTYH3	0	0.839516	0.424	0.123	0
RIPOR2	4.37498e-12	0.837023	0.455	0.434	1.41154e-07
ARPC3	0	0.836939	0.766	0.742	0
NFAM1	0	0.836596	0.343	0.012	0
PLEKHO1	0	0.836407	0.505	0.255	0
ATG3	0	0.836262	0.512	0.312	0
SLC16A3	0	0.833545	0.472	0.235	0
RYBP	2.65693e-296	0.833451	0.547	0.432	8.57233e-292
RBKS	0	0.832557	0.342	0.138	0
ACP5	0	0.828957	0.32	0.106	0
PNPLA8	0	0.828601	0.504	0.367	0
STX3	0	0.819695	0.288	0.099	0
UBE2W	0	0.81909	0.541	0.384	0
STAT1	0	0.814361	0.516	0.381	0
P2RY13	0	0.814316	0.27	0.005	0
AP2S1	0	0.813454	0.572	0.412	0
KLF4	0	0.81161	0.466	0.191	0
C3AR1	0	0.810926	0.372	0.042	0
WDFY4	0	0.809817	0.384	0.105	0
FNIP2	0	0.807622	0.426	0.178	0
GADD45B	0	0.803746	0.482	0.334	0
ZFAND5	0	0.80161	0.579	0.445	0
NCOA4	0	0.798974	0.525	0.289	0
BAZ1A	0	0.798173	0.643	0.56	0
PHC2	0	0.797129	0.439	0.244	0
N4BP1	1.01831e-117	0.796828	0.5	0.436	3.28548e-113
ENSA	7.13749e-141	0.796228	0.646	0.605	2.30284e-136
NR4A1	0	0.795811	0.545	0.356	0
TSPO	0	0.795701	0.639	0.547	0
SPRED1	0	0.795401	0.376	0.166	0
MKNK1	0	0.795162	0.424	0.21	0
TUT7	4.9064e-286	0.795024	0.527	0.424	1.583e-281
OXSR1	0	0.794587	0.469	0.307	0
AC020656.1	0	0.794351	0.282	0.028	0
CUX1	0	0.794302	0.629	0.522	0
AGTPBP1	0	0.791247	0.529	0.361	0
PPP1CB	0	0.790955	0.674	0.591	0
CD302	0	0.789219	0.486	0.22	0
KLF7	0	0.788659	0.416	0.187	0
FCGR2B	0	0.786811	0.34	0.124	0
PPCDC	5.56282e-88	0.784383	0.326	0.267	1.79479e-83
CD53	0	0.78435	0.702	0.506	0
METRNL	0	0.783605	0.505	0.195	0
TBC1D8	0	0.782159	0.35	0.175	0
FCHSD2	1.5074e-138	0.781988	0.621	0.607	4.86346e-134
CTSH	0	0.781764	0.483	0.302	0
RHOA	0	0.779298	0.715	0.664	0
TFEC	0	0.777604	0.389	0.058	0
CCNH	0	0.776884	0.694	0.66	0
NOTCH2	0	0.775726	0.493	0.254	0
OGFRL1	0	0.775642	0.468	0.222	0
PHF21A	3.48534e-90	0.773622	0.556	0.516	1.12451e-85
LAP3	0	0.770784	0.508	0.361	0
AKAP13	0	0.770494	0.75	0.804	0
TANK	5.69529e-125	0.769708	0.593	0.539	1.83753e-120
REL	0	0.768921	0.622	0.459	0
LPCAT2	0	0.767266	0.382	0.11	0
DAZAP2	0	0.764633	0.639	0.497	0
NT5C2	5.02032e-271	0.764091	0.562	0.459	1.61976e-266
MED13L	0	0.763028	0.731	0.696	0
VEGFA	0	0.762189	0.345	0.163	0
ARHGAP15	2.16413e-173	0.7617	0.78	0.626	6.98233e-169
RALB	0	0.760472	0.379	0.169	0
CHST11	0	0.759797	0.745	0.661	0
VPS9D1	4.48792e-212	0.757875	0.263	0.159	1.44798e-207
LINC00877	0	0.757697	0.26	0.044	0
IQGAP1	0	0.757165	0.743	0.678	0
APLP2	0	0.756974	0.611	0.439	0
GBP1	1.49721e-147	0.756743	0.308	0.214	4.83059e-143
HBEGF	0	0.754313	0.308	0.079	0
RCOR1	0	0.753723	0.543	0.369	0
CYB5R4	0	0.753601	0.47	0.282	0
H2AFY	0	0.750897	0.569	0.403	0
LACTB	0	0.750819	0.433	0.164	0
FCGR1A	0	0.750806	0.295	0.005	0
AP003086.1	0	0.748527	0.346	0.113	0
IRF8	0	0.746949	0.355	0.077	0
HNMT	0	0.746642	0.408	0.103	0
KLHL2	4.87144e-307	0.746333	0.386	0.242	1.57172e-302
IL6R	0	0.742185	0.423	0.183	0
PPT1	0	0.741237	0.476	0.214	0
MITF	0	0.74047	0.335	0.063	0
MYO9B	0	0.740269	0.613	0.493	0
SULF2	0	0.74008	0.385	0.219	0
RAB5C	0	0.739616	0.566	0.402	0
CSRNP1	0	0.739132	0.431	0.234	0
SLC45A4	2.07745e-295	0.738998	0.285	0.162	6.70268e-291
CAPZA2	0	0.73799	0.586	0.418	0
PCBP1	0	0.737261	0.66	0.579	0
AHR	0	0.73469	0.544	0.377	0
B4GALT5	0	0.733045	0.475	0.321	0
RTN4	0	0.730317	0.675	0.559	0
CPEB4	0	0.728038	0.546	0.384	0
NFKBID	0	0.726029	0.44	0.155	0
RASSF4	0	0.721676	0.374	0.059	0
ATP5F1E	0	0.720548	0.845	0.845	0
FBP1	0	0.719907	0.339	0.068	0
ZNF267	0	0.719722	0.386	0.174	0
ARAP1	0	0.719324	0.419	0.178	0
RANBP2	7.74032e-138	0.719145	0.538	0.505	2.49734e-133
ADA2	0	0.716188	0.471	0.262	0
EPB41L2	0	0.716061	0.391	0.209	0
MCTP2	2.86508e-08	0.716014	0.298	0.361	0.000924388
ABHD2	0	0.715954	0.482	0.297	0
RGS10	0	0.713988	0.532	0.311	0
EIF4A3	0	0.713768	0.486	0.366	0
PSEN1	0	0.711139	0.517	0.363	0
AP1B1	0	0.710619	0.464	0.25	0
MAN2B1	0	0.709558	0.501	0.309	0
SRGAP2	0	0.707326	0.461	0.27	0
IPMK	0	0.706959	0.408	0.21	0
SNX29	0	0.706129	0.565	0.452	0
NCF4	0	0.704637	0.392	0.161	0
WTAP	1.18641e-191	0.704234	0.552	0.493	3.82782e-187
AL390957.1	3.73902e-296	0.703693	0.264	0.143	1.20636e-291
ACTR3	0	0.701265	0.697	0.631	0
TRIM25	8.62471e-274	0.699143	0.327	0.202	2.78268e-269
ARPC2	0	0.697769	0.81	0.788	0
WARS	0	0.69653	0.401	0.264	0
TUBA1A	0	0.695934	0.546	0.372	0
DLEU2	8.96594e-277	0.69291	0.618	0.553	2.89277e-272
B4GALT1	0	0.691374	0.581	0.477	0
SLC15A3	0	0.690886	0.38	0.065	0
STARD13	0	0.690544	0.327	0.178	0
DOCK2	0	0.689878	0.672	0.514	0
FNIP1	2.10968e-262	0.685265	0.561	0.453	6.80666e-258
CELF2	0	0.684961	0.779	0.654	0
ANXA5	0	0.684816	0.589	0.517	0
DENND3	0	0.683132	0.351	0.177	0
PABPC1	0	0.682345	0.789	0.822	0
GSTO1	0	0.681706	0.527	0.382	0
TIMP2	0	0.681289	0.515	0.267	0
ABR	0	0.681139	0.528	0.359	0
VPS8	4.33024e-191	0.680234	0.487	0.396	1.39711e-186
CEP170	0	0.679838	0.483	0.259	0
PRKCA	0	0.679171	0.48	0.326	0
GPR65	0	0.678659	0.404	0.183	0
TAOK3	0	0.676596	0.657	0.618	0
MERTK	0	0.676157	0.281	0.145	0
TPM4	0	0.675188	0.711	0.633	0
ATP6V1F	0	0.675181	0.567	0.466	0
HIPK3	0	0.675086	0.58	0.439	0
ST8SIA4	2.29749e-268	0.673493	0.523	0.405	7.41261e-264
WAS	0	0.673126	0.483	0.241	0
RLF	1.41261e-163	0.670881	0.521	0.44	4.55764e-159
EVI2B	0	0.66853	0.553	0.404	0
PPIF	0	0.667389	0.294	0.137	0
ACAP2	2.03395e-285	0.664638	0.661	0.594	6.56234e-281
HNRNPU	1.83171e-306	0.664078	0.668	0.674	5.90982e-302
PLIN2	0	0.662428	0.372	0.204	0
CLTC	0	0.662402	0.576	0.459	0
ACER3	0	0.661998	0.467	0.255	0
PLD3	3.4008e-220	0.66188	0.459	0.375	1.09724e-215
CLEC12A	0	0.65726	0.305	0.023	0
PRKCB	1.05221e-293	0.657137	0.655	0.508	3.39486e-289
MOB3B	0	0.656993	0.337	0.117	0
IL17RA	0	0.655894	0.455	0.257	0
UBE2E2	0	0.652645	0.494	0.351	0
CDKN1A	0	0.652141	0.424	0.214	0
TNS3	0	0.650652	0.45	0.285	0
WSB1	0	0.649844	0.661	0.621	0
LAMP1	4.10507e-290	0.649428	0.5	0.382	1.32446e-285
SHTN1	0	0.647761	0.386	0.081	0
DUSP6	0	0.647663	0.36	0.207	0
RHOB	0	0.64763	0.429	0.295	0
GMFG	0	0.645726	0.654	0.53	0
LGALS9	0	0.645099	0.431	0.135	0
FOSB	8.62143e-299	0.643399	0.689	0.641	2.78162e-294
GBP2	4.73505e-41	0.641393	0.39	0.344	1.52772e-36
LMNB1	2.02177e-267	0.640095	0.264	0.144	6.52305e-263
NCKAP1L	0	0.639155	0.521	0.275	0
LILRB4	0	0.636927	0.337	0.013	0
CASP4	2.27096e-131	0.636257	0.516	0.461	7.32703e-127
SNX9	4.5806e-231	0.635528	0.498	0.388	1.47789e-226
TRPS1	0	0.635276	0.58	0.439	0
PLEKHB2	0	0.635021	0.501	0.297	0
NBN	3.66139e-96	0.634553	0.342	0.274	1.18131e-91
JMJD1C	3.84581e-205	0.634412	0.709	0.719	1.24081e-200
VAV1	0	0.633896	0.451	0.278	0
AC009093.2	0	0.633419	0.353	0.155	0
ZFYVE16	0	0.632327	0.431	0.279	0
GNB2	0	0.632295	0.555	0.414	0
SPTLC2	1.3053e-299	0.630955	0.465	0.334	4.21142e-295
CD84	0	0.630266	0.457	0.172	0
SECTM1	0	0.629839	0.294	0.046	0
MS4A4E	0	0.629447	0.272	0.006	0
APBB1IP	2.61748e-246	0.628867	0.659	0.5	8.44504e-242
SPDYA	1.53758e-273	0.628216	0.268	0.153	4.96086e-269
MAN1A1	2.22921e-222	0.627873	0.572	0.482	7.19231e-218
NAGK	0	0.624396	0.456	0.264	0
PPP1R15A	8.62169e-255	0.624099	0.548	0.462	2.7817e-250
MTMR3	1.8357e-141	0.621701	0.417	0.329	5.92271e-137
LAMTOR4	0	0.621473	0.631	0.557	0
PIAS1	1.3838e-234	0.619799	0.644	0.59	4.46469e-230
YBX1	4.5754e-305	0.618375	0.693	0.755	1.47621e-300
ZNF804A	0	0.617554	0.268	0.058	0
EXT1	7.30288e-146	0.617486	0.516	0.441	2.3562e-141
DPYSL2	0	0.617262	0.463	0.186	0
PGD	0	0.617057	0.377	0.172	0
IQSEC1	4.69221e-161	0.616614	0.504	0.421	1.51389e-156
SIK3	1.33423e-221	0.616054	0.755	0.751	4.30476e-217
NUP98	2.03296e-136	0.615819	0.554	0.485	6.55915e-132
GLA	0	0.614224	0.349	0.171	0
PMP22	0	0.613569	0.3	0.119	0
ARRB1	0	0.613452	0.425	0.14	0
SH3BP5	1.31876e-217	0.612296	0.451	0.341	4.25485e-213
IL18	0	0.611872	0.359	0.08	0
MTSS1	0	0.610954	0.336	0.193	0
ERGIC1	4.1447e-131	0.610901	0.478	0.409	1.33725e-126
MTHFS	7.80993e-36	0.609353	0.265	0.231	2.51979e-31
MOB1A	0	0.608949	0.574	0.448	0
ZYX	0	0.608896	0.466	0.244	0
PLBD1	0	0.608838	0.322	0.068	0
CCNL1	2.59904e-213	0.606377	0.627	0.594	8.38555e-209
SLC7A7	0	0.606101	0.34	0.086	0
RASSF5	0	0.605379	0.446	0.294	0
PLEKHO2	0	0.603816	0.362	0.109	0
QSOX1	0	0.603398	0.368	0.189	0
JAK2	0	0.602296	0.468	0.328	0
LRRFIP1	0	0.601605	0.715	0.653	0
GNG5	0	0.599292	0.631	0.563	0
AC020916.1	5.96497e-219	0.598715	0.565	0.474	1.92454e-214
GNA15	0	0.598067	0.375	0.077	0
LAMP2	4.84605e-272	0.596464	0.473	0.366	1.56353e-267
ERI1	1.0791e-293	0.594794	0.27	0.147	3.48162e-289
FERMT3	0	0.592051	0.485	0.231	0
SNX6	3.20601e-200	0.591166	0.563	0.5	1.03439e-195
FES	0	0.590695	0.361	0.076	0
PLB1	0	0.589691	0.292	0.066	0
GALC	0	0.589638	0.32	0.162	0
MIDN	5.76042e-277	0.589343	0.531	0.403	1.85854e-272
LYST	1.02625e-160	0.588449	0.582	0.485	3.31111e-156
SLC66A2	0	0.588112	0.435	0.222	0
CKLF	2.66254e-161	0.587974	0.569	0.507	8.59042e-157
EIF4G3	2.46974e-211	0.587877	0.639	0.604	7.96838e-207
ARL8B	0	0.586589	0.477	0.317	0
LRP1	0	0.586069	0.423	0.15	0
ADAM17	0	0.585288	0.477	0.34	0
TNFSF13	0	0.585072	0.349	0.062	0
CHMP1B	0	0.584834	0.424	0.262	0
TBL1X	4.71891e-18	0.584644	0.403	0.385	1.52251e-13
RAP2B	0	0.583273	0.41	0.188	0
SPECC1	0	0.581413	0.355	0.104	0
UBE2B	1.35316e-56	0.580967	0.582	0.556	4.36583e-52
ABL2	2.96027e-270	0.580795	0.425	0.309	9.55103e-266
C6orf62	0	0.580631	0.538	0.422	0
YTHDF3	0	0.580016	0.475	0.348	0
MAT2A	0	0.579106	0.486	0.33	0
PAG1	1.91811e-91	0.57864	0.489	0.409	6.18859e-87
LILRB1	0	0.578597	0.335	0.073	0
LAT2	0	0.578514	0.369	0.11	0
FKBP5	5.00511e-153	0.576975	0.644	0.619	1.61485e-148
NRBF2	4.44101e-224	0.576518	0.35	0.24	1.43285e-219
RAPGEF2	8.09337e-109	0.57363	0.551	0.492	2.61125e-104
FMNL2	7.82976e-183	0.573413	0.338	0.236	2.52619e-178
FKBP1A	0	0.572696	0.586	0.439	0
GNB4	0	0.57163	0.404	0.142	0
IGF2R	4.11049e-12	0.570842	0.43	0.439	1.32621e-07
BTK	0	0.57081	0.347	0.096	0
LAMTOR1	0	0.57078	0.543	0.422	0
TMEM164	8.54106e-269	0.570619	0.317	0.188	2.75569e-264
ARPC4	0	0.570224	0.55	0.415	0
RP2	0	0.568742	0.356	0.109	0
PER1	0	0.568317	0.563	0.422	0
RXRA	0	0.568174	0.366	0.159	0
TSC22D2	2.10774e-185	0.56754	0.508	0.419	6.80041e-181
GLIPR2	0	0.567229	0.434	0.279	0
MAPK14	2.75693e-90	0.564573	0.479	0.417	8.89497e-86
LRRC25	0	0.564424	0.312	0.006	0
MAFF	0	0.564106	0.337	0.184	0
SLC9A9	2.53503e-117	0.563164	0.462	0.408	8.17902e-113
PGK1	3.65311e-259	0.563054	0.651	0.603	1.17864e-254
PPP3R1	1.02888e-150	0.562586	0.548	0.489	3.31957e-146
SNX2	0	0.560178	0.514	0.389	0
TKT	8.80765e-299	0.559634	0.491	0.375	2.8417e-294
BLOC1S6	0	0.55617	0.471	0.33	0
TLE3	1.05953e-94	0.554556	0.343	0.278	3.41848e-90
BRAF	6.35223e-38	0.553937	0.594	0.59	2.04948e-33
FGD2	0	0.553734	0.356	0.092	0
NOP10	2.44342e-143	0.553011	0.526	0.458	7.88346e-139
IL10RB	0	0.551869	0.457	0.313	0
CSTB	7.62933e-179	0.551346	0.609	0.551	2.46153e-174
CYFIP1	0	0.551266	0.429	0.231	0
ATP6V1A	0	0.549504	0.441	0.286	0
STXBP2	0	0.549269	0.4	0.209	0
KLF6	4.65228e-255	0.548717	0.717	0.665	1.50101e-250
VAPA	1.09613e-224	0.548507	0.614	0.555	3.53655e-220
RPS6KA1	0	0.548043	0.375	0.178	0
DHX34	0	0.54794	0.275	0.127	0
MAP3K2	2.11343e-147	0.547322	0.587	0.547	6.81878e-143
HSPA6	0	0.546082	0.255	0.021	0
MIS18BP1	2.15888e-231	0.54596	0.454	0.355	6.96542e-227
EEPD1	0	0.545762	0.279	0.108	0
PPP1R15B	0	0.543411	0.409	0.233	0
SOCS3	3.61982e-219	0.542093	0.504	0.392	1.1679e-214
NUP58	0	0.541701	0.428	0.286	0
TLN1	0	0.541616	0.597	0.491	0
PLEKHG2	0	0.541537	0.303	0.154	0
ATP6V0A1	0	0.541447	0.368	0.188	0
STK3	0	0.541422	0.498	0.341	0
RAP1GAP2	0	0.540473	0.35	0.157	0
ELF1	6.12789e-211	0.540343	0.727	0.725	1.9771e-206
DOK3	0	0.540276	0.293	0.11	0
PTPN1	4.97019e-145	0.538856	0.548	0.522	1.60358e-140
ZMIZ1	0	0.538478	0.456	0.248	0
PLAGL1	0	0.538276	0.349	0.138	0
MEF2A	8.71319e-185	0.538036	0.561	0.519	2.81122e-180
MBP	4.48689e-230	0.537963	0.636	0.496	1.44765e-225
MEF2C	0	0.537342	0.524	0.336	0
GBE1	1.15985e-119	0.53716	0.361	0.279	3.74215e-115
SNX8	0	0.536877	0.346	0.142	0
HAVCR2	0	0.536823	0.391	0.116	0
CSTA	0	0.535691	0.364	0.082	0
CMKLR1	0	0.535197	0.262	0.021	0
GNB1	8.90227e-304	0.534189	0.673	0.638	2.87223e-299
WDR45B	6.12263e-285	0.534137	0.45	0.326	1.97541e-280
RTN3	7.75351e-220	0.533078	0.521	0.415	2.50159e-215
ASAP1	5.40739e-156	0.532682	0.623	0.573	1.74464e-151
SIGLEC9	0	0.532236	0.278	0.006	0
ARL5B	0	0.531485	0.334	0.19	0
MOB3A	0	0.530596	0.462	0.298	0
PTGS1	0	0.53052	0.267	0.017	0
RTF2	3.16289e-151	0.53031	0.484	0.4	1.02048e-146
PHF20L1	2.54688e-82	0.530238	0.481	0.416	8.21726e-78
RARA	0	0.529947	0.318	0.16	0
CHKA	0	0.529857	0.38	0.199	0
CFL1	0	0.529503	0.766	0.783	0
ARIH1	5.23956e-141	0.529111	0.676	0.692	1.69049e-136
TAGLN2	2.34071e-186	0.529091	0.589	0.496	7.55208e-182
DAPP1	1.47846e-289	0.52869	0.34	0.209	4.77012e-285
SCLT1	5.53266e-99	0.528593	0.488	0.423	1.78506e-94
FABP5	9.62045e-93	0.528003	0.346	0.266	3.10394e-88
BCAT1	0	0.527866	0.265	0.05	0
ATF3	0	0.52638	0.415	0.225	0
BTG2	1.78037e-94	0.52633	0.625	0.583	5.74418e-90
SRGAP1	0	0.526269	0.303	0.155	0
BCL3	0	0.524385	0.357	0.208	0
STX7	0	0.523242	0.47	0.299	0
KCNQ1	0	0.522794	0.39	0.15	0
RAB11FIP1	2.69521e-221	0.522427	0.459	0.331	8.69582e-217
HEXB	0	0.521588	0.458	0.304	0
EHBP1L1	0	0.520927	0.455	0.288	0
GTPBP1	5.62376e-58	0.520242	0.325	0.273	1.81445e-53
SERF2	0	0.519703	0.782	0.831	0
HDAC9	1.79631e-44	0.518003	0.352	0.318	5.79562e-40
ALDH2	0	0.514772	0.433	0.216	0
IFNAR1	4.56162e-143	0.514354	0.434	0.356	1.47176e-138
GM2A	0	0.513053	0.343	0.143	0
CARD16	0	0.512122	0.419	0.26	0
LTA4H	3.4745e-305	0.511683	0.333	0.205	1.12101e-300
KIAA0930	0	0.511629	0.398	0.199	0
GPR132	0	0.511565	0.356	0.192	0
IL4R	0	0.510689	0.455	0.266	0
ADAM9	0	0.510071	0.391	0.185	0
ACTN1	0	0.509559	0.402	0.23	0
PAK2	1.04478e-205	0.50718	0.63	0.565	3.37089e-201
CD63	6.07487e-144	0.5071	0.707	0.704	1.96e-139
TEX14	0	0.504772	0.426	0.263	0
AC090559.1	0	0.504212	0.266	0.014	0
UCP2	0	0.504148	0.467	0.292	0
MTRNR2L8	2.86575e-122	0.504115	0.5	0.42	9.24606e-118
CALM3	6.33725e-181	0.503989	0.532	0.453	2.04465e-176
DNAJC5	0	0.503518	0.442	0.272	0
DOCK8	2.94803e-160	0.50202	0.7	0.636	9.51152e-156
ELL	4.30742e-204	0.501689	0.401	0.297	1.38974e-199
BLVRA	0	0.499992	0.374	0.168	0
IFITM3	0	0.49965	0.625	0.355	0
PTPN6	0	0.497386	0.477	0.313	0
CTNNB1	6.87995e-172	0.497139	0.575	0.517	2.21975e-167
LY86	0	0.496735	0.341	0.046	0
DDX21	1.50495e-150	0.49626	0.54	0.482	4.85556e-146
TENT5A	0	0.495993	0.328	0.14	0
MAPK1	2.03075e-182	0.495962	0.555	0.44	6.552e-178
RAB8B	5.22549e-172	0.495636	0.539	0.432	1.68595e-167
KIF1B	9.13391e-182	0.495434	0.423	0.326	2.94696e-177
SLC39A11	2.12898e-166	0.495065	0.514	0.446	6.86894e-162
CCDC200	0	0.493961	0.294	0.077	0
KCNK6	0	0.493476	0.358	0.168	0
RAB5A	1.65326e-103	0.491826	0.465	0.395	5.33409e-99
MB21D2	0	0.491658	0.254	0.107	0
PRR13	2.56497e-232	0.490833	0.525	0.415	8.27561e-228
CASP1	0	0.48986	0.373	0.207	0
DNMBP	0	0.489661	0.288	0.138	0
CAPZA1	5.94209e-195	0.489596	0.656	0.62	1.91715e-190
CD44	1.81461e-156	0.489063	0.736	0.688	5.85466e-152
PPP1R18	1.42008e-263	0.487843	0.464	0.311	4.58174e-259
TPI1	5.67378e-230	0.486601	0.611	0.544	1.83059e-225
S100A4	2.51888e-178	0.486221	0.718	0.688	8.12693e-174
GPR34	0	0.486087	0.257	0.048	0
CTBS	7.57447e-92	0.485903	0.347	0.287	2.44383e-87
STK17B	1.58424e-128	0.485257	0.713	0.66	5.11138e-124
ATP6AP2	2.77556e-254	0.485183	0.515	0.434	8.95508e-250
CNPY3	0	0.485143	0.443	0.275	0
AGFG1	1.73484e-227	0.483784	0.471	0.364	5.59727e-223
CD33	0	0.483108	0.31	0.006	0
CACUL1	5.12028e-260	0.483043	0.423	0.298	1.65201e-255
PDE4A	0	0.482848	0.394	0.223	0
EVI5	0	0.482123	0.486	0.337	0
NRIP1	0	0.482014	0.45	0.258	0
AFF1	1.95453e-107	0.481568	0.6	0.566	6.30609e-103
GPSM3	2.34676e-222	0.481385	0.539	0.406	7.57157e-218
CSNK1A1	3.26975e-214	0.481176	0.667	0.651	1.05495e-209
PRKAR1A	0	0.480996	0.56	0.42	0
USP36	3.92849e-93	0.479771	0.451	0.395	1.26749e-88
ACOT9	0	0.479637	0.357	0.202	0
RELB	3.71002e-244	0.479555	0.4	0.277	1.197e-239
PHF20	1.56663e-132	0.479408	0.592	0.543	5.05458e-128
ST6GALNAC3	0	0.478174	0.29	0.142	0
OSBPL11	0	0.476892	0.37	0.187	0
CYBA	8.42888e-283	0.476711	0.765	0.78	2.71949e-278
HLA-DOA	0	0.476577	0.297	0.054	0
SPOPL	6.96077e-187	0.476063	0.352	0.239	2.24582e-182
NAPA	1.27692e-197	0.475997	0.453	0.354	4.11985e-193
PPP4R3A	4.96643e-68	0.475925	0.49	0.459	1.60237e-63
ENTPD1	1.22916e-249	0.475613	0.382	0.251	3.96578e-245
MCOLN1	0	0.474316	0.283	0.108	0
SLC15A4	2.6366e-149	0.474201	0.259	0.169	8.50673e-145
IER5	3.26494e-255	0.474195	0.404	0.28	1.0534e-250
ANKS1A	8.7492e-179	0.473865	0.462	0.371	2.82284e-174
SGK3	0	0.473282	0.491	0.359	0
RAB10	3.19589e-179	0.471708	0.607	0.573	1.03112e-174
KDM2A	5.29449e-89	0.471588	0.646	0.645	1.70821e-84
SRA1	3.64523e-192	0.471538	0.413	0.331	1.1761e-187
SH3BGRL	3.60567e-219	0.471208	0.617	0.594	1.16333e-214
PSD3	2.09633e-170	0.471131	0.275	0.175	6.7636e-166
AFF4	7.05298e-134	0.470611	0.583	0.547	2.27557e-129
R3HDM4	8.45062e-33	0.470516	0.256	0.219	2.72651e-28
JOSD1	4.7255e-201	0.470232	0.423	0.307	1.52464e-196
DDX3X	5.95087e-181	0.468226	0.668	0.628	1.91999e-176
TMEM170B	0	0.468134	0.251	0.027	0
SIPA1L2	0	0.467121	0.273	0.111	0
BNIP2	0	0.464966	0.486	0.345	0
HPCAL1	1.81677e-112	0.464796	0.416	0.343	5.86161e-108
TMSB4X	0	0.464459	0.94	0.915	0
STK38L	4.10828e-188	0.463451	0.347	0.242	1.3255e-183
EIF4A1	9.01405e-212	0.463254	0.675	0.729	2.90829e-207
ELMO1	2.93168e-222	0.46276	0.657	0.593	9.45878e-218
PELI2	4.54953e-226	0.462302	0.319	0.195	1.46786e-221
CDC42	1.5266e-213	0.461577	0.695	0.689	4.92542e-209
MYL6	0	0.459832	0.838	0.85	0
HSPA1A	2.09678e-163	0.458674	0.452	0.337	6.76506e-159
SLC31A2	0	0.458539	0.299	0.056	0
VAMP5	5.11591e-144	0.458199	0.426	0.347	1.6506e-139
GPX4	2.43888e-235	0.457547	0.649	0.614	7.8688e-231
PABPC4	9.69677e-297	0.457498	0.476	0.362	3.12857e-292
DUSP3	0	0.456683	0.335	0.092	0
LPCAT1	0	0.45658	0.331	0.179	0
CCNY	1.15571e-91	0.456275	0.595	0.557	3.72879e-87
E2F3	1.50442e-269	0.456008	0.355	0.22	4.85387e-265
KIF13A	0	0.455752	0.375	0.215	0
AGAP3	0	0.455442	0.339	0.168	0
TIPARP	1.24697e-159	0.455336	0.409	0.324	4.02324e-155
MARCH2	0	0.455048	0.394	0.216	0
FAM53C	2.73319e-148	0.454788	0.332	0.245	8.81835e-144
RRP12	1.34486e-155	0.454329	0.299	0.21	4.33905e-151
APAF1	0	0.454127	0.348	0.179	0
CMIP	1.20815e-192	0.453336	0.632	0.571	3.89796e-188
ZNF516	0	0.453152	0.348	0.148	0
CAPZB	4.26094e-207	0.452359	0.692	0.669	1.37475e-202
NADK	0	0.452093	0.284	0.154	0
TRAPPC5	9.97728e-177	0.451874	0.522	0.458	3.21907e-172
SYNGR2	0	0.45149	0.436	0.258	0
CAT	0	0.451231	0.394	0.209	0
SLC25A13	2.33492e-274	0.450818	0.406	0.262	7.53339e-270
DDX3Y	2.03893e-148	0.450615	0.318	0.23	6.57841e-144
TNFRSF10B	0	0.450348	0.384	0.235	0
GDI2	1.94511e-210	0.450297	0.561	0.498	6.27572e-206
WDFY2	0	0.450179	0.474	0.321	0
FLOT2	5.06484e-19	0.449268	0.319	0.291	1.63412e-14
SESTD1	0	0.448591	0.395	0.225	0
SLAMF8	0	0.448452	0.265	0.011	0
SOAT1	0	0.4471	0.387	0.225	0
PFN1	1.3326e-235	0.446656	0.744	0.751	4.2995e-231
TRPM2	0	0.445335	0.27	0.035	0
UPP1	0	0.445164	0.343	0.198	0
RNF141	0	0.444917	0.293	0.146	0
FKBP15	0	0.444005	0.377	0.184	0
CREBL2	0	0.442308	0.363	0.185	0
CCSER1	5.23393e-233	0.44133	0.312	0.189	1.68867e-228
TMEM123	2.79326e-112	0.440059	0.537	0.498	9.01216e-108
IGFLR1	0	0.439589	0.419	0.244	0
MSRA	7.26369e-197	0.439167	0.42	0.31	2.34356e-192
KMT2C	9.31652e-124	0.438998	0.669	0.683	3.00588e-119
RB1	1.21062e-141	0.437341	0.561	0.522	3.90595e-137
TPK1	3.66509e-119	0.437329	0.375	0.282	1.1825e-114
OTULINL	0	0.436424	0.396	0.151	0
OAZ2	0	0.435838	0.391	0.23	0
MTPN	2.05383e-202	0.435445	0.561	0.479	6.62648e-198
KDM4B	7.59476e-81	0.435394	0.421	0.363	2.45037e-76
AP2M1	7.44183e-180	0.435195	0.524	0.445	2.40103e-175
TNRC18	0	0.434937	0.481	0.324	0
MAP2K3	2.25194e-229	0.434512	0.353	0.238	7.26564e-225
M6PR	0	0.433036	0.503	0.371	0
PLIN3	0	0.432618	0.393	0.224	0
ATG16L2	1.02513e-254	0.431098	0.32	0.194	3.30749e-250
GASK1B	0	0.431013	0.315	0.072	0
FER	3.1526e-53	0.430811	0.424	0.374	1.01716e-48
ITPK1	0	0.430155	0.329	0.181	0
ATP6AP1	0	0.430143	0.425	0.283	0
AL691403.1	4.27377e-173	0.429456	0.286	0.188	1.37889e-168
LAPTM4A	1.50304e-259	0.428954	0.6	0.495	4.8494e-255
LMO2	0	0.428357	0.354	0.091	0
SNAP23	0	0.42705	0.419	0.26	0
TSEN34	7.63601e-164	0.426633	0.305	0.214	2.46368e-159
TIAM1	0	0.424864	0.376	0.18	0
ADPGK	0	0.424458	0.419	0.27	0
USP9X	1.14079e-84	0.424415	0.553	0.516	3.68064e-80
HSD17B11	1.2922e-161	0.424169	0.381	0.28	4.16915e-157
MAP3K20	0	0.423821	0.333	0.169	0
UVRAG	3.93879e-114	0.423385	0.533	0.486	1.27081e-109
STK40	1.7117e-145	0.422479	0.356	0.265	5.52262e-141
CREBRF	8.13929e-14	0.422462	0.466	0.465	2.62606e-09
C4orf48	3.13763e-278	0.422419	0.447	0.314	1.01233e-273
DOCK11	4.75185e-282	0.421821	0.51	0.342	1.53314e-277
DNAJB6	1.77649e-112	0.421341	0.595	0.575	5.73166e-108
RREB1	8.71357e-206	0.421162	0.488	0.395	2.81135e-201
PGLS	7.27993e-306	0.421022	0.485	0.358	2.3488e-301
RAP1A	9.2539e-157	0.420864	0.678	0.653	2.98568e-152
GNPDA1	0	0.420653	0.289	0.141	0
PRKAG2	1.11761e-211	0.420176	0.448	0.343	3.60585e-207
CSNK1D	6.15128e-122	0.419129	0.473	0.39	1.98465e-117
CSGALNACT2	4.26839e-187	0.418345	0.434	0.322	1.37715e-182
SCO2	0	0.41832	0.344	0.19	0
AKIRIN2	1.18705e-175	0.417663	0.439	0.343	3.82991e-171
SNX18	0	0.4176	0.304	0.158	0
KLF10	0	0.417152	0.338	0.169	0
XRN2	1.7918e-118	0.417098	0.547	0.493	5.78107e-114
GSAP	0	0.416118	0.402	0.215	0
IDH1	0	0.415925	0.31	0.16	0
MAP1LC3B	3.03611e-53	0.415447	0.515	0.489	9.7957e-49
CERS6	0	0.415201	0.464	0.316	0
CFLAR	8.402e-30	0.415149	0.632	0.664	2.71082e-25
GPR137B	0	0.414762	0.334	0.176	0
USP4	3.73775e-159	0.41455	0.426	0.329	1.20595e-154
ARHGAP10	0	0.414507	0.376	0.22	0
MFSD14B	4.92317e-196	0.414319	0.39	0.28	1.58841e-191
AGO4	3.41585e-225	0.414206	0.372	0.244	1.10209e-220
CRK	2.92714e-164	0.414189	0.441	0.337	9.44413e-160
ATF5	0	0.414064	0.297	0.165	0
SH3BP2	0	0.414018	0.362	0.174	0
SERPINB9	4.5414e-80	0.413007	0.428	0.363	1.46524e-75
SLC25A19	0	0.412929	0.267	0.091	0
RHOT1	6.49264e-225	0.41257	0.418	0.3	2.09479e-220
RGS19	0	0.412398	0.41	0.236	0
SRGAP2B	0	0.410602	0.338	0.158	0
COLGALT1	0	0.410456	0.336	0.114	0
P4HA1	4.47853e-145	0.410225	0.407	0.312	1.44495e-140
ENO1	2.14639e-111	0.410053	0.614	0.611	6.92511e-107
CDK19	1.74585e-189	0.40961	0.425	0.301	5.63282e-185
TBC1D1	5.88438e-171	0.409218	0.477	0.361	1.89854e-166
SLC49A4	8.44607e-226	0.408269	0.26	0.153	2.72504e-221
TRIM38	5.80702e-180	0.407453	0.449	0.341	1.87358e-175
HNRNPH2	6.1829e-160	0.40735	0.412	0.315	1.99485e-155
RAPGEF1	2.47922e-70	0.407191	0.604	0.611	7.99895e-66
SCIMP	0	0.406998	0.302	0.042	0
CCL4L2	4.01291e-58	0.406961	0.259	0.193	1.29473e-53
MYD88	0	0.406039	0.314	0.122	0
HIVEP2	1.30307e-07	0.405955	0.455	0.523	0.00420423
HPS5	1.56523e-300	0.405086	0.336	0.203	5.05007e-296
JPT1	7.20277e-85	0.404997	0.452	0.382	2.3239e-80
EHD1	2.18901e-39	0.404852	0.272	0.227	7.06262e-35
CEBPA	0	0.404834	0.254	0.036	0
TPD52L2	0	0.403455	0.341	0.203	0
ATP6V0E1	4.49195e-159	0.403209	0.669	0.672	1.44928e-154
CRTAP	0	0.402032	0.407	0.25	0
TMEM51	0	0.401472	0.256	0.078	0
SPG21	0	0.401446	0.384	0.232	0
NSMAF	7.78523e-45	0.401194	0.383	0.33	2.51183e-40
YME1L1	9.63568e-76	0.400592	0.531	0.509	3.10885e-71
CORO1C	6.91531e-246	0.40025	0.37	0.25	2.23116e-241
CLTA	3.32015e-172	0.399926	0.6	0.548	1.07121e-167
NUFIP2	1.10386e-88	0.399903	0.547	0.514	3.5615e-84
DBNL	2.60287e-264	0.399154	0.438	0.311	8.39791e-260
FUCA1	4.95691e-215	0.398636	0.26	0.162	1.5993e-210
ATOX1	1.79729e-145	0.39837	0.479	0.396	5.79877e-141
ZNF106	5.32791e-231	0.398319	0.471	0.355	1.719e-226
ROCK1	8.47602e-103	0.397975	0.633	0.639	2.7347e-98
POMP	3.09551e-179	0.397579	0.612	0.572	9.98734e-175
PRKCD	0	0.396826	0.322	0.161	0
FMNL1	5.46729e-156	0.396721	0.459	0.335	1.76396e-151
TOP1	7.99147e-54	0.395895	0.621	0.635	2.57837e-49
CTSA	6.47598e-268	0.395207	0.384	0.264	2.08941e-263
SHOC2	4.55861e-67	0.394135	0.487	0.426	1.47079e-62
NCOA1	1.70977e-16	0.393823	0.654	0.664	5.51639e-12
ZNF385A	0	0.393546	0.298	0.065	0
ATP11A	4.82372e-252	0.39304	0.431	0.295	1.55633e-247
NMI	3.8221e-235	0.392689	0.334	0.205	1.23316e-230
TRAK1	2.46826e-160	0.391744	0.473	0.383	7.96358e-156
FLVCR2	0	0.39152	0.253	0.054	0
FUOM	0	0.391105	0.308	0.145	0
MAPRE1	3.43267e-207	0.390451	0.428	0.318	1.10752e-202
KIAA0232	1.62943e-27	0.389685	0.431	0.398	5.2572e-23
ARHGEF10L	0	0.389249	0.277	0.083	0
RIN2	0	0.389232	0.394	0.206	0
SHKBP1	4.46755e-262	0.387994	0.328	0.202	1.44141e-257
EVI2A	0	0.386948	0.398	0.23	0
AKR1B1	2.83971e-145	0.385508	0.296	0.212	9.16204e-141
TPCN1	0	0.38525	0.374	0.201	0
NEK6	0	0.384285	0.344	0.172	0
MAP3K3	2.44763e-187	0.384158	0.432	0.319	7.89704e-183
HIVEP1	9.93224e-14	0.384045	0.373	0.363	3.20454e-09
LATS2	2.48197e-282	0.383657	0.318	0.187	8.00784e-278
RCBTB2	0	0.383183	0.328	0.197	0
ATP6V1C1	3.15519e-280	0.382673	0.338	0.21	1.01799e-275
WASHC4	3.99981e-201	0.38158	0.446	0.339	1.2905e-196
ST3GAL2	1.29827e-123	0.381509	0.295	0.216	4.18874e-119
MTHFD2	1.94031e-242	0.380736	0.377	0.255	6.26023e-238
FRY	3.23195e-248	0.380626	0.339	0.2	1.04276e-243
NAGA	0	0.379895	0.327	0.104	0
MAPKAPK2	1.93768e-42	0.379453	0.474	0.446	6.25172e-38
PEA15	0	0.377425	0.351	0.164	0
CBL	1.72471e-121	0.376843	0.398	0.307	5.56461e-117
MT-ND2	3.91548e-245	0.374497	0.908	0.95	1.26329e-240
SUSD1	0	0.374268	0.321	0.131	0
RFX2	1.8631e-270	0.374257	0.285	0.16	6.01109e-266
SNX27	1.75387e-292	0.374103	0.371	0.233	5.65868e-288
AP1G1	2.1373e-33	0.373506	0.41	0.374	6.89578e-29
CANX	9.38425e-186	0.373325	0.582	0.536	3.02773e-181
MICAL2	6.44914e-264	0.372776	0.324	0.186	2.08075e-259
TSPAN4	0	0.37264	0.298	0.15	0
NRDC	3.84223e-16	0.372601	0.534	0.537	1.23966e-11
GPAT4	6.55869e-249	0.372183	0.304	0.185	2.1161e-244
HOOK2	1.02644e-116	0.372128	0.418	0.338	3.31171e-112
NSMCE1	1.02457e-13	0.371872	0.262	0.244	3.30567e-09
DBI	9.47186e-118	0.371544	0.576	0.559	3.056e-113
GNA12	3.57982e-240	0.371016	0.353	0.239	1.15499e-235
ZNFX1	2.45269e-147	0.370172	0.386	0.276	7.91336e-143
MRTFA	2.44522e-91	0.369033	0.53	0.471	7.88926e-87
UBASH3B	9.59665e-267	0.368849	0.364	0.219	3.09626e-262
STX4	0	0.368438	0.344	0.205	0
GRASP	0	0.368396	0.301	0.109	0
IL10RA	0	0.367332	0.467	0.302	0
CSGALNACT1	2.75548e-50	0.365407	0.211	0.291	8.89028e-46
GAA	0	0.365126	0.335	0.167	0
SBNO2	1.16387e-100	0.364255	0.377	0.295	3.7551e-96
FBXO34	7.91359e-68	0.36399	0.469	0.411	2.55324e-63
WDR26	2.42101e-67	0.363499	0.495	0.448	7.81116e-63
EMP3	3.33445e-89	0.362795	0.594	0.564	1.07583e-84
UQCR11	1.58167e-100	0.36144	0.66	0.676	5.10309e-96
C4orf3	5.88719e-46	0.360125	0.589	0.574	1.89944e-41
PTPRC	1.49267e-267	0.360069	0.833	0.607	4.81595e-263
DICER1	4.49151e-122	0.359976	0.472	0.392	1.44914e-117
BTAF1	1.05289e-69	0.35969	0.444	0.408	3.39703e-65
STK10	9.24266e-82	0.3596	0.599	0.524	2.98205e-77
CLIC1	1.15172e-78	0.358054	0.685	0.724	3.71591e-74
SLC9A8	4.22727e-74	0.357641	0.277	0.212	1.36389e-69
TRA2B	1.18826e-68	0.357333	0.558	0.564	3.83381e-64
UNC93B1	0	0.355861	0.354	0.189	0
FBXO11	3.1309e-75	0.355318	0.614	0.616	1.01015e-70
VPS35	1.46603e-276	0.355316	0.453	0.321	4.73e-272
OSBPL8	5.49091e-60	0.352305	0.65	0.642	1.77159e-55
ZFHX3	0	0.351765	0.463	0.234	0
PARVG	0	0.350982	0.395	0.187	0
ANXA11	1.82335e-91	0.350765	0.557	0.5	5.88285e-87
LPXN	2.08284e-71	0.350328	0.419	0.362	6.72008e-67
LINC00963	0	0.350273	0.375	0.227	0
VIM	2.71189e-220	0.349467	0.788	0.815	8.74965e-216
TCIRG1	1.11058e-209	0.349358	0.367	0.261	3.58317e-205
RNH1	9.23644e-129	0.349148	0.512	0.461	2.98004e-124
SERINC3	2.22749e-76	0.347876	0.454	0.39	7.18676e-72
TMEM106A	0	0.347387	0.295	0.108	0
TUBB	1.03851e-115	0.347326	0.513	0.446	3.35066e-111
SNX3	5.547e-103	0.347325	0.561	0.525	1.78968e-98
PIK3CB	2.20886e-114	0.346889	0.416	0.33	7.12665e-110
PTPN2	3.85969e-75	0.346538	0.526	0.511	1.24529e-70
DHRSX	6.99151e-107	0.346079	0.446	0.371	2.25574e-102
RPL23	3.87689e-157	0.34525	0.749	0.845	1.25084e-152
SERP1	9.57146e-138	0.345083	0.669	0.652	3.08814e-133
SOS2	1.58102e-39	0.34429	0.463	0.42	5.101e-35
PLCB2	0	0.344033	0.288	0.064	0
CHMP4B	3.74365e-196	0.343962	0.401	0.293	1.20785e-191
SLC39A8	5.98514e-45	0.343575	0.274	0.238	1.93105e-40
KIFC3	0	0.343379	0.26	0.115	0
DRAM1	3.16257e-218	0.342125	0.292	0.188	1.02037e-213
PSMB3	4.67376e-77	0.341922	0.534	0.51	1.50794e-72
RELT	0	0.341817	0.271	0.072	0
AMPD3	0	0.341384	0.273	0.122	0
ADIPOR1	4.75526e-161	0.340975	0.353	0.263	1.53424e-156
SLC36A4	3.47668e-199	0.340871	0.324	0.217	1.12171e-194
MFSD12	2.1131e-306	0.340278	0.325	0.2	6.81771e-302
MYO5A	1.26826e-73	0.340252	0.516	0.477	4.09192e-69
C16orf72	6.21901e-148	0.340166	0.313	0.219	2.0065e-143
STX17-AS1	0	0.340161	0.252	0.106	0
LYL1	0	0.340125	0.297	0.093	0
SEMA4A	5.48841e-239	0.340026	0.273	0.165	1.77078e-234
MAP3K1	1.15491e-112	0.339027	0.477	0.406	3.72621e-108
PRELID1	5.91396e-33	0.338438	0.524	0.542	1.90808e-28
BIRC3	7.24551e-09	0.338119	0.376	0.361	0.000233769
YWHAH	9.24152e-154	0.336838	0.396	0.298	2.98168e-149
GLIPR1	6.18351e-278	0.336786	0.495	0.354	1.99505e-273
PRCP	1.69864e-183	0.336735	0.396	0.296	5.48051e-179
ARID3A	1.22792e-230	0.33585	0.304	0.194	3.96177e-226
RHBDF2	3.57329e-256	0.335398	0.338	0.218	1.15289e-251
CD300A	0	0.335246	0.288	0.093	0
YWHAG	7.87023e-212	0.3346	0.43	0.319	2.53925e-207
PXK	4.67555e-180	0.334569	0.305	0.198	1.50852e-175
GABARAPL1	5.94419e-77	0.334539	0.32	0.25	1.91784e-72
SERINC1	1.61638e-82	0.333903	0.489	0.426	5.21509e-78
SMCO4	0	0.332998	0.319	0.173	0
ARHGDIA	2.61524e-88	0.332966	0.524	0.48	8.4378e-84
PTBP3	5.72382e-81	0.332657	0.551	0.487	1.84673e-76
IDI1	1.07247e-25	0.332635	0.406	0.376	3.46021e-21
WIPF1	1.74346e-70	0.331637	0.678	0.638	5.62511e-66
CD58	1.42054e-64	0.330522	0.41	0.336	4.58324e-60
DENND10	3.05396e-127	0.329682	0.266	0.187	9.85329e-123
LAMTOR2	6.37869e-210	0.329272	0.428	0.326	2.05802e-205
KCTD20	1.13181e-148	0.328174	0.408	0.314	3.65168e-144
OSBPL1A	0	0.327995	0.324	0.173	0
LDLRAD3	0	0.326437	0.258	0.12	0
BCKDK	1.13101e-304	0.325728	0.281	0.164	3.6491e-300
CLN8	0	0.325329	0.282	0.138	0
GTF2B	4.11722e-36	0.325264	0.445	0.424	1.32838e-31
ARSB	0	0.325133	0.34	0.203	0
TGOLN2	1.36102e-109	0.325077	0.534	0.477	4.39121e-105
PBX3	7.49936e-254	0.325028	0.435	0.282	2.41959e-249
SQOR	5.14673e-132	0.323194	0.35	0.263	1.66054e-127
PEPD	2.3083e-207	0.322602	0.368	0.26	7.44751e-203
ADCY7	0	0.322516	0.405	0.197	0
IMPDH1	0	0.322114	0.296	0.157	0
RIT1	1.3046e-224	0.320472	0.268	0.156	4.20917e-220
PARP9	3.80441e-58	0.320194	0.335	0.277	1.22745e-53
COPA	3.16636e-79	0.319825	0.535	0.499	1.02159e-74
IRF2BP2	7.2975e-167	0.318484	0.469	0.377	2.35446e-162
NFKB2	3.45056e-191	0.318116	0.294	0.19	1.11329e-186
PDXK	5.40898e-106	0.317908	0.446	0.379	1.74515e-101
SNX5	2.7078e-179	0.317477	0.417	0.323	8.73646e-175
FAM91A1	6.00844e-187	0.317333	0.369	0.26	1.93856e-182
UHRF1BP1L	5.53089e-192	0.316618	0.335	0.218	1.78448e-187
IFIH1	2.17498e-118	0.316424	0.269	0.189	7.01734e-114
PLK3	3.55008e-138	0.315627	0.277	0.184	1.1454e-133
PPM1F	2.56173e-280	0.315525	0.261	0.139	8.26516e-276
SERPINB6	0	0.313781	0.455	0.272	0
EP300	5.10165e-38	0.313774	0.515	0.489	1.646e-33
NUDT16	0	0.313563	0.282	0.126	0
ITPRIP	2.66407e-152	0.313347	0.308	0.201	8.59537e-148
MTMR14	2.59726e-288	0.31247	0.358	0.22	8.3798e-284
SMS	3.41889e-176	0.312369	0.386	0.274	1.10307e-171
ASPH	1.27999e-107	0.312206	0.428	0.334	4.12975e-103
ARF3	6.28535e-235	0.31129	0.38	0.26	2.02791e-230
TFDP1	1.47275e-79	0.311166	0.291	0.227	4.75169e-75
RNF135	0	0.309852	0.268	0.101	0
TP53BP2	1.36798e-205	0.309542	0.378	0.263	4.41364e-201
MAP4K4	4.41469e-15	0.309102	0.453	0.502	1.42436e-10
HOOK3	5.4502e-136	0.308988	0.502	0.431	1.75845e-131
SH3TC1	0	0.308972	0.336	0.15	0
CYTIP	1.04527e-10	0.308716	0.521	0.556	3.37246e-06
HSBP1	4.61809e-213	0.308694	0.496	0.373	1.48998e-208
SH3KBP1	2.22511e-113	0.30739	0.655	0.582	7.17911e-109
SP110	1.03088e-20	0.307003	0.5	0.469	3.32602e-16
SQSTM1	1.09525e-14	0.306154	0.607	0.616	3.53371e-10
SLC2A9	0	0.305898	0.262	0.086	0
PPM1L	0	0.305126	0.337	0.188	0
NDUFB1	4.00592e-64	0.302122	0.551	0.527	1.29247e-59
CPEB2	2.3837e-56	0.302091	0.279	0.224	7.69077e-52
DDAH2	9.29657e-262	0.301976	0.347	0.215	2.99945e-257
UBE2F	7.68501e-247	0.301496	0.365	0.247	2.47949e-242
TMBIM6	1.22533e-108	0.300447	0.696	0.728	3.9534e-104
DOK2	0	0.300391	0.366	0.181	0
PLEKHM2	1.60378e-234	0.300213	0.379	0.255	5.17445e-230
POR	7.58647e-146	0.298867	0.37	0.261	2.4477e-141
EIF4EBP1	0	0.298665	0.311	0.153	0
AZIN1	2.75137e-87	0.298439	0.427	0.368	8.87701e-83
YWHAB	9.8666e-94	0.297719	0.681	0.723	3.18336e-89
WASF2	4.28731e-86	0.297647	0.602	0.582	1.38326e-81
PTPN18	0	0.297212	0.399	0.255	0
HNRNPC	2.13626e-78	0.297058	0.69	0.748	6.89242e-74
LGALS1	9.88426e-152	0.296916	0.592	0.523	3.18906e-147
IFI16	2.89321e-17	0.294976	0.636	0.653	9.33466e-13
HLA-B	8.29762e-223	0.294725	0.923	0.918	2.67714e-218
MAPKAPK3	0	0.294704	0.31	0.138	0
SPINT2	0	0.294398	0.484	0.279	0
WWP2	1.25963e-35	0.294183	0.44	0.394	4.06405e-31
MTMR6	2.58922e-162	0.29356	0.337	0.239	8.35387e-158
MOB1B	0	0.292884	0.315	0.166	0
ARHGEF6	6.54864e-112	0.292701	0.381	0.278	2.11285e-107
GRAMD4	0	0.292643	0.324	0.158	0
KPNA4	6.14773e-62	0.291717	0.494	0.441	1.9835e-57
CTBP2	0	0.291299	0.465	0.256	0
TLE4	3.09666e-43	0.291031	0.507	0.474	9.99108e-39
UBAC2	3.44122e-56	0.290531	0.546	0.519	1.11027e-51
ETV3	2.09929e-279	0.290116	0.313	0.183	6.77314e-275
ATP6V1E1	6.38844e-124	0.28921	0.394	0.306	2.06117e-119
RAB21	4.6352e-65	0.28852	0.444	0.388	1.4955e-60
GCH1	9.8756e-27	0.28821	0.303	0.266	3.18626e-22
NIN	4.96168e-55	0.28797	0.487	0.42	1.60084e-50
ST3GAL1	2.35648e-103	0.28793	0.494	0.408	7.60293e-99
XRCC4	2.78668e-124	0.287606	0.314	0.232	8.99096e-120
TMEM167A	4.91055e-93	0.287265	0.418	0.359	1.58434e-88
TMEM165	3.26746e-51	0.286866	0.525	0.509	1.05421e-46
PTTG1IP	1.36164e-186	0.28683	0.448	0.331	4.39318e-182
SYNJ1	7.35302e-159	0.28658	0.309	0.208	2.37238e-154
DNM2	1.62318e-37	0.286336	0.512	0.5	5.23704e-33
CALM2	2.50782e-106	0.286191	0.713	0.764	8.09124e-102
KDM7A	1.33472e-166	0.28573	0.419	0.303	4.30633e-162
RNPEP	0	0.2851	0.334	0.193	0
VAV3	0	0.28482	0.503	0.28	0
AC004687.1	2.27213e-299	0.284275	0.294	0.153	7.33082e-295
UBAP2L	3.01976e-138	0.283992	0.366	0.276	9.74297e-134
LDLRAD4	2.20542e-134	0.283354	0.552	0.468	7.11556e-130
SLC25A5	3.48127e-90	0.283103	0.561	0.548	1.1232e-85
ZFC3H1	3.7684e-58	0.281949	0.446	0.399	1.21584e-53
ARHGEF2	1.02017e-203	0.281907	0.356	0.24	3.29149e-199
ARL8A	1.78524e-256	0.28185	0.323	0.199	5.7599e-252
ARF4	1.9656e-19	0.281694	0.537	0.528	6.3418e-15
YBX3	2.26333e-218	0.280683	0.507	0.369	7.3024e-214
SNX24	2.74527e-162	0.280085	0.268	0.176	8.85735e-158
SUMO3	7.72808e-185	0.278753	0.417	0.311	2.49339e-180
DNAJA1	4.50225e-77	0.278571	0.646	0.641	1.45261e-72
LPGAT1	3.13433e-109	0.278406	0.393	0.289	1.01126e-104
IGF1R	2.46731e-12	0.27831	0.321	0.281	7.96053e-08
FAM102B	1.9867e-210	0.27822	0.356	0.23	6.4099e-206
LRRK1	6.28417e-153	0.278176	0.356	0.261	2.02752e-148
PJA2	1.91401e-32	0.277687	0.517	0.497	6.17535e-28
PARVB	3.61193e-218	0.277495	0.378	0.256	1.16535e-213
TWF2	2.85913e-202	0.277114	0.379	0.259	9.2247e-198
CPNE8	0	0.27676	0.354	0.167	0
PRKACA	5.3421e-308	0.276668	0.322	0.189	1.72357e-303
RNF181	2.28703e-88	0.276203	0.423	0.367	7.37886e-84
FRMD4A	4.09292e-25	0.275945	0.261	0.228	1.32054e-20
AGTRAP	2.74082e-222	0.275869	0.3	0.183	8.84298e-218
WBP1L	3.40881e-197	0.275824	0.392	0.273	1.09982e-192
GRK2	1.27926e-157	0.275663	0.461	0.348	4.1274e-153
CNDP2	6.52716e-153	0.275544	0.375	0.284	2.10592e-148
OSTF1	5.0743e-55	0.275486	0.535	0.493	1.63717e-50
SGPL1	2.31746e-222	0.274649	0.323	0.206	7.47706e-218
HNRNPA2B1	1.05864e-103	0.274326	0.732	0.808	3.4156e-99
LASP1	3.97485e-67	0.273487	0.436	0.366	1.28245e-62
WDR1	2.75262e-79	0.273204	0.467	0.398	8.88106e-75
SLC11A2	1.31873e-210	0.272389	0.306	0.198	4.25475e-206
AFTPH	6.61909e-47	0.271992	0.441	0.399	2.13558e-42
PLPP1	4.31001e-192	0.27174	0.151	0.284	1.39058e-187
AZI2	2.37593e-92	0.271499	0.311	0.247	7.66571e-88
RALA	1.3485e-22	0.271325	0.374	0.357	4.35079e-18
CAB39	1.22414e-34	0.271075	0.532	0.521	3.94955e-30
LPP	4.92802e-22	0.269926	0.675	0.671	1.58998e-17
USF2	3.77441e-93	0.268991	0.433	0.373	1.21778e-88
ENPP2	0	0.268386	0.25	0.108	0
CSNK2B	1.77665e-65	0.267435	0.449	0.403	5.73219e-61
ARF1	1.86523e-58	0.266761	0.596	0.601	6.01798e-54
CDC42SE1	6.44034e-61	0.266671	0.434	0.363	2.07791e-56
NUP214	5.04028e-66	0.266134	0.4	0.337	1.6262e-61
STX6	6.65751e-183	0.265941	0.288	0.181	2.14798e-178
CHP1	2.39553e-152	0.265703	0.369	0.273	7.72895e-148
TMBIM4	5.59834e-25	0.265335	0.594	0.61	1.80625e-20
HNRNPA3	1.48137e-48	0.265105	0.649	0.671	4.7795e-44
DCTN4	2.17002e-124	0.26493	0.373	0.285	7.00136e-120
CHMP2A	7.1146e-31	0.26487	0.499	0.47	2.29545e-26
RRAGC	1.34218e-256	0.264474	0.258	0.143	4.33042e-252
BHLHE40	6.75112e-97	0.2636	0.42	0.339	2.17818e-92
ARHGAP27	8.22266e-184	0.263031	0.251	0.155	2.65296e-179
MYADM	8.59025e-18	0.262713	0.359	0.338	2.77156e-13
MAPK6	4.91573e-57	0.261988	0.35	0.3	1.58601e-52
NCEH1	0	0.26182	0.259	0.114	0
FURIN	5.81499e-193	0.261368	0.259	0.16	1.87615e-188
FAM120A	4.95449e-75	0.260871	0.516	0.471	1.59852e-70
HSD17B4	6.30454e-143	0.260554	0.38	0.294	2.0341e-138
PPP1R9B	0	0.259527	0.28	0.139	0
TBC1D22A	2.23602e-23	0.259035	0.605	0.646	7.21428e-19
AGPAT4	2.38814e-256	0.25866	0.284	0.158	7.7051e-252
PRNP	5.03343e-147	0.25841	0.426	0.319	1.62399e-142
ATP6V1G1	2.96257e-33	0.258333	0.616	0.633	9.55843e-29
BANP	1.95439e-49	0.258173	0.345	0.294	6.30564e-45
SCAF11	1.36245e-40	0.257466	0.644	0.665	4.3958e-36
LBR	8.46669e-27	0.257103	0.359	0.312	2.73169e-22
TMEM127	2.82233e-177	0.256612	0.292	0.19	9.10595e-173
SIAH1	9.9338e-174	0.256574	0.284	0.187	3.20504e-169
NCOR2	2.86102e-132	0.256396	0.485	0.402	9.23079e-128
XYLT1	2.42073e-34	0.256296	0.394	0.349	7.81025e-30
CIAO2A	9.53544e-163	0.256072	0.317	0.225	3.07651e-158
VCPIP1	4.8641e-76	0.255818	0.259	0.191	1.56935e-71
MSL1	3.57383e-14	0.255593	0.267	0.244	1.15306e-09
VMA21	4.43233e-285	0.255257	0.341	0.209	1.43005e-280
DRAM2	7.42745e-181	0.255059	0.364	0.261	2.39639e-176
GLRX	1.10756e-39	0.254811	0.449	0.409	3.57344e-35
SFT2D1	4.26844e-75	0.254762	0.449	0.397	1.37717e-70
LHFPL2	1.7789e-266	0.254432	0.252	0.135	5.73943e-262
TMEM70	1.69168e-82	0.254055	0.29	0.232	5.45805e-78
SRPK1	7.78731e-146	0.253939	0.249	0.38	2.5125e-141
SUPT4H1	9.10127e-92	0.253574	0.366	0.296	2.93644e-87
LRMP	1.45881e-66	0.25345	0.321	0.246	4.7067e-62
MTMR10	1.41174e-210	0.25303	0.285	0.174	4.55483e-206
HLA-E	1.22947e-73	0.252741	0.853	0.849	3.96677e-69
ITPRIPL2	0	0.252157	0.304	0.173	0
ATP6V1D	3.06262e-32	0.251697	0.372	0.335	9.88123e-28
PARP14	2.18354e-10	0.251552	0.453	0.446	7.04497e-06
DTNBP1	4.38259e-76	0.250692	0.409	0.34	1.414e-71
NAF1	2.99922e-79	0.250596	0.257	0.195	9.67667e-75
PPP4C	6.16006e-95	0.250383	0.395	0.319	1.98748e-90
FIG4	2.49282e-282	0.250164	0.28	0.153	8.04282e-278
AGO2	4.88536e-11	0.250113	0.452	0.457	1.57621e-06

## Sheet: T & NK cell
gene	p_val	avg_log2FC	pct.1	pct.2	p_val_adj
CCL5	0	3.73734	0.731	0.105	0
IL32	0	3.08437	0.903	0.148	0
CCL4	0	2.99184	0.63	0.226	0
SKAP1	0	2.95006	0.966	0.219	0
NKG7	0	2.94857	0.594	0.08	0
FYN	0	2.89381	0.974	0.299	0
THEMIS	0	2.84933	0.738	0.059	0
IL7R	0	2.74127	0.582	0.074	0
CD96	0	2.71804	0.88	0.074	0
GZMA	0	2.69734	0.668	0.061	0
CD2	0	2.66456	0.874	0.069	0
CD247	0	2.61349	0.864	0.074	0
BCL11B	0	2.56356	0.882	0.111	0
CD3D	0	2.44044	0.81	0.065	0
STAT4	0	2.42441	0.839	0.147	0
PARP8	0	2.38476	0.928	0.44	0
CNOT6L	0	2.34906	0.903	0.485	0
ITK	0	2.33552	0.788	0.059	0
TRAC	0	2.29643	0.795	0.087	0
LINC01934	0	2.28491	0.723	0.122	0
PDE3B	0	2.27674	0.753	0.209	0
CAMK4	0	2.26475	0.711	0.06	0
GZMK	0	2.2562	0.405	0.041	0
KLRB1	0	2.24261	0.435	0.046	0
TRBC2	0	2.22982	0.773	0.088	0
PRKCH	0	2.16211	0.946	0.344	0
SYTL3	0	2.1578	0.894	0.308	0
CBLB	0	2.14979	0.901	0.44	0
TOX	0	2.11338	0.692	0.171	0
CD3G	0	2.0879	0.764	0.049	0
AOAH	0	2.078	0.634	0.218	0
PTPN22	0	2.06459	0.738	0.166	0
TRBC1	0	2.05766	0.537	0.049	0
CD3E	0	2.05487	0.812	0.058	0
AL136456.1	0	2.04695	0.285	0.058	0
PRKCQ	0	2.04153	0.765	0.058	0
ZFP36L2	0	2.03593	0.971	0.674	0
TC2N	0	2.03305	0.764	0.166	0
ETS1	0	2.0265	0.894	0.253	0
CD69	0	2.01545	0.877	0.205	0
RUNX3	0	2.00481	0.774	0.225	0
RNF125	0	1.97948	0.709	0.157	0
CXCR4	0	1.96553	0.918	0.404	0
IKZF1	0	1.96257	0.926	0.384	0
PTPRC	0	1.92831	0.99	0.481	0
CD52	0	1.89802	0.837	0.252	0
PITPNC1	0	1.88665	0.917	0.436	0
PPP2R5C	0	1.86717	0.92	0.58	0
CRYBG1	0	1.86695	0.795	0.319	0
PPP1R16B	0	1.83503	0.796	0.258	0
CEMIP2	0	1.83214	0.835	0.423	0
PYHIN1	0	1.82525	0.671	0.056	0
HCST	0	1.81881	0.834	0.243	0
SAMD3	0	1.80809	0.627	0.135	0
PIP4K2A	0	1.80127	0.892	0.48	0
SCML4	0	1.79675	0.635	0.059	0
BTG1	0	1.78503	0.977	0.707	0
EVL	0	1.77967	0.881	0.384	0
CDC42SE2	0	1.77174	0.947	0.582	0
CST7	0	1.77129	0.611	0.077	0
CLEC2D	0	1.76754	0.813	0.299	0
KLF12	0	1.76074	0.828	0.349	0
INPP4B	0	1.74737	0.747	0.252	0
CARD11	0	1.73676	0.749	0.14	0
RNF19A	0	1.72792	0.792	0.466	0
LEPROTL1	0	1.70902	0.799	0.349	0
GNG2	0	1.70627	0.787	0.273	0
LINC01619	0	1.69747	0.814	0.433	0
LCK	0	1.68992	0.749	0.058	0
LINC02694	0	1.68729	0.269	0.069	0
PPP2R2B	0	1.68021	0.525	0.061	0
ZNF831	0	1.672	0.657	0.046	0
TTC39C	0	1.66226	0.746	0.263	0
GZMB	0	1.65671	0.346	0.063	0
CD8A	0	1.65317	0.419	0.034	0
BCL2	0	1.64907	0.687	0.371	0
CORO1A	0	1.63305	0.872	0.321	0
GZMH	0	1.63016	0.375	0.03	0
SLFN12L	0	1.61823	0.683	0.136	0
ITGA4	0	1.61818	0.759	0.261	0
MBNL1	0	1.6162	0.986	0.729	0
GPRIN3	0	1.61332	0.69	0.189	0
ACAP1	0	1.60993	0.797	0.248	0
DUSP2	0	1.60714	0.624	0.245	0
TNIK	0	1.60618	0.722	0.152	0
CCL4L2	0	1.59318	0.36	0.129	0
PRF1	0	1.58899	0.451	0.033	0
KLRK1	0	1.58412	0.464	0.037	0
IKZF3	0	1.57655	0.747	0.222	0
SPOCK2	0	1.57479	0.654	0.074	0
SLC38A1	0	1.57164	0.828	0.369	0
CD7	0	1.5655	0.576	0.054	0
EML4	0	1.56449	0.879	0.514	0
CCND3	0	1.56336	0.83	0.402	0
SARAF	0	1.53704	0.939	0.667	0
GZMM	0	1.52586	0.616	0.036	0
STK17A	0	1.5222	0.823	0.33	0
ICOS	0	1.50286	0.433	0.027	0
IQGAP2	0	1.49511	0.879	0.42	0
CD48	0	1.49277	0.836	0.308	0
LINC01871	0	1.49155	0.486	0.035	0
MYBL1	0	1.4866	0.429	0.034	0
CD6	0	1.48638	0.576	0.046	0
ANKRD44	0	1.48188	0.943	0.54	0
EMB	0	1.48002	0.782	0.324	0
OXNAD1	0	1.47438	0.672	0.234	0
RASGRP1	0	1.47308	0.647	0.109	0
CASK	0	1.47141	0.772	0.43	0
ITGAL	0	1.47082	0.675	0.156	0
ARL4C	0	1.46485	0.794	0.259	0
LTB	0	1.45446	0.539	0.125	0
ADGRE5	0	1.44707	0.791	0.398	0
ID2	0	1.44653	0.684	0.334	0
PDE7A	0	1.44455	0.843	0.401	0
KLRD1	0	1.44114	0.295	0.07	0
ARAP2	0	1.43048	0.748	0.299	0
AKNA	0	1.42909	0.754	0.325	0
DUSP16	0	1.42229	0.548	0.23	0
RABGAP1L	0	1.41819	0.947	0.665	0
GIMAP7	0	1.41055	0.74	0.196	0
AAK1	0	1.40991	0.867	0.503	0
ZFYVE28	0	1.40685	0.6	0.181	0
CDC14A	0	1.3834	0.587	0.285	0
STK4	0	1.37624	0.908	0.553	0
ATP8A1	0	1.37078	0.65	0.283	0
DOCK10	0	1.36184	0.858	0.41	0
ARHGAP15	0	1.35478	0.976	0.496	0
RPS27	0	1.34605	0.984	0.909	0
CCSER2	0	1.34503	0.749	0.388	0
PBX4	0	1.32253	0.522	0.072	0
GRAP2	0	1.3189	0.557	0.069	0
PCED1B-AS1	0	1.31654	0.696	0.277	0
TMC8	0	1.31598	0.673	0.156	0
CELF2	0	1.30689	0.945	0.546	0
ARHGDIB	0	1.3068	0.904	0.51	0
NFATC2	0	1.29437	0.683	0.288	0
BICDL1	0	1.29281	0.505	0.113	0
STK17B	0	1.29143	0.913	0.55	0
RASA2	0	1.29001	0.845	0.542	0
LINC00861	0	1.28659	0.48	0.054	0
AC079793.1	0	1.28534	0.66	0.194	0
RPS29	0	1.27349	0.976	0.873	0
EPB41	0	1.27187	0.735	0.392	0
FYB1	0	1.26759	0.902	0.285	0
DTHD1	0	1.26538	0.356	0.046	0
TMSB4X	0	1.26451	0.987	0.887	0
LRBA	0	1.26134	0.872	0.562	0
SEPTIN6	0	1.26037	0.772	0.41	0
TRG-AS1	0	1.24762	0.472	0.108	0
APOBEC3G	0	1.24282	0.541	0.23	0
FOXO1	0	1.24135	0.774	0.5	0
FNBP1	0	1.2392	0.914	0.618	0
CYFIP2	0	1.23879	0.672	0.191	0
PCED1B	0	1.23455	0.671	0.341	0
TSPAN5	0	1.22817	0.522	0.165	0
FKBP5	0	1.22181	0.806	0.535	0
RORA	0	1.20499	0.78	0.414	0
PDCD4	0	1.18902	0.822	0.543	0
STK10	0	1.18806	0.798	0.409	0
CXCR6	0	1.18649	0.404	0.024	0
NCALD	0	1.18524	0.422	0.103	0
RESF1	0	1.1826	0.812	0.468	0
CD226	0	1.18257	0.437	0.106	0
GALM	0	1.18132	0.56	0.252	0
APBB1IP	0	1.18077	0.868	0.362	0
CRTAM	0	1.17672	0.254	0.029	0
TNFAIP8	0	1.17572	0.814	0.494	0
SH3KBP1	0	1.1746	0.836	0.478	0
IL12RB2	0	1.17432	0.253	0.067	0
CEP85L	0	1.17418	0.701	0.421	0
RPS6KA3	0	1.17332	0.763	0.445	0
APBA2	0	1.17252	0.377	0.059	0
ITGAE	0	1.17034	0.401	0.279	0
TRAF3IP3	0	1.16885	0.675	0.214	0
ATF7IP	0	1.16555	0.791	0.523	0
ST8SIA1	0	1.15745	0.394	0.072	0
AC010609.1	0	1.15468	0.427	0.022	0
PTPN4	0	1.14715	0.648	0.359	0
CDK17	0	1.1452	0.693	0.425	0
CASP8	0	1.13958	0.627	0.299	0
NCK2	0	1.13779	0.674	0.372	0
PIK3IP1	0	1.13613	0.593	0.204	0
MAP3K5	0	1.13415	0.731	0.355	0
SRSF7	0	1.13322	0.834	0.573	0
MLLT3	0	1.12767	0.551	0.273	0
TXK	0	1.12485	0.255	0.084	0
RAPGEF6	0	1.12464	0.701	0.438	0
BIN2	0	1.11738	0.595	0.207	0
RHOH	0	1.11551	0.758	0.338	0
TBC1D10C	0	1.11165	0.595	0.139	0
P2RY8	0	1.11061	0.521	0.3	0
SYNE2	0	1.11044	0.853	0.517	0
CD8B	0	1.11005	0.319	0.02	0
IPCEF1	0	1.10761	0.527	0.127	0
PACS1	0	1.1057	0.787	0.497	0
PCNX2	0	1.10513	0.59	0.244	0
RASA3	0	1.10483	0.531	0.285	0
PLAAT4	0	1.10461	0.718	0.338	0
RNF213	0	1.09882	0.883	0.613	0
IL2RG	0	1.09074	0.651	0.238	0
ATP2B4	0	1.09009	0.705	0.396	0
DOCK8	0	1.08265	0.908	0.52	0
CTLA4	0	1.08182	0.266	0.027	0
TGFB1	0	1.08146	0.725	0.505	0
HECA	0	1.08071	0.711	0.407	0
PHTF2	0	1.07696	0.558	0.377	0
CCDC88C	0	1.07653	0.713	0.371	0
RAC2	0	1.07641	0.738	0.333	0
PHACTR2	0	1.07466	0.56	0.413	0
CRIP1	0	1.07336	0.819	0.444	0
ZC3HAV1	0	1.06834	0.799	0.475	0
NELL2	0	1.06346	0.261	0.026	0
CYTIP	0	1.05926	0.846	0.404	0
KAT2B	0	1.05862	0.56	0.319	0
RGS1	0	1.05539	0.594	0.298	0
RBL2	0	1.04747	0.629	0.356	0
MYL12A	0	1.0454	0.9	0.666	0
CTSW	0	1.04402	0.321	0.034	0
SYNE1	0	1.04173	0.673	0.407	0
MALAT1	0	1.04121	0.999	0.985	0
SLA2	0	1.04039	0.388	0.037	0
RPS3	0	1.03879	0.968	0.857	0
RPS15A	0	1.03115	0.967	0.854	0
PTPN7	0	1.03101	0.533	0.187	0
LINC00513	0	1.0262	0.593	0.344	0
PLCL1	0	1.02503	0.362	0.169	0
PRKX	0	1.02227	0.533	0.265	0
CHST11	0	1.02069	0.892	0.571	0
SEMA4D	0	1.0142	0.645	0.326	0
LIME1	0	1.00849	0.598	0.28	0
SLA	0	1.00635	0.751	0.328	0
ANKRD12	0	1.00417	0.916	0.692	0
EPC1	0	1.00268	0.757	0.551	0
CYTH1	0	1.00256	0.784	0.546	0
TNFSF8	0	1.00082	0.408	0.132	0
TNFAIP3	0	0.999255	0.794	0.424	0
S100A4	0	0.999079	0.87	0.607	0
GPR171	0	0.993819	0.382	0.026	0
IL2RB	0	0.991242	0.407	0.042	0
TIGIT	0	0.988198	0.334	0.024	0
SYNRG	0	0.987104	0.685	0.453	0
MAPRE2	0	0.986817	0.585	0.319	0
LIMD2	0	0.986575	0.653	0.283	0
KLRG1	0	0.983787	0.35	0.079	0
TSC22D3	0	0.983783	0.878	0.64	0
LINC-PINT	0	0.98354	0.631	0.394	0
HNRNPLL	0	0.982505	0.455	0.234	0
ITGA1	0	0.981483	0.307	0.136	0
LINC01138	0	0.981116	0.513	0.2	0
BATF	0	0.979013	0.405	0.164	0
RAB27A	0	0.975623	0.635	0.345	0
SYTL2	0	0.975247	0.452	0.145	0
STIM1	0	0.975162	0.672	0.43	0
ARHGEF3	0	0.973461	0.704	0.413	0
ARHGAP25	0	0.972973	0.631	0.333	0
MBP	0	0.972947	0.778	0.396	0
ATM	0	0.969512	0.746	0.55	0
CD28	0	0.967373	0.36	0.035	0
TMEM181	0	0.967138	0.561	0.348	0
RASAL3	0	0.965379	0.505	0.125	0
SFMBT2	0	0.963922	0.602	0.404	0
SLFN5	0	0.963762	0.661	0.309	0
HERPUD2	0	0.962263	0.539	0.314	0
TRERF1	0	0.954527	0.572	0.31	0
HLA-A	0	0.953352	0.982	0.854	0
LAT	0	0.953167	0.481	0.064	0
RAP1GDS1	0	0.952063	0.605	0.385	0
RORA-AS1	0	0.951631	0.433	0.172	0
SUN2	0	0.949898	0.589	0.269	0
NIBAN1	0	0.947239	0.749	0.412	0
PLCL2	0	0.946966	0.651	0.4	0
WIPF1	0	0.94611	0.845	0.547	0
AC243829.1	0	0.943479	0.338	0.051	0
RPL23A	0	0.942185	0.967	0.848	0
HERC1	0	0.941375	0.759	0.556	0
SH3BGRL3	0	0.936161	0.904	0.655	0
PRKCQ-AS1	0	0.935647	0.376	0.035	0
TRGC2	0	0.933277	0.284	0.017	0
CMC1	0	0.932305	0.48	0.368	0
HOPX	0	0.930186	0.33	0.076	0
ZAP70	0	0.927048	0.444	0.03	0
TNRC6C	0	0.924488	0.599	0.339	0
RPL28	0	0.921033	0.979	0.903	0
PTGER4	0	0.91986	0.487	0.162	0
WNK1	0	0.917397	0.796	0.576	0
ARHGEF1	0	0.915487	0.579	0.283	0
GIMAP4	0	0.914358	0.589	0.203	0
HLA-F	0	0.912926	0.727	0.458	0
LDLRAD4	0	0.91083	0.66	0.397	0
CD44	0	0.907511	0.916	0.589	0
SLC4A7	0	0.904081	0.608	0.372	0
TAGAP	0	0.902585	0.623	0.281	0
SIDT1	0	0.902028	0.496	0.218	0
INPP4A	0	0.900952	0.649	0.427	0
GATA3	0	0.899979	0.34	0.032	0
INPP5D	0	0.898768	0.723	0.389	0
ITM2A	0	0.897938	0.544	0.253	0
RPL30	0	0.8906	0.97	0.879	0
NFATC3	0	0.888679	0.624	0.442	0
NLRC5	0	0.887702	0.609	0.322	0
DIAPH1	0	0.885463	0.676	0.405	0
RASA1	0	0.883255	0.628	0.442	0
AP001011.1	0	0.882627	0.504	0.234	0
NR3C1	0	0.882282	0.712	0.573	0
PCNX1	0	0.87884	0.768	0.516	0
ATXN1	0	0.877358	0.881	0.656	0
CRY1	0	0.874996	0.427	0.22	0
GMFG	0	0.863795	0.785	0.439	0
MPP7	0	0.86264	0.436	0.132	0
CALM1	0	0.86132	0.948	0.754	0
RPS19	0	0.860927	0.976	0.875	0
SOS1	0	0.858171	0.717	0.561	0
RFTN1	0	0.858144	0.604	0.326	0
PFN1	0	0.855614	0.894	0.679	0
SLAMF6	0	0.853823	0.374	0.093	0
LRRC8C	0	0.851891	0.466	0.283	0
RIPOR2	0	0.851722	0.783	0.268	0
FOXN3	0	0.851273	0.905	0.679	0
TCF7	0	0.850888	0.369	0.115	0
PAG1	0	0.849525	0.621	0.327	0
SIK3	0	0.849384	0.882	0.688	0
PBXIP1	0	0.847149	0.488	0.243	0
RCAN3	0	0.847103	0.427	0.152	0
NAP1L4	0	0.844049	0.659	0.489	0
CD53	0	0.843402	0.813	0.409	0
PCSK7	0	0.841189	0.557	0.347	0
CCDC91	0	0.841162	0.734	0.537	0
PPP1R2	0	0.841022	0.601	0.429	0
JAZF1	0	0.840324	0.56	0.346	0
DDIT4	0	0.840235	0.715	0.5	0
NLRC3	0	0.839811	0.398	0.057	0
RPS27A	0	0.839401	0.975	0.897	0
RPS25	0	0.835516	0.959	0.83	0
TRAT1	0	0.833753	0.314	0.02	0
KLF6	0	0.832202	0.848	0.589	0
B2M	0	0.831789	0.999	0.982	0
SP140	0	0.82959	0.575	0.257	0
OSBPL8	0	0.829386	0.773	0.581	0
MSN	0	0.829074	0.766	0.502	0
TERF2IP	0	0.8284	0.682	0.499	0
CCNH	0	0.827639	0.812	0.595	0
JAKMIP2	0	0.827515	0.32	0.041	0
NEK7	0	0.826819	0.634	0.475	0
AC245297.3	0	0.822897	0.514	0.245	0
TRAPPC10	0	0.818589	0.567	0.387	0
HIVEP3	0	0.817643	0.453	0.254	0
MGAT4A	0	0.817445	0.527	0.278	0
GTDC1	0	0.816294	0.539	0.342	0
TNRC6B	0	0.815317	0.896	0.689	0
BTBD9	0	0.81445	0.641	0.473	0
STK39	0	0.813031	0.608	0.277	0
SLC16A7	0	0.808489	0.487	0.264	0
RAP1A	0	0.807681	0.792	0.592	0
FAM172A	0	0.801942	0.775	0.544	0
KANSL1	0	0.801372	0.767	0.572	0
PIK3CD	0	0.80078	0.492	0.194	0
DENND4A	0	0.800295	0.738	0.564	0
MATK	0	0.800058	0.338	0.039	0
LINC00623	0	0.798521	0.476	0.204	0
GPR174	0	0.797543	0.35	0.042	0
HELB	0	0.796952	0.455	0.231	0
PRDM1	0	0.792594	0.643	0.342	0
RPS21	0	0.792046	0.96	0.827	0
TUBA4A	0	0.791992	0.52	0.263	0
MYO1F	0	0.791806	0.656	0.27	0
AKT3	0	0.791401	0.613	0.38	0
RAB11A	0	0.791266	0.706	0.559	0
VAV3	0	0.787136	0.405	0.28	0
LYAR	0	0.785851	0.393	0.179	0
AL137856.1	0	0.784802	0.329	0.043	0
LBH	0	0.784372	0.551	0.205	0
PRKY	0	0.784005	0.346	0.193	0
RNF38	0	0.783263	0.597	0.447	0
TLK1	0	0.778977	0.663	0.528	0
RAP1B	0	0.778774	0.854	0.656	0
ARID4B	0	0.776739	0.85	0.634	0
SH2D1A	0	0.776096	0.335	0.02	0
DOCK2	0	0.774723	0.774	0.429	0
ITPKB	0	0.773086	0.451	0.217	0
MCUB	0	0.772027	0.49	0.29	0
MPZL3	0	0.770198	0.358	0.138	0
AC068587.4	0	0.769622	0.418	0.22	0
SOCS1	0	0.768251	0.462	0.19	0
SMARCA2	0	0.767904	0.715	0.535	0
KIF2A	0	0.767858	0.59	0.389	0
ERN1	0	0.767598	0.546	0.386	0
COG5	0	0.767237	0.705	0.567	0
RALGAPA1	0	0.766608	0.655	0.495	0
RPLP2	0	0.76653	0.97	0.852	0
SENP7	0	0.765401	0.556	0.387	0
ARHGAP30	0	0.765113	0.551	0.249	0
RPL38	0	0.7651	0.942	0.79	0
LCP1	0	0.764031	0.837	0.355	0
PRKCB	0	0.763251	0.802	0.404	0
DLEU1	0	0.759182	0.368	0.295	0
CKLF	0	0.759109	0.672	0.443	0
PIK3R5	0	0.758051	0.627	0.296	0
CCM2	0	0.757237	0.581	0.454	0
IL21R	0	0.757111	0.322	0.076	0
LINC02328	0	0.756974	0.338	0.111	0
BTN3A2	0	0.75641	0.539	0.364	0
PPP3CC	0	0.754977	0.569	0.424	0
PAM	0	0.754437	0.573	0.383	0
RUNX1	0	0.752963	0.825	0.539	0
C5orf56	0	0.751743	0.533	0.369	0
JUND	0	0.750246	0.917	0.736	0
DENND2D	0	0.748789	0.418	0.146	0
MIAT	0	0.745946	0.317	0.097	0
RPSA	0	0.745182	0.947	0.793	0
RSRP1	0	0.744975	0.813	0.613	0
SMCHD1	0	0.744824	0.893	0.664	0
JAK3	0	0.744767	0.508	0.24	0
SLF1	0	0.744549	0.357	0.156	0
SP100	0	0.74088	0.83	0.616	0
SLAMF1	0	0.740419	0.332	0.129	0
STAT5B	0	0.740203	0.567	0.34	0
GIMAP1	0	0.739519	0.47	0.16	0
LNPEP	0	0.739239	0.58	0.41	0
BICRAL	0	0.738808	0.554	0.419	0
SEPTIN7	0	0.738181	0.847	0.624	0
FXYD5	0	0.737827	0.638	0.404	0
KCNAB2	0	0.735336	0.487	0.229	0
CORO7	0	0.733537	0.446	0.244	0
SUPT3H	0	0.733059	0.488	0.353	0
UTRN	0	0.732346	0.882	0.66	0
PRKACB	0	0.731554	0.509	0.333	0
DENND1B	0	0.728834	0.592	0.438	0
USP25	0	0.728748	0.592	0.405	0
RCSD1	0	0.728591	0.586	0.302	0
ABHD17A	0	0.728521	0.534	0.367	0
MYH9	0	0.728439	0.851	0.582	0
NLRP1	0	0.72814	0.517	0.296	0
TSEN54	0	0.727248	0.411	0.153	0
SNTB1	0	0.725345	0.381	0.181	0
SFI1	0	0.724956	0.413	0.196	0
CDK13	0	0.723255	0.696	0.536	0
PVT1	0	0.722545	0.459	0.379	0
KMT2A	0	0.722187	0.663	0.494	0
ITGB2	0	0.719117	0.642	0.279	0
FOXP1	0	0.717336	0.867	0.613	0
RPS12	0	0.715945	0.979	0.914	0
TSPYL2	0	0.715115	0.397	0.257	0
BACH2	0	0.713799	0.372	0.177	0
RPL39	0	0.712756	0.969	0.873	0
FGD3	0	0.711009	0.455	0.167	0
PSMA1	0	0.710458	0.612	0.51	0
MRPL1	0	0.710126	0.388	0.286	0
LPIN2	0	0.709687	0.506	0.282	0
RPL13	0	0.709319	0.985	0.925	0
SH2D2A	0	0.709157	0.341	0.033	0
BPTF	0	0.708813	0.797	0.632	0
DOCK11	0	0.708334	0.557	0.282	0
SPN	0	0.706169	0.386	0.115	0
CD5	0	0.704819	0.301	0.022	0
CLEC2B	0	0.704693	0.582	0.33	0
ATP11B	0	0.702802	0.658	0.495	0
NUP210	0	0.701992	0.447	0.232	0
LSP1	0	0.698717	0.658	0.374	0
AL645568.1	0	0.697099	0.387	0.182	0
UBAC2	0	0.69672	0.685	0.445	0
SEPTIN1	0	0.695872	0.42	0.172	0
JAK1	0	0.695848	0.849	0.649	0
CD99	0	0.695766	0.795	0.587	0
TMEM131L	0	0.694785	0.527	0.307	0
ZNRF2	0	0.694753	0.472	0.345	0
KMT2E	0	0.694263	0.83	0.65	0
KAT6A	0	0.694253	0.704	0.531	0
HERC4	0	0.692279	0.673	0.512	0
MALT1	0	0.6908	0.545	0.399	0
FAM177A1	0	0.689897	0.581	0.47	0
HMOX2	0	0.688119	0.452	0.272	0
OGT	0	0.685467	0.593	0.475	0
PRPF38B	0	0.683753	0.594	0.447	0
SIT1	0	0.683618	0.339	0.063	0
SUCLG2	0	0.682756	0.634	0.505	0
AC006369.1	0	0.682117	0.297	0.041	0
URI1	0	0.682042	0.6	0.449	0
PLEKHA2	0	0.681926	0.545	0.365	0
EMP3	0	0.681841	0.703	0.504	0
TG	0	0.681496	0.383	0.137	0
RSBN1	0	0.681237	0.473	0.299	0
RPL14	0	0.678635	0.956	0.828	0
AC092821.3	0	0.678628	0.389	0.206	0
EPS15	0	0.678496	0.716	0.573	0
RPS14	0	0.678294	0.972	0.894	0
KLF13	0	0.678153	0.594	0.442	0
GIMAP5	0	0.675067	0.389	0.124	0
KDM2B	0	0.672916	0.435	0.293	0
PIK3R1	0	0.672628	0.666	0.456	0
DDX5	0	0.672613	0.958	0.78	0
HLA-C	0	0.672436	0.978	0.872	0
RPS6KA5	0	0.671665	0.55	0.379	0
AC058791.1	0	0.670443	0.333	0.153	0
ARL6IP5	0	0.666766	0.726	0.527	0
N4BP2L2	0	0.666028	0.846	0.655	0
RAB8B	0	0.664879	0.593	0.382	0
NOP58	0	0.663459	0.53	0.44	0
RFFL	0	0.663152	0.43	0.261	0
RPL21	0	0.663055	0.966	0.872	0
ST3GAL1	0	0.661032	0.569	0.353	0
ARID1B	0	0.66081	0.858	0.668	0
ELF1	0	0.66054	0.856	0.661	0
PAXX	0	0.660082	0.481	0.304	0
NAA50	0	0.658662	0.476	0.382	0
CHST12	0	0.658243	0.419	0.317	0
MSL2	0	0.65767	0.42	0.288	0
NCOR1	0	0.656724	0.743	0.594	0
AC093010.2	0	0.65592	0.253	0.027	0
AL031772.1	0	0.655401	0.315	0.099	0
RPL27A	0	0.654463	0.956	0.836	0
ICAM3	0	0.65425	0.583	0.335	0
ARHGAP45	0	0.653839	0.455	0.199	0
RPS10	0	0.653752	0.869	0.7	0
MYCBP2	0	0.653657	0.807	0.639	0
RGCC	0	0.653481	0.451	0.292	0
AC114760.2	0	0.653328	0.346	0.11	0
DEF6	0	0.653263	0.443	0.236	0
FMNL1	0	0.652523	0.533	0.272	0
ADAM19	0	0.652446	0.361	0.244	0
FBXL17	0	0.65157	0.683	0.575	0
LYST	0	0.651099	0.586	0.462	0
SMURF2	0	0.649859	0.535	0.43	0
CD37	0	0.649772	0.731	0.327	0
RBM39	0	0.649767	0.901	0.708	0
MECP2	0	0.64834	0.574	0.429	0
TENT5C	0	0.648024	0.554	0.309	0
DDX6	0	0.647556	0.609	0.48	0
GLS	0	0.646655	0.699	0.546	0
RPL17	0	0.64659	0.968	0.865	0
BORCS5	0	0.646579	0.469	0.308	0
AC010894.3	0	0.646091	0.425	0.243	0
HELZ	0	0.646007	0.631	0.511	0
RHOF	0	0.64591	0.363	0.102	0
CLDND1	0	0.644216	0.409	0.304	0
ASXL1	0	0.644067	0.589	0.471	0
KAT6B	0	0.642535	0.569	0.484	0
AKAP13	0	0.642214	0.936	0.724	0
GCC2	0	0.641482	0.645	0.507	0
FOXN2	0	0.64066	0.417	0.307	0
WAKMAR2	0	0.64021	0.31	0.124	0
TGFBR3	0	0.639598	0.384	0.19	0
STAG1	0	0.638319	0.842	0.671	0
CFL1	0	0.63688	0.902	0.72	0
DDX24	0	0.636603	0.688	0.54	0
GPSM3	0	0.636573	0.597	0.349	0
NPC1	0	0.635853	0.421	0.274	0
RPS16	0	0.635507	0.96	0.84	0
CYTOR	0	0.635401	0.654	0.424	0
IFITM1	0	0.634923	0.524	0.26	0
KDM4C	0	0.632813	0.657	0.537	0
SMAD7	0	0.632623	0.359	0.181	0
RPL19	0	0.632549	0.971	0.887	0
PSTPIP1	0	0.632468	0.363	0.096	0
RPS18	0	0.629124	0.978	0.907	0
RPL10	0	0.629117	0.984	0.924	0
DIP2A	0	0.627079	0.453	0.324	0
NCOA2	0	0.623549	0.737	0.587	0
SERINC5	0	0.622619	0.445	0.342	0
GLCCI1	0	0.622509	0.694	0.419	0
AC016831.7	0	0.621761	0.476	0.365	0
YWHAZ	0	0.62138	0.887	0.691	0
PHC3	0	0.621368	0.578	0.464	0
THADA	2.75619e-300	0.620546	0.493	0.466	8.89259e-296
SSH2	0	0.620164	0.849	0.619	0
SNHG6	0	0.619641	0.714	0.562	0
XYLT1	0	0.616583	0.478	0.298	0
CYLD	0	0.615797	0.532	0.402	0
AC026979.2	0	0.615636	0.31	0.083	0
UBE2D2	0	0.614492	0.712	0.586	0
CD27	0	0.611853	0.377	0.195	0
UBASH3A	0	0.611533	0.277	0.017	0
MBD5	0	0.610305	0.665	0.551	0
BIRC6	0	0.610198	0.815	0.65	0
BTN3A1	0	0.608945	0.397	0.248	0
GALNT10	0	0.6085	0.468	0.332	0
CREM	0	0.60834	0.641	0.502	0
TTC39B	0	0.608015	0.367	0.184	0
GAB3	0	0.607771	0.347	0.159	0
REL	0	0.60722	0.657	0.407	0
ATP10A	0	0.606788	0.303	0.11	0
TXNIP	0	0.606068	0.929	0.763	0
IL10RA	0	0.605472	0.467	0.266	0
FCMR	0	0.605371	0.364	0.086	0
CAPZA1	0	0.60436	0.732	0.575	0
GYPC	0	0.604086	0.569	0.395	0
TOMM7	0	0.603988	0.867	0.701	0
AL157402.2	0	0.603956	0.295	0.046	0
ABRACL	0	0.60326	0.512	0.338	0
GLMN	0	0.602539	0.34	0.183	0
RPS15	0	0.601948	0.964	0.856	0
ALOX5AP	0	0.60105	0.577	0.213	0
NDFIP1	0	0.600896	0.6	0.523	0
CDKAL1	0	0.598968	0.697	0.584	0
AC079781.5	0	0.598962	0.456	0.335	0
P2RY10	0	0.598597	0.318	0.106	0
RPS7	0	0.598251	0.961	0.841	0
DOK2	0	0.597934	0.392	0.128	0
ITSN2	0	0.597657	0.652	0.52	0
MSC-AS1	0	0.597224	0.261	0.138	0
PTPRA	0	0.59688	0.614	0.507	0
RPL32	0	0.596764	0.971	0.888	0
TMC6	0	0.596446	0.429	0.245	0
TAF3	0	0.59637	0.465	0.39	0
RICTOR	0	0.595714	0.637	0.49	0
ZBTB1	0	0.595697	0.538	0.431	0
VPS13C	0	0.59539	0.721	0.572	0
ARF6	0	0.59493	0.568	0.411	0
MVB12B	0	0.594692	0.357	0.233	0
NSD3	0	0.594148	0.652	0.542	0
DNAJB1	0	0.593154	0.466	0.344	0
TUT4	0	0.590798	0.608	0.5	0
RPL34	0	0.5902	0.971	0.89	0
RPL27	0	0.588675	0.935	0.781	0
TMA7	0	0.588256	0.881	0.713	0
OFD1	0	0.588017	0.438	0.307	0
HLA-E	0	0.585833	0.963	0.794	0
ISG20	0	0.585724	0.677	0.4	0
R3HDM2	0	0.585667	0.644	0.522	0
RPL13A	0	0.584923	0.974	0.887	0
VTI1A	0	0.584829	0.666	0.568	0
LINC00649	0	0.584605	0.288	0.124	0
STAG2	0	0.584327	0.659	0.539	0
ARHGAP35	0	0.584047	0.466	0.34	0
SLC9A9	0	0.583913	0.523	0.367	0
MYO5A	0	0.582456	0.568	0.443	0
LINC00426	0	0.581453	0.268	0.045	0
FAM102A	0	0.581287	0.393	0.224	0
RPL41	0	0.580324	0.985	0.945	0
SF1	0	0.580162	0.7	0.555	0
RASSF1	0	0.580127	0.405	0.305	0
TLE5	0	0.579457	0.747	0.561	0
C12orf75	0	0.579445	0.41	0.187	0
CXCR3	0	0.579124	0.269	0.053	0
PSMB9	0	0.578947	0.694	0.512	0
ANXA6	0	0.578816	0.512	0.367	0
USP47	0	0.578612	0.625	0.518	0
G3BP2	0	0.576859	0.556	0.464	0
ASH1L	0	0.576849	0.792	0.657	0
RPL18A	0	0.576738	0.965	0.856	0
MDFIC	0	0.57515	0.597	0.499	0
COMMD6	0	0.574074	0.779	0.605	0
DGKZ	0	0.573933	0.421	0.26	0
AF165147.1	0	0.572977	0.354	0.209	0
MYO1G	0	0.572663	0.339	0.126	0
ATF7IP2	0	0.572559	0.376	0.294	0
PRRC2C	0	0.572368	0.809	0.647	0
KIF13B	0	0.571703	0.517	0.446	0
HLA-B	0	0.571558	0.985	0.886	0
ASXL2	0	0.570631	0.535	0.463	0
TTC17	0	0.570587	0.621	0.542	0
CD58	0	0.569887	0.47	0.291	0
MPHOSPH8	0	0.568572	0.639	0.537	0
RPL36A	0	0.568522	0.932	0.787	0
ZNF644	0	0.568452	0.617	0.523	0
RPL37	0	0.568246	0.97	0.879	0
RPL26	0	0.566004	0.967	0.871	0
PAN3	0	0.56587	0.74	0.606	0
CDKN1B	0	0.565569	0.472	0.361	0
RETREG1	0	0.564512	0.252	0.084	0
RPS2	0	0.564367	0.978	0.898	0
STK38	0	0.564205	0.529	0.402	0
STX8	0	0.561768	0.537	0.488	0
GPATCH8	0	0.561468	0.625	0.537	0
ARID2	0	0.560839	0.609	0.522	0
DHX36	0	0.559219	0.601	0.497	0
SIGIRR	0	0.559156	0.421	0.252	0
ATXN7	0	0.557759	0.498	0.356	0
IDS	0	0.557543	0.624	0.5	0
NOL4L	0	0.556993	0.305	0.148	0
EXOC2	0	0.556483	0.426	0.324	0
ANK3	0	0.555963	0.483	0.288	0
SEPTIN9	0	0.555445	0.72	0.519	0
NKTR	0	0.555158	0.621	0.511	0
CATSPERB	0	0.554895	0.282	0.08	0
FAF1	0	0.554442	0.734	0.615	0
RPL35A	0	0.553613	0.959	0.846	0
GPR132	0	0.552681	0.378	0.145	0
MFSD6	0	0.552494	0.367	0.223	0
DYNLT1	0	0.552234	0.688	0.487	0
SMYD3	0	0.552175	0.688	0.578	0
AC016074.2	0	0.551898	0.299	0.143	0
CUL3	0	0.55098	0.652	0.544	0
RNGTT	0	0.550879	0.507	0.43	0
NCOA1	0	0.550813	0.759	0.615	0
GATAD2A	0	0.550473	0.515	0.402	0
JMY	0	0.550377	0.406	0.342	0
UBA52	0	0.550026	0.947	0.811	0
AC008569.1	0	0.549339	0.258	0.084	0
PTPRJ	0	0.549132	0.714	0.433	0
SMG6	0	0.549069	0.529	0.454	0
PREX1	0	0.548517	0.661	0.326	0
PSIP1	0	0.547813	0.495	0.362	0
DIPK1A	8.08545e-291	0.547342	0.364	0.286	2.60869e-286
OPTN	0	0.547288	0.502	0.344	0
MIER1	0	0.546001	0.567	0.442	0
NRF1	0	0.545758	0.479	0.399	0
SSBP4	0	0.54536	0.486	0.33	0
ZBTB20	0	0.545346	0.922	0.706	0
AC087286.2	0	0.544169	0.316	0.186	0
STIM2	0	0.543831	0.647	0.482	0
RPS26	0	0.543558	0.807	0.711	0
GATAD2B	0	0.543075	0.567	0.489	0
CMTM7	0	0.542449	0.49	0.391	0
C9orf78	0	0.542399	0.459	0.331	0
TAOK3	0	0.542001	0.727	0.576	0
NOP53	0	0.541931	0.808	0.643	0
MAP4K1	0	0.541884	0.304	0.109	0
TRAPPC9	0	0.541613	0.624	0.54	0
ABCC1	0	0.541381	0.475	0.4	0
S1PR4	0	0.540723	0.323	0.107	0
MACF1	0	0.539703	0.812	0.627	0
RPL11	0	0.53922	0.969	0.882	0
CHD2	0	0.539171	0.768	0.631	0
ANKRD13D	0	0.539136	0.447	0.32	0
RPRD2	0	0.538435	0.472	0.413	0
JUNB	0	0.538215	0.878	0.753	0
TRAF1	0	0.537236	0.299	0.083	0
USP36	0	0.53708	0.482	0.367	0
MICU2	0	0.536786	0.504	0.437	0
TAB2	0	0.536599	0.519	0.434	0
TAF15	0	0.535879	0.631	0.5	0
ODF2L	0	0.53517	0.483	0.354	0
DNAJC1	0	0.535093	0.648	0.555	0
BUB3	0	0.534839	0.448	0.334	0
DENND1C	0	0.534594	0.293	0.093	0
PDS5A	0	0.53366	0.603	0.515	0
PPM1B	0	0.533639	0.504	0.399	0
TSPOAP1-AS1	0	0.533329	0.281	0.111	0
ANKRD11	0	0.53146	0.821	0.664	0
ARHGAP9	0	0.531397	0.357	0.18	0
CWF19L2	0	0.53116	0.448	0.37	0
USP34	0	0.530547	0.768	0.634	0
VAMP2	0	0.530348	0.605	0.491	0
IL27RA	0	0.530168	0.317	0.156	0
ZHX2	0	0.5289	0.556	0.455	0
ZEB1	0	0.52837	0.637	0.402	0
OGA	0	0.528211	0.594	0.49	0
ARNTL	0	0.527243	0.332	0.162	0
SETD2	0	0.525974	0.616	0.512	0
DDHD1	0	0.525474	0.403	0.342	0
MGAT5	0	0.525255	0.588	0.41	0
SCAPER	0	0.525218	0.552	0.507	0
SPATA5	4.20187e-278	0.524912	0.393	0.332	1.35569e-273
LSM14A	0	0.524899	0.59	0.503	0
MLLT6	0	0.52448	0.468	0.326	0
SERPINB9	0	0.523913	0.479	0.323	0
OSTF1	0	0.52312	0.562	0.471	0
UHRF2	0	0.522722	0.398	0.31	0
PPP1R12A	0	0.522655	0.762	0.589	0
ARHGAP4	0	0.522033	0.417	0.241	0
GRAMD1B	0	0.521956	0.273	0.134	0
USP9Y	0	0.521611	0.322	0.226	0
RFX7	0	0.521246	0.469	0.419	0
EEF1D	0	0.520717	0.923	0.768	0
TBC1D2B	0	0.520699	0.394	0.27	0
SNTB2	0	0.520679	0.417	0.298	0
PIBF1	0	0.519792	0.538	0.477	0
MAF	0	0.518819	0.474	0.216	0
FAM117A	0	0.518582	0.332	0.218	0
ARFGEF1	0	0.518267	0.639	0.522	0
SP4	0	0.518191	0.335	0.203	0
SLC25A26	0	0.515756	0.381	0.303	0
PPP6R3	0	0.514721	0.692	0.583	0
RPL9	0	0.514484	0.963	0.867	0
TMEM65	0	0.514329	0.396	0.309	0
NUTM2B-AS1	0	0.513748	0.49	0.415	0
AC008875.3	0	0.51352	0.307	0.146	0
DNAJB14	0	0.512673	0.492	0.408	0
FAU	0	0.512346	0.955	0.843	0
ARID5B	0	0.512198	0.66	0.582	0
VPS13B	0	0.512054	0.76	0.622	0
APOBEC3C	0	0.511391	0.353	0.257	0
MZT2A	0	0.511391	0.519	0.416	0
APRT	0	0.51113	0.68	0.549	0
ZNF101	0	0.51072	0.26	0.086	0
SLTM	0	0.509349	0.646	0.543	0
CD47	0	0.509277	0.613	0.517	0
TTC13	0	0.509147	0.304	0.175	0
STAM	3.6314e-131	0.508229	0.274	0.24	1.17163e-126
NIN	0	0.506457	0.503	0.397	0
CAB39	0	0.505545	0.584	0.493	0
BABAM2	0	0.505108	0.604	0.529	0
FLI1	0	0.504738	0.65	0.449	0
ELMO1	0	0.504502	0.787	0.515	0
TBC1D4	1.21012e-115	0.504321	0.254	0.206	3.90433e-111
SFXN1	0	0.504267	0.328	0.227	0
CAMKMT	9.73643e-135	0.504137	0.454	0.45	3.14136e-130
CRLF3	0	0.503601	0.417	0.322	0
FRYL	0	0.502577	0.672	0.549	0
FBXO33	0	0.502009	0.386	0.311	0
FUS	0	0.501243	0.738	0.593	0
ZNRF1	7.47806e-256	0.499347	0.334	0.264	2.41272e-251
TRIR	0	0.499329	0.745	0.612	0
DENND4C	0	0.498736	0.483	0.37	0
RNF166	0	0.498173	0.343	0.199	0
IL16	0	0.497358	0.365	0.209	0
PARP15	0	0.496593	0.292	0.081	0
VWA8	0	0.496548	0.474	0.426	0
ZNF131	0	0.496128	0.488	0.41	0
OGDH	0	0.495658	0.463	0.407	0
FNBP4	0	0.494769	0.584	0.496	0
KIAA1109	0	0.494537	0.532	0.433	0
ATR	2.38584e-268	0.494243	0.433	0.398	7.69769e-264
CAMK2D	0	0.493351	0.603	0.462	0
ATG5	0	0.492601	0.498	0.432	0
GLG1	0	0.492231	0.664	0.582	0
ARHGEF6	0	0.492155	0.408	0.243	0
SRPK2	0	0.492092	0.716	0.61	0
LPXN	0	0.491871	0.475	0.322	0
ZNF292	0	0.491583	0.655	0.555	0
GABPB1-AS1	9.39751e-303	0.491239	0.361	0.289	3.03201e-298
INTS6	0	0.4909	0.575	0.488	0
APMAP	0	0.490709	0.354	0.272	0
USP3	0	0.490319	0.604	0.524	0
CLASP1	0	0.490311	0.614	0.524	0
CMC2	0	0.490143	0.398	0.32	0
CLK1	0	0.489546	0.563	0.483	0
PHYKPL	0	0.488397	0.484	0.431	0
GSTK1	0	0.488346	0.613	0.512	0
RPS20	0	0.488231	0.939	0.807	0
FLT3LG	0	0.488015	0.25	0.068	0
ADK	0	0.487729	0.627	0.549	0
XKR6	3.49154e-284	0.487297	0.392	0.329	1.12651e-279
FAM118A	0	0.486966	0.332	0.229	0
NMT2	0	0.486894	0.297	0.157	0
TNFRSF1B	0	0.486798	0.567	0.276	0
RPL36	0	0.485163	0.956	0.842	0
ASCC3	0	0.484766	0.566	0.516	0
RNF138	0	0.484369	0.383	0.285	0
CNTRL	0	0.48414	0.46	0.346	0
ADAM10	0	0.483588	0.554	0.504	0
SASH3	0	0.483533	0.334	0.158	0
PNISR	0	0.483479	0.741	0.616	0
RPS3A	0	0.483419	0.964	0.873	0
ANAPC16	0	0.483054	0.718	0.604	0
ATP9B	0	0.482977	0.557	0.508	0
SLC35D1	1.69343e-223	0.482422	0.28	0.214	5.46368e-219
CCDC66	0	0.48225	0.383	0.308	0
SLC7A5	0	0.481961	0.411	0.271	0
KDM6A	0	0.480806	0.597	0.512	0
PRORP	1.106e-233	0.479977	0.342	0.289	3.56841e-229
PHF20	0	0.478913	0.63	0.514	0
HIPK1	0	0.478053	0.438	0.327	0
BRD1	0	0.477872	0.351	0.269	0
RPL31	0	0.477741	0.886	0.729	0
UBR1	0	0.477592	0.547	0.459	0
GAS5	0	0.477538	0.709	0.568	0
RBM25	0	0.477445	0.698	0.593	0
ARPC2	0	0.476571	0.9	0.738	0
SON	0	0.476358	0.846	0.685	0
YAF2	1.57842e-270	0.476325	0.414	0.373	5.09262e-266
NIPBL	0	0.475688	0.756	0.63	0
ARID5A	0	0.474877	0.391	0.243	0
PCM1	0	0.473559	0.675	0.535	0
OCIAD2	0	0.473436	0.452	0.29	0
FAM102B	0	0.472917	0.321	0.219	0
PNN	0	0.472522	0.59	0.499	0
LINC01578	0	0.472267	0.638	0.548	0
SPATA13	0	0.471798	0.469	0.247	0
YWHAB	0	0.471456	0.824	0.662	0
ADARB1	0	0.470686	0.319	0.167	0
GSPT1	0	0.469989	0.521	0.473	0
PRKAR2A	0	0.469765	0.464	0.411	0
STAMBPL1	0	0.469354	0.269	0.136	0
NCK1	0	0.468491	0.455	0.385	0
FUBP1	0	0.468425	0.52	0.454	0
HMGN4	0	0.467772	0.397	0.304	0
SP110	0	0.467345	0.59	0.418	0
CSK	0	0.467181	0.451	0.297	0
RSF1	0	0.466677	0.632	0.534	0
PSPC1	0	0.46662	0.503	0.447	0
ATRX	0	0.4666	0.747	0.634	0
AC008105.3	0	0.46613	0.284	0.147	0
RPL6	0	0.465743	0.961	0.852	0
RBM38	0	0.465695	0.308	0.154	0
TBRG1	0	0.465583	0.465	0.408	0
MAN2A1	1.73173e-257	0.46533	0.471	0.446	5.58725e-253
HIVEP2	0	0.465288	0.577	0.478	0
RBMS1	0	0.464394	0.664	0.507	0
SMG1	0	0.464329	0.57	0.472	0
SNRK	0	0.464282	0.491	0.356	0
GPBP1	0	0.463737	0.684	0.583	0
RPL35	0	0.463098	0.954	0.825	0
FAM107B	0	0.461753	0.729	0.525	0
PRIM2	1.41689e-187	0.461676	0.365	0.329	4.57146e-183
CHIC2	0	0.461069	0.472	0.382	0
GBP5	0	0.461034	0.413	0.178	0
CRTC3	3.50519e-222	0.460626	0.394	0.359	1.13091e-217
USP20	0	0.460535	0.27	0.151	0
PPP2R5A	0	0.460508	0.43	0.327	0
TAF1D	0	0.459552	0.51	0.445	0
ARGLU1	0	0.459407	0.719	0.584	0
ARPC5L	0	0.459358	0.463	0.398	0
PPHLN1	0	0.459205	0.514	0.454	0
FYCO1	0	0.457804	0.287	0.168	0
FAM53B	0	0.457409	0.349	0.266	0
GIMAP2	0	0.457163	0.299	0.134	0
ERAP2	0	0.457048	0.379	0.298	0
BIN1	0	0.45616	0.3	0.14	0
PRPF4B	0	0.456031	0.554	0.484	0
TRAF5	0	0.455363	0.321	0.163	0
OXCT1	0	0.455042	0.328	0.225	0
PRMT2	0	0.454563	0.54	0.447	0
CDC42SE1	0	0.454207	0.459	0.335	0
CCL3L1	0	0.454184	0.27	0.086	0
BIRC3	0	0.453461	0.448	0.323	0
RPL10A	0	0.452876	0.953	0.829	0
SUSD3	0	0.451778	0.257	0.097	0
ROCK1	0	0.4517	0.73	0.593	0
LRCH3	2.57627e-306	0.450792	0.48	0.442	8.31207e-302
RPLP1	0	0.449881	0.987	0.941	0
ATXN7L1	1.7712e-114	0.449414	0.359	0.344	5.71461e-110
RSBN1L	0	0.448676	0.571	0.502	0
MPHOSPH9	8.75817e-278	0.447995	0.3	0.228	2.82574e-273
CRACR2A	0	0.447627	0.283	0.148	0
WDR33	0	0.4466	0.534	0.491	0
PRRC2B	0	0.445293	0.57	0.5	0
LPIN1	0	0.445072	0.374	0.296	0
ZCCHC7	0	0.444829	0.69	0.6	0
F2R	0	0.443916	0.259	0.11	0
SRSF5	0	0.442907	0.755	0.639	0
TMX4	0	0.442591	0.439	0.334	0
LY9	0	0.442362	0.295	0.148	0
DGKA	0	0.442146	0.303	0.184	0
NR1D2	2.53288e-300	0.442009	0.373	0.307	8.17209e-296
KIAA2026	0	0.441834	0.51	0.463	0
SPTAN1	0	0.441383	0.503	0.395	0
DYM	0	0.440677	0.562	0.529	0
TRPM7	0	0.440602	0.491	0.432	0
SMC5	0	0.439924	0.535	0.459	0
CD84	0	0.438819	0.355	0.16	0
ZNF430	0	0.438596	0.324	0.237	0
CCDC12	0	0.437705	0.444	0.379	0
ORMDL1	0	0.437638	0.49	0.448	0
EPC2	0	0.437631	0.461	0.421	0
TOB1	0	0.437447	0.371	0.29	0
CNOT2	0	0.437029	0.558	0.499	0
GABPB1-IT1	0	0.436853	0.302	0.199	0
RNF168	2.10325e-193	0.436518	0.353	0.314	6.78594e-189
RPL18	0	0.436261	0.962	0.857	0
RALGDS	0	0.436133	0.398	0.293	0
ZBED4	6.98696e-266	0.435787	0.26	0.185	2.25427e-261
USP15	0	0.435661	0.797	0.625	0
TARSL2	4.95403e-175	0.435472	0.305	0.261	1.59837e-170
SELPLG	0	0.43489	0.325	0.184	0
LINC01588	0	0.434882	0.257	0.141	0
RNF216	0	0.434719	0.499	0.457	0
AP2B1	0	0.434616	0.534	0.433	0
ITFG1	3.51179e-306	0.43423	0.589	0.57	1.13304e-301
RPS23	0	0.43411	0.968	0.881	0
R3HDM1	2.77275e-147	0.433329	0.421	0.418	8.94601e-143
PUM2	0	0.433194	0.669	0.575	0
ZDHHC20	1.57838e-301	0.432889	0.455	0.399	5.09248e-297
MAPK1	0	0.43261	0.537	0.424	0
ABHD3	3.0891e-199	0.432376	0.384	0.344	9.96666e-195
FBXL20	2.43652e-186	0.431968	0.41	0.386	7.8612e-182
USP24	0	0.431602	0.443	0.38	0
PSME1	0	0.430623	0.712	0.604	0
MARK3	0	0.430591	0.619	0.564	0
WDR7	9.89385e-238	0.429693	0.456	0.434	3.19215e-233
SNHG5	0	0.429401	0.614	0.537	0
TRIM14	0	0.429304	0.339	0.233	0
SGMS1	0	0.428921	0.527	0.462	0
TRA2A	0	0.428919	0.671	0.578	0
MYO9B	0	0.428874	0.598	0.474	0
RNF34	1.37489e-302	0.428271	0.348	0.283	4.43594e-298
CBFA2T2	1.62343e-200	0.427726	0.43	0.404	5.23784e-196
ELP4	4.73362e-53	0.426821	0.36	0.383	1.52726e-48
CLYBL	4.03479e-111	0.426603	0.256	0.219	1.30178e-106
ANKRD36	2.80287e-214	0.426473	0.336	0.289	9.04317e-210
PKN1	0	0.426419	0.405	0.335	0
C12orf57	0	0.426407	0.612	0.493	0
GRK2	0	0.426194	0.444	0.331	0
KDM5A	0	0.42619	0.555	0.495	0
RPL24	0	0.425343	0.954	0.831	0
AGO2	0	0.425285	0.509	0.431	0
PCGF5	1.85703e-291	0.425181	0.468	0.432	5.99152e-287
PPP1R18	0	0.424949	0.444	0.287	0
ARHGEF7	7.7766e-239	0.424906	0.417	0.385	2.50904e-234
FBXW4	4.27031e-267	0.424531	0.381	0.328	1.37777e-262
XRN1	0	0.424138	0.64	0.563	0
RPS28	0	0.424048	0.971	0.89	0
EVI2A	0	0.423716	0.35	0.217	0
LDHB	0	0.423666	0.631	0.529	0
COA1	9.62005e-275	0.423396	0.48	0.463	3.10381e-270
ABHD15-AS1	0	0.423307	0.271	0.126	0
CNOT4	0	0.423139	0.496	0.469	0
EIF3G	0	0.422991	0.65	0.569	0
UMAD1	5.86764e-203	0.422795	0.472	0.461	1.89313e-198
FGFR1OP2	0	0.422581	0.455	0.426	0
DYRK1A	0	0.422339	0.658	0.57	0
GNPTAB	1.05382e-129	0.421198	0.395	0.395	3.40003e-125
FOXJ3	1.12519e-305	0.420898	0.476	0.434	3.6303e-301
TSC22D4	0	0.420603	0.358	0.269	0
CLIC1	0	0.420526	0.809	0.671	0
RPS4Y1	4.70081e-216	0.418744	0.464	0.404	1.51667e-211
ZNF611	7.61421e-242	0.418556	0.278	0.207	2.45665e-237
CCDC18-AS1	1.48785e-155	0.41847	0.399	0.381	4.80039e-151
RPAP2	1.9479e-199	0.418174	0.374	0.341	6.2847e-195
CHMP4A	0	0.417717	0.466	0.419	0
CENPC	0	0.417196	0.45	0.4	0
RPL36AL	0	0.416514	0.858	0.702	0
SACM1L	6.12585e-221	0.416169	0.33	0.283	1.97644e-216
FAM49B	0	0.415085	0.85	0.6	0
PEX14	2.07372e-114	0.414275	0.315	0.297	6.69064e-110
TANGO6	3.71055e-148	0.414181	0.315	0.276	1.19717e-143
TBC1D5	0	0.413739	0.752	0.638	0
BCAS3	0	0.413419	0.601	0.552	0
HNRNPC	0	0.413179	0.833	0.69	0
ADD3	0	0.412876	0.528	0.437	0
PAFAH1B1	0	0.412857	0.668	0.592	0
POLR2J3	5.00576e-218	0.412837	0.43	0.414	1.61506e-213
CPB2-AS1	0	0.412771	0.252	0.081	0
HNRNPL	0	0.412742	0.45	0.414	0
UNC13D	0	0.412278	0.28	0.165	0
FARS2	1.13507e-287	0.412175	0.512	0.476	3.66218e-283
PATJ	0	0.411913	0.47	0.304	0
KLF2	5.48552e-43	0.411791	0.448	0.477	1.76985e-38
CDR2	3.40096e-198	0.411712	0.401	0.365	1.09729e-193
FAM160B1	1.4182e-221	0.411475	0.259	0.192	4.57567e-217
TNKS	0	0.411464	0.51	0.482	0
SNRNP200	0	0.410707	0.439	0.386	0
CCDC107	1.513e-282	0.410481	0.361	0.307	4.88153e-278
SRSF10	0	0.410067	0.553	0.488	0
UBL3	0	0.410066	0.504	0.456	0
PRR5	1.63352e-274	0.409504	0.254	0.177	5.27039e-270
GRK6	0	0.408573	0.328	0.254	0
SMAD3	0	0.40783	0.427	0.31	0
ARIH1	0	0.40769	0.764	0.652	0
ANKIB1	6.49076e-215	0.407687	0.479	0.464	2.09418e-210
ST8SIA4	0	0.407337	0.515	0.383	0
GGA2	2.27921e-134	0.406936	0.366	0.353	7.35364e-130
AMBRA1	1.59527e-235	0.406875	0.45	0.435	5.14698e-231
ZNF708	0	0.406727	0.288	0.189	0
RNPEPL1	0	0.406455	0.389	0.327	0
FAM13B	0	0.406441	0.496	0.448	0
EIF4E3	0	0.405677	0.295	0.18	0
AC016831.5	0	0.405552	0.305	0.222	0
OTULIN	6.65014e-211	0.405522	0.296	0.239	2.1456e-206
GTF3A	0	0.405195	0.545	0.485	0
ANKHD1	0	0.405174	0.697	0.616	0
RBMX	0	0.404988	0.588	0.522	0
TBCD	3.26517e-225	0.404917	0.354	0.303	1.05347e-220
DENND6A	5.9115e-219	0.404609	0.348	0.296	1.90729e-214
ESYT2	0	0.404526	0.588	0.541	0
MYL12B	0	0.404017	0.848	0.67	0
ZNF862	0	0.40394	0.286	0.189	0
CFLAR	0	0.403867	0.743	0.617	0
AC025164.1	0	0.403634	0.264	0.136	0
DYRK2	0	0.403446	0.26	0.126	0
GPR65	0	0.403319	0.371	0.151	0
SMAP1	0	0.402899	0.508	0.459	0
NSMCE3	1.17837e-304	0.40268	0.301	0.224	3.80189e-300
SAMD9	0	0.402587	0.335	0.215	0
TANK	0	0.402258	0.611	0.518	0
MTRNR2L12	0	0.402023	0.816	0.704	0
PPP1CA	0	0.402022	0.552	0.487	0
RPTOR	2.71771e-132	0.401107	0.372	0.369	8.76843e-128
STT3B	8.18681e-298	0.400556	0.512	0.502	2.64139e-293
UGP2	4.36818e-295	0.399933	0.517	0.471	1.40935e-290
LUC7L3	0	0.399852	0.658	0.578	0
GON4L	4.6557e-252	0.398995	0.432	0.407	1.50212e-247
PTGES3	0	0.39856	0.714	0.614	0
BBX	0	0.398396	0.626	0.559	0
RANBP9	5.94344e-275	0.398324	0.467	0.43	1.91759e-270
PI4KA	3.70478e-233	0.398027	0.437	0.413	1.19531e-228
ST3GAL5	5.81669e-235	0.397851	0.283	0.21	1.8767e-230
MAP3K4	2.03941e-70	0.397128	0.329	0.332	6.57995e-66
SS18L2	0	0.397082	0.363	0.295	0
GABPB1	1.33978e-94	0.396698	0.269	0.24	4.32267e-90
STAU2	1.1093e-214	0.396575	0.482	0.463	3.57904e-210
SP140L	6.54738e-242	0.396381	0.351	0.296	2.11245e-237
AATF	7.90409e-240	0.396348	0.393	0.357	2.55017e-235
RAD51B	1.06608e-85	0.396261	0.454	0.453	3.43961e-81
RNF115	2.06765e-212	0.396043	0.49	0.482	6.67107e-208
ZNF148	0	0.395894	0.604	0.551	0
LINC00486	0	0.39562	0.58	0.546	0
GALNT11	1.12401e-174	0.395511	0.315	0.269	3.6265e-170
ABI1	0	0.395381	0.569	0.49	0
HCLS1	0	0.395093	0.627	0.426	0
TRIM33	0	0.394971	0.468	0.433	0
RBM27	0	0.394674	0.441	0.402	0
USP3-AS1	6.91791e-230	0.394499	0.278	0.213	2.23199e-225
PAIP2	0	0.394497	0.571	0.526	0
TYW1	2.94169e-134	0.394094	0.369	0.363	9.49106e-130
LUC7L2	0	0.393363	0.585	0.538	0
POLR3GL	0	0.393029	0.386	0.324	0
PLP2	0	0.393025	0.482	0.42	0
UBE2K	0	0.3927	0.576	0.545	0
PHF11	0	0.391784	0.358	0.277	0
CARD8	0	0.39163	0.426	0.362	0
TAF7	0	0.391348	0.481	0.408	0
BRWD1	0	0.391278	0.509	0.47	0
PIM1	0	0.39121	0.315	0.2	0
GNB5	4.29706e-248	0.390606	0.277	0.201	1.38641e-243
PREP	1.45973e-122	0.390562	0.31	0.289	4.70968e-118
CA5B	2.7092e-176	0.390402	0.311	0.264	8.74097e-172
RPS6	0	0.390287	0.969	0.877	0
EIF1	0	0.390199	0.968	0.868	0
HERC3	3.3574e-150	0.389888	0.327	0.29	1.08323e-145
UBXN1	0	0.389673	0.58	0.486	0
LBR	0	0.389666	0.395	0.284	0
PPM1K	3.52864e-285	0.389474	0.378	0.317	1.13848e-280
SRSF11	0	0.389453	0.699	0.606	0
COMMD7	0	0.389133	0.379	0.319	0
ACYP2	9.01922e-92	0.389006	0.441	0.463	2.90996e-87
HSPA8	0	0.388587	0.839	0.677	0
CGGBP1	5.88969e-298	0.38848	0.444	0.409	1.90025e-293
HUWE1	0	0.3879	0.518	0.49	0
TASOR2	5.65518e-202	0.387798	0.46	0.447	1.82459e-197
XPO4	6.34483e-90	0.387382	0.339	0.343	2.0471e-85
CERK	3.21204e-217	0.387131	0.34	0.296	1.03633e-212
CBFB	3.94849e-131	0.386964	0.394	0.389	1.27394e-126
ADCY7	0	0.386783	0.307	0.2	0
RFX3-AS1	6.83232e-134	0.386769	0.344	0.306	2.20438e-129
CDC42	0	0.386034	0.785	0.644	0
AC068282.1	9.634e-253	0.385883	0.254	0.176	3.10831e-248
PDE4A	4.67171e-133	0.385485	0.286	0.238	1.50728e-128
WAC	0	0.38458	0.692	0.612	0
HNRNPUL1	0	0.384478	0.508	0.477	0
JAML	0	0.384456	0.365	0.154	0
UBASH3B	1.4423e-230	0.38399	0.303	0.218	4.65344e-226
ERICH1	1.42986e-286	0.383819	0.436	0.384	4.6133e-282
NSD1	0	0.38329	0.533	0.51	0
TMEM50A	0	0.382775	0.595	0.528	0
EVI2B	0	0.382625	0.541	0.377	0
HP1BP3	0	0.382587	0.619	0.553	0
ATAD2B	0	0.38249	0.463	0.392	0
MCM9	9.23498e-105	0.382445	0.282	0.253	2.97957e-100
TRPC4AP	4.46539e-182	0.382378	0.449	0.45	1.44071e-177
ITGB7	0	0.382373	0.251	0.149	0
SNRPD2	0	0.382194	0.592	0.522	0
SNRPB	0	0.382139	0.582	0.49	0
EMSY	8.30198e-99	0.382018	0.305	0.287	2.67855e-94
AC023424.3	1.27221e-181	0.381304	0.318	0.269	4.10465e-177
COTL1	0	0.380443	0.661	0.401	0
RGS10	0	0.380262	0.473	0.292	0
USP33	9.11276e-226	0.38006	0.44	0.413	2.94014e-221
AIP	8.06758e-276	0.379498	0.371	0.323	2.60292e-271
PSMA5	0	0.379472	0.516	0.463	0
ZNF407	5.13246e-171	0.379319	0.447	0.43	1.65594e-166
FBXO11	0	0.378827	0.658	0.594	0
CEP57	3.55216e-197	0.378532	0.4	0.379	1.14607e-192
THRAP3	0	0.378263	0.626	0.57	0
SH3BP1	0	0.377785	0.266	0.143	0
DNMT1	0	0.376824	0.38	0.308	0
SSR2	0	0.376558	0.701	0.595	0
ZMYM2	0	0.376318	0.592	0.536	0
TTC33	1.17701e-236	0.376112	0.276	0.206	3.7975e-232
ABHD18	5.94651e-106	0.374809	0.332	0.32	1.91858e-101
ARID4A	1.02704e-259	0.374526	0.458	0.427	3.31364e-255
AL627171.2	8.99975e-138	0.374296	0.276	0.233	2.90368e-133
ABHD17B	1.76431e-131	0.374231	0.278	0.236	5.69237e-127
ORAI1	0	0.374102	0.325	0.219	0
MAP4	6.58266e-296	0.374057	0.525	0.478	2.12383e-291
MAML2	0	0.373701	0.72	0.575	0
PRDM2	0	0.373436	0.579	0.511	0
PRKAA1	1.53025e-255	0.373042	0.332	0.269	4.93719e-251
IRAK4	1.19627e-249	0.372632	0.324	0.262	3.85964e-245
AGO3	3.47139e-227	0.372564	0.498	0.479	1.12001e-222
CEP350	0	0.372563	0.564	0.541	0
PPP2R3C	6.37878e-212	0.372343	0.368	0.327	2.05805e-207
UBR2	0	0.372215	0.578	0.538	0
DDX46	0	0.371792	0.544	0.503	0
TRRAP	7.16989e-160	0.371552	0.397	0.388	2.31329e-155
RNF169	5.46923e-166	0.371271	0.376	0.353	1.76459e-161
ZCCHC2	1.25305e-274	0.371225	0.303	0.219	4.04283e-270
HNRNPA1	0	0.370846	0.813	0.675	0
ADSS	2.38094e-301	0.370567	0.41	0.357	7.68186e-297
TPR	0	0.370535	0.597	0.528	0
SCAI	3.61677e-75	0.370125	0.267	0.248	1.16692e-70
EEF1B2	0	0.370014	0.902	0.759	0
TTC19	0	0.369899	0.483	0.435	0
ATP2A3	0	0.369806	0.376	0.263	0
ZBTB38	6.29659e-268	0.369575	0.511	0.486	2.03153e-263
SLC9A3R1	0	0.369273	0.432	0.286	0
ZNF800	2.36579e-193	0.368932	0.376	0.347	7.63298e-189
AGTPBP1	1.17555e-299	0.368713	0.441	0.367	3.79279e-295
PDSS2	1.25942e-66	0.368552	0.425	0.465	4.06341e-62
JPX	9.03352e-210	0.368051	0.475	0.463	2.91457e-205
STN1	7.16888e-299	0.3679	0.284	0.203	2.31297e-294
NUP153	4.16162e-245	0.367758	0.399	0.355	1.34271e-240
TGFBR2	0	0.367351	0.672	0.481	0
RNASEH2B	2.28058e-180	0.367285	0.4	0.382	7.35806e-176
RPS13	0	0.366984	0.948	0.838	0
SIRT7	2.58601e-272	0.366544	0.286	0.213	8.34351e-268
TBCC	2.11808e-278	0.366301	0.251	0.172	6.83378e-274
RPS4X	0	0.365762	0.965	0.884	0
POLR2A	4.50782e-148	0.365396	0.457	0.459	1.4544e-143
ATG16L1	3.01663e-296	0.364981	0.258	0.172	9.73286e-292
CTCF	4.64984e-194	0.364816	0.393	0.369	1.50023e-189
EEF1A1	0	0.364711	0.989	0.941	0
LLGL2	0	0.36459	0.326	0.236	0
PSME4	1.47117e-280	0.363426	0.48	0.439	4.74659e-276
SECISBP2	1.61568e-220	0.363297	0.452	0.443	5.21283e-216
KIAA1328	2.7591e-43	0.363246	0.31	0.312	8.90196e-39
SMARCC1	0	0.36322	0.563	0.509	0
CAPZB	0	0.362761	0.767	0.627	0
TSPAN14	0	0.362557	0.43	0.339	0
PPP3CB	1.15867e-140	0.362173	0.399	0.396	3.73833e-136
ANKRD13C	1.84724e-115	0.361819	0.312	0.29	5.95992e-111
PHIP	0	0.361769	0.612	0.566	0
RELCH	1.18458e-189	0.361446	0.388	0.356	3.82194e-185
BAX	7.98435e-186	0.360566	0.389	0.366	2.57607e-181
SCAF8	1.26492e-249	0.360437	0.467	0.436	4.08114e-245
VPS13A	6.14395e-189	0.360319	0.374	0.341	1.98228e-184
CEP120	2.33674e-154	0.359962	0.259	0.21	7.53926e-150
WDR70	8.43216e-182	0.359106	0.5	0.5	2.72055e-177
SERGEF	2.40707e-123	0.358313	0.271	0.234	7.76616e-119
RPL29	0	0.35824	0.952	0.841	0
TMEM87A	8.14344e-215	0.358146	0.462	0.441	2.6274e-210
RNF111	8.51996e-242	0.358077	0.438	0.407	2.74888e-237
MFSD14A	2.67283e-141	0.357913	0.363	0.354	8.62363e-137
IQGAP1	0	0.357863	0.791	0.64	0
WWP1	0	0.357628	0.475	0.387	0
MTFR1	6.40948e-166	0.357471	0.288	0.242	2.06796e-161
BDP1	2.01319e-233	0.357262	0.446	0.421	6.49536e-229
RALY	0	0.357042	0.581	0.542	0
PTP4A2	0	0.356875	0.645	0.577	0
BCLAF1	0	0.356813	0.599	0.556	0
SFMBT1	7.6986e-50	0.35641	0.265	0.259	2.48388e-45
REV3L	1.14607e-275	0.356297	0.531	0.477	3.69768e-271
CDK11A	3.55919e-198	0.356275	0.285	0.23	1.14834e-193
SRSF2	0	0.356225	0.609	0.563	0
DBF4	3.25113e-195	0.355946	0.256	0.194	1.04894e-190
PPIG	0	0.355922	0.581	0.546	0
PPWD1	1.78912e-157	0.355626	0.3	0.263	5.77241e-153
NCKAP1L	0	0.354804	0.411	0.276	0
BCL9L	0	0.354725	0.255	0.159	0
SURF4	2.56353e-251	0.354666	0.45	0.444	8.27097e-247
KPNA5	1.5473e-190	0.353818	0.277	0.219	4.9922e-186
INTS6L	2.05338e-145	0.353817	0.265	0.216	6.62504e-141
BRD2	0	0.353645	0.568	0.548	0
DRAP1	0	0.353395	0.555	0.498	0
KLHL20	1.03864e-66	0.353289	0.301	0.295	3.35106e-62
GOLGA8B	1.15275e-263	0.353259	0.294	0.22	3.71923e-259
GSK3B	0	0.353057	0.587	0.529	0
ANP32E	1.39274e-237	0.352982	0.367	0.319	4.49355e-233
ZFAS1	0	0.352908	0.77	0.615	0
MED27	5.20319e-72	0.352831	0.33	0.336	1.67876e-67
HIST1H4C	0	0.352424	0.653	0.507	0
ERO1B	3.15219e-73	0.351709	0.328	0.332	1.01702e-68
ARHGEF18	3.06035e-104	0.3514	0.312	0.288	9.87393e-100
PPP2R5E	1.68622e-209	0.351309	0.498	0.497	5.44041e-205
CDC73	3.0197e-212	0.350644	0.437	0.42	9.74277e-208
XRCC5	0	0.350281	0.717	0.623	0
SPPL3	3.34085e-174	0.349998	0.495	0.492	1.07789e-169
TDRD3	1.89707e-85	0.349804	0.347	0.342	6.12069e-81
METTL16	5.27743e-116	0.349672	0.296	0.269	1.70271e-111
MLLT10	2.2507e-234	0.349353	0.499	0.479	7.26166e-230
DDX50	1.7423e-157	0.349051	0.357	0.335	5.62137e-153
TRAPPC1	0	0.348571	0.5	0.459	0
ABLIM1	0	0.347854	0.457	0.286	0
TRIM22	0	0.34784	0.437	0.32	0
SRRM1	0	0.34735	0.614	0.558	0
NMRK1	1.06489e-118	0.347251	0.327	0.312	3.43575e-114
TMEM156	1.95437e-251	0.34721	0.284	0.196	6.30559e-247
RSRC2	0	0.347176	0.536	0.5	0
TMF1	1.42345e-253	0.347174	0.478	0.47	4.59263e-249
ARIH2	5.14713e-191	0.346607	0.427	0.422	1.66067e-186
RASSF5	0	0.346235	0.42	0.274	0
PARP4	0	0.34608	0.503	0.46	0
SF3B1	0	0.345806	0.621	0.566	0
UBE3C	1.67502e-200	0.345295	0.47	0.463	5.40429e-196
PTBP3	0	0.345229	0.555	0.471	0
AP3B1	0	0.345109	0.581	0.557	0
RBM33	1.11572e-288	0.345035	0.485	0.462	3.59975e-284
DIS3L2	2.28006e-112	0.34495	0.405	0.412	7.35637e-108
PPP6R1	1.25063e-209	0.344877	0.315	0.262	4.03504e-205
ZZEF1	7.856e-167	0.344083	0.414	0.409	2.53466e-162
TXLNG	1.61528e-154	0.344049	0.272	0.226	5.21154e-150
JADE2	7.91443e-304	0.344042	0.273	0.186	2.55351e-299
TTC14	1.23544e-101	0.343717	0.34	0.336	3.98604e-97
VAV1	0	0.343342	0.393	0.268	0
DCAF5	1.20735e-154	0.343332	0.397	0.383	3.89539e-150
DHX9	1.18765e-268	0.343119	0.46	0.428	3.83183e-264
RRP1B	8.80301e-160	0.343043	0.311	0.274	2.8402e-155
ITCH	3.61849e-236	0.342972	0.529	0.532	1.16747e-231
MCPH1	1.23076e-67	0.342923	0.39	0.414	3.97091e-63
PPP4R3B	0	0.342716	0.483	0.447	0
CREB1	9.61855e-265	0.342651	0.481	0.45	3.10333e-260
SLC7A6	9.26208e-82	0.34242	0.274	0.258	2.98832e-77
MAN1A2	1.33825e-228	0.342273	0.542	0.536	4.31774e-224
FIP1L1	3.79756e-187	0.342044	0.39	0.367	1.22524e-182
RPL3	0	0.341844	0.972	0.893	0
WDR20	6.67534e-114	0.3418	0.34	0.33	2.15373e-109
ZNF609	1.5366e-165	0.341453	0.517	0.492	4.9577e-161
UTY	2.31415e-84	0.341322	0.356	0.34	7.46638e-80
GGNBP2	0	0.341313	0.495	0.462	0
AC074032.1	6.30929e-135	0.340383	0.261	0.219	2.03563e-130
BRD9	2.52182e-156	0.339479	0.307	0.27	8.1364e-152
IDI1	0	0.339236	0.427	0.359	0
ADNP	3.69284e-245	0.338319	0.49	0.466	1.19146e-240
CHURC1	0	0.338054	0.583	0.524	0
NR2C2	1.05809e-115	0.337613	0.35	0.335	3.41383e-111
MAP2K5	5.05677e-85	0.336649	0.374	0.374	1.63152e-80
R3HCC1L	3.97895e-70	0.336635	0.313	0.311	1.28377e-65
ERCC6L2	3.404e-55	0.336448	0.331	0.343	1.09827e-50
COQ10B	4.62219e-191	0.336093	0.351	0.317	1.4913e-186
RC3H1	5.74415e-238	0.335203	0.492	0.473	1.85329e-233
LINC00342	0	0.334613	0.425	0.336	0
MTF2	2.09255e-134	0.334463	0.357	0.34	6.7514e-130
ULK4	9.55323e-237	0.334232	0.357	0.286	3.08225e-232
CSNK1G2	2.65488e-264	0.334212	0.363	0.305	8.56571e-260
ZMYM5	3.8519e-86	0.334001	0.306	0.296	1.24278e-81
ZNF276	0	0.334	0.277	0.186	0
SIAH2	7.80879e-133	0.333903	0.346	0.323	2.51943e-128
NEMF	1.97929e-194	0.333761	0.478	0.478	6.386e-190
SIRT2	6.30277e-68	0.33355	0.291	0.29	2.03353e-63
RNF4	1.9539e-171	0.333511	0.341	0.308	6.30405e-167
TMPO	8.84161e-207	0.333434	0.367	0.323	2.85266e-202
CHKB	2.58704e-128	0.332993	0.337	0.324	8.34684e-124
TLE4	2.8944e-171	0.332804	0.488	0.476	9.3385e-167
TRAF3	4.09576e-115	0.332462	0.464	0.469	1.32146e-110
DNM2	1.89015e-307	0.331827	0.52	0.493	6.09838e-303
MTR	2.23278e-104	0.331309	0.346	0.337	7.20384e-100
DNAJB6	0	0.331209	0.631	0.553	0
ZMYND11	1.71024e-119	0.330488	0.389	0.381	5.51793e-115
SMC3	5.28839e-207	0.33025	0.41	0.386	1.70625e-202
EIF4A2	0	0.329927	0.675	0.596	0
MAZ	3.1005e-236	0.329379	0.39	0.355	1.00035e-231
TENT4B	1.77889e-57	0.329351	0.3	0.296	5.73941e-53
DYNC1H1	0	0.328973	0.564	0.517	0
TOP2B	1.49098e-191	0.328744	0.435	0.422	4.81051e-187
MAGED1	1.32244e-25	0.328258	0.32	0.349	4.26671e-21
ZC3H6	4.98505e-99	0.326919	0.318	0.301	1.60838e-94
WDR37	7.59305e-101	0.326819	0.34	0.328	2.44982e-96
SPG11	9.04081e-157	0.326626	0.471	0.475	2.91693e-152
EIF3H	0	0.326213	0.67	0.607	0
ZNF506	6.06722e-143	0.326196	0.293	0.254	1.95753e-138
KLHL28	4.15571e-114	0.326165	0.287	0.26	1.3408e-109
PSMB8-AS1	6.19713e-267	0.326081	0.284	0.207	1.99944e-262
PAK2	0	0.326038	0.631	0.55	0
TMEM245	2.98939e-116	0.32598	0.366	0.356	9.64496e-112
BAZ1A	0	0.325709	0.644	0.541	0
ZRSR2	8.15151e-146	0.325497	0.268	0.224	2.63e-141
MED15	6.20589e-169	0.325396	0.365	0.336	2.00227e-164
DDX3X	0	0.325206	0.69	0.609	0
ACTG1	0	0.324741	0.944	0.81	0
C9orf16	0	0.324657	0.562	0.513	0
COMMD10	1.86977e-57	0.324518	0.479	0.522	6.03263e-53
ZBTB11	3.66155e-121	0.324376	0.282	0.249	1.18136e-116
PPP1R21	2.81136e-122	0.324346	0.372	0.356	9.07056e-118
PHF14	1.12415e-198	0.323979	0.481	0.452	3.62694e-194
CUL4A	1.0338e-150	0.323759	0.399	0.387	3.33545e-146
DTD1	2.8896e-103	0.323724	0.299	0.279	9.323e-99
MZT2B	0	0.323575	0.671	0.591	0
CABIN1	2.17694e-110	0.323509	0.336	0.326	7.02369e-106
ALG13	6.48996e-143	0.323279	0.424	0.427	2.09392e-138
RIPK1	3.37373e-155	0.323023	0.374	0.356	1.0885e-150
NR3C2	7.55665e-106	0.322934	0.296	0.245	2.43808e-101
ZC3H18	1.02023e-135	0.32265	0.315	0.288	3.29168e-131
EIF3K	0	0.322442	0.771	0.657	0
CAPN7	1.1515e-58	0.322277	0.354	0.378	3.7152e-54
CNST	4.22764e-167	0.322256	0.38	0.343	1.36401e-162
ACTB	0	0.322151	0.978	0.874	0
SUB1	0	0.321945	0.806	0.665	0
RUNX2	3.34771e-80	0.321665	0.369	0.357	1.08011e-75
REST	3.15101e-167	0.321452	0.378	0.357	1.01664e-162
STX16	1.01967e-153	0.32145	0.379	0.366	3.28988e-149
TENT2	2.17629e-186	0.321388	0.497	0.49	7.02158e-182
MGA	1.8609e-105	0.321323	0.336	0.322	6.00401e-101
ACTR3	0	0.321323	0.726	0.602	0
HNRNPF	0	0.320859	0.649	0.564	0
DECR1	4.7803e-234	0.320639	0.468	0.449	1.54232e-229
S100PBP	8.84318e-36	0.320427	0.277	0.29	2.85316e-31
CSGALNACT2	2.29421e-172	0.319888	0.37	0.329	7.40204e-168
ATP5MG	0	0.319868	0.836	0.703	0
CTDSPL2	2.42848e-114	0.319836	0.364	0.358	7.83524e-110
KLHDC4	2.05923e-71	0.319805	0.261	0.25	6.64391e-67
LSM8	3.07245e-233	0.319675	0.453	0.446	9.91296e-229
NME7	3.44112e-67	0.319546	0.257	0.235	1.11024e-62
CHFR	3.73928e-113	0.319388	0.315	0.296	1.20644e-108
SNX14	3.24328e-88	0.318761	0.393	0.405	1.04641e-83
RAPGEF1	0	0.318716	0.69	0.571	0
TNPO3	2.43857e-126	0.318594	0.364	0.353	7.86781e-122
MAD1L1	2.71353e-124	0.31847	0.343	0.324	8.75492e-120
CDK12	3.44712e-154	0.318108	0.406	0.403	1.11218e-149
ZNF394	1.6155e-179	0.318015	0.298	0.25	5.21225e-175
THOC1	3.64036e-62	0.317889	0.279	0.269	1.17452e-57
ZNRD1	1.4398e-178	0.317755	0.318	0.28	4.64538e-174
PSMB10	1.6732e-300	0.317724	0.474	0.438	5.3984e-296
CHORDC1	6.29989e-144	0.316806	0.299	0.264	2.0326e-139
KLHL24	3.96565e-108	0.316792	0.406	0.415	1.27948e-103
PPP6R2	5.04713e-97	0.316205	0.428	0.454	1.62841e-92
BRAF	0	0.316068	0.629	0.572	0
PHF12	9.75794e-134	0.31605	0.284	0.25	3.1483e-129
SNX25	2.76918e-54	0.315877	0.304	0.305	8.93449e-50
CREBBP	0	0.31584	0.616	0.561	0
RSU1	1.84971e-47	0.315759	0.381	0.412	5.9679e-43
PTBP2	1.30643e-146	0.315611	0.428	0.405	4.21508e-142
ZNF331	0	0.315586	0.589	0.392	0
SP3	2.58886e-266	0.315174	0.525	0.513	8.35271e-262
COPB1	1.96391e-191	0.315111	0.477	0.486	6.33635e-187
MED10	1.87607e-204	0.314533	0.354	0.316	6.05295e-200
INO80D	1.1802e-82	0.3145	0.329	0.327	3.8078e-78
CMIP	0	0.314394	0.677	0.535	0
RABEP1	4.88967e-151	0.31429	0.46	0.458	1.5776e-146
SENP5	1.38122e-103	0.314285	0.405	0.418	4.45636e-99
FERMT3	0	0.313703	0.356	0.239	0
AC007384.1	7.49184e-136	0.313069	0.395	0.35	2.41717e-131
UBE2S	6.78125e-128	0.313021	0.352	0.338	2.1879e-123
MON2	1.00592e-217	0.312692	0.538	0.54	3.24549e-213
GTF2B	9.5433e-210	0.312592	0.444	0.42	3.07905e-205
G2E3	3.16471e-100	0.312268	0.251	0.218	1.02106e-95
AC004797.1	2.02665e-148	0.312174	0.262	0.217	6.53877e-144
PHF1	7.33744e-112	0.312009	0.285	0.261	2.36735e-107
LY75	5.45141e-252	0.311298	0.281	0.202	1.75884e-247
PHF3	1.30307e-246	0.311155	0.504	0.489	4.20423e-242
PDZD8	2.56847e-88	0.3111	0.313	0.298	8.2869e-84
ILKAP	6.84379e-91	0.31109	0.287	0.27	2.20808e-86
KRR1	1.6713e-151	0.310842	0.342	0.319	5.39229e-147
LCOR	1.08302e-247	0.310542	0.503	0.468	3.49426e-243
FBXO34	1.32787e-258	0.309872	0.465	0.4	4.28425e-254
TAOK1	9.68339e-260	0.309302	0.531	0.503	3.12425e-255
IRF3	4.04715e-101	0.309275	0.353	0.364	1.30577e-96
MARCH7	4.44174e-249	0.30887	0.489	0.465	1.43308e-244
CCNDBP1	1.25794e-188	0.308507	0.341	0.305	4.05863e-184
MCTP2	4.50463e-273	0.308456	0.408	0.321	1.45337e-268
TRANK1	1.42159e-189	0.308122	0.357	0.306	4.58661e-185
TAF1	6.21839e-115	0.308041	0.373	0.365	2.0063e-110
CDK6	9.89546e-123	0.307992	0.468	0.456	3.19267e-118
HNRNPH1	0	0.307615	0.646	0.605	0
CLASP2	1.55873e-108	0.307504	0.491	0.515	5.0291e-104
SRSF3	0	0.307451	0.712	0.624	0
NPM1	0	0.307446	0.847	0.707	0
LMBR1	5.16399e-124	0.307329	0.379	0.358	1.66611e-119
SMC4	5.85548e-101	0.307256	0.296	0.27	1.88921e-96
RPL37A	0	0.307253	0.96	0.868	0
PRKD2	1.15176e-152	0.306968	0.369	0.344	3.71603e-148
ERBIN	0	0.306737	0.657	0.586	0
ZFR	4.71131e-198	0.306271	0.491	0.486	1.52006e-193
TCF20	4.75806e-124	0.306002	0.326	0.298	1.53514e-119
REPS1	7.26728e-65	0.305519	0.343	0.352	2.34471e-60
EZR	0	0.30542	0.767	0.565	0
PTK2B	6.34404e-295	0.305284	0.538	0.487	2.04684e-290
GPR183	0	0.304738	0.483	0.295	0
IDH2	2.13709e-218	0.304661	0.435	0.41	6.89511e-214
SCAF11	0	0.3046	0.723	0.63	0
QRICH1	1.97281e-59	0.304103	0.313	0.321	6.36508e-55
ATXN2L	3.46672e-81	0.303872	0.344	0.354	1.1185e-76
DMTF1	4.32557e-76	0.303793	0.321	0.32	1.3956e-71
FNTA	6.68296e-156	0.303737	0.374	0.356	2.15619e-151
DDX18	1.1162e-273	0.303723	0.5	0.488	3.60132e-269
LCLAT1	1.82769e-76	0.303593	0.265	0.239	5.89686e-72
AEBP2	5.50489e-186	0.303541	0.438	0.404	1.7761e-181
ZFX	2.34741e-82	0.302925	0.358	0.368	7.57367e-78
CAMK2G	2.63215e-138	0.302833	0.31	0.272	8.49236e-134
ZNF652	9.13548e-99	0.302639	0.414	0.427	2.94747e-94
UXT	0	0.302539	0.562	0.53	0
SCFD2	2.74126e-20	0.302283	0.383	0.433	8.84441e-16
ARID1A	1.05756e-207	0.301762	0.502	0.494	3.4121e-203
C19orf25	5.80348e-89	0.301702	0.257	0.233	1.87244e-84
SETX	0	0.301579	0.59	0.535	0
DEK	0	0.301511	0.64	0.471	0
ZNF721	4.53557e-148	0.301329	0.383	0.359	1.46336e-143
SPG7	3.85833e-133	0.301108	0.412	0.417	1.24485e-128
CEP192	5.05994e-63	0.300662	0.331	0.339	1.63254e-58
RBM6	3.83938e-298	0.300246	0.657	0.623	1.23874e-293
STK24	0	0.300196	0.516	0.458	0
FAM89B	3.1013e-90	0.299783	0.339	0.348	1.0006e-85
POLR2B	9.10415e-114	0.299132	0.351	0.346	2.93736e-109
KIF21A	1.19355e-286	0.298849	0.315	0.226	3.85087e-282
UBALD2	1.92497e-200	0.298531	0.416	0.396	6.21073e-196
EIF3F	0	0.298192	0.659	0.592	0
DGLUCY	3.82855e-73	0.298037	0.374	0.388	1.23524e-68
XPC	8.45348e-126	0.297935	0.361	0.346	2.72743e-121
ITPR1	7.50724e-300	0.297696	0.47	0.378	2.42214e-295
SDHA	3.47295e-74	0.29768	0.355	0.38	1.12051e-69
SESN1	7.32844e-09	0.297678	0.281	0.312	0.000236445
SIPA1	2.04246e-204	0.297659	0.296	0.234	6.58978e-200
SRSF4	0	0.297216	0.616	0.58	0
LIX1L	9.85744e-98	0.297127	0.259	0.229	3.1804e-93
DHRS7	8.71649e-194	0.297014	0.437	0.437	2.81229e-189
AC118549.1	1.44052e-76	0.296922	0.388	0.402	4.64768e-72
CYP20A1	1.36979e-63	0.296425	0.372	0.398	4.41949e-59
UQCRB	0	0.29622	0.822	0.7	0
IL18R1	0	0.295913	0.267	0.101	0
CIB1	0	0.295905	0.616	0.483	0
GBP2	0	0.295837	0.468	0.296	0
PCID2	2.41011e-85	0.295507	0.255	0.233	7.77599e-81
YARS	1.5618e-20	0.295476	0.267	0.291	5.03898e-16
MIGA1	1.56737e-44	0.295046	0.287	0.293	5.05696e-40
DNAJC8	9.68849e-235	0.295012	0.483	0.473	3.12589e-230
CDKN2D	0	0.294829	0.268	0.134	0
WDR82	1.08412e-206	0.29476	0.384	0.349	3.49782e-202
C12orf65	2.42861e-70	0.294735	0.25	0.233	7.83568e-66
TULP4	3.41401e-44	0.294676	0.327	0.348	1.1015e-39
SNW1	6.67927e-173	0.294465	0.404	0.394	2.155e-168
SLC39A10	5.52025e-52	0.293353	0.264	0.254	1.78105e-47
LATS1	2.58028e-59	0.293321	0.296	0.295	8.32502e-55
MTG1	6.75829e-86	0.29327	0.349	0.361	2.1805e-81
STXBP5	1.7152e-252	0.293194	0.452	0.385	5.53391e-248
ZRANB2	8.29634e-204	0.293174	0.515	0.519	2.67673e-199
SNRPB2	3.54131e-194	0.292985	0.43	0.426	1.14257e-189
KCMF1	4.59701e-151	0.292862	0.465	0.478	1.48318e-146
TMEM243	2.5414e-120	0.29242	0.376	0.372	8.19957e-116
PIGL	5.97699e-16	0.292381	0.261	0.282	1.92842e-11
ZNF83	1.60068e-142	0.292341	0.329	0.29	5.16445e-138
RPL5	0	0.292206	0.954	0.84	0
AQR	3.66406e-77	0.292109	0.323	0.323	1.18217e-72
HNRNPH3	8.94157e-255	0.291794	0.474	0.454	2.88491e-250
PARVG	1.51391e-276	0.291654	0.287	0.195	4.88448e-272
CSNK1G3	1.10006e-61	0.291394	0.317	0.32	3.54923e-57
RNF126	2.27307e-89	0.290784	0.276	0.261	7.33385e-85
HLCS	1.8966e-18	0.290722	0.257	0.27	6.11919e-14
UBE2N	1.61811e-218	0.290501	0.425	0.398	5.22067e-214
CMTM3	0	0.290415	0.257	0.157	0
THUMPD1	3.9227e-123	0.290372	0.315	0.293	1.26562e-118
UXS1	3.63702e-101	0.289874	0.264	0.233	1.17345e-96
BANP	4.61915e-73	0.28975	0.31	0.3	1.49032e-68
PPP1R35	3.53503e-107	0.289718	0.264	0.236	1.14054e-102
SKI	1.1995e-135	0.289644	0.371	0.342	3.87005e-131
CCNT1	8.8553e-123	0.289105	0.293	0.26	2.85707e-118
TGS1	1.59875e-96	0.288959	0.303	0.288	5.1582e-92
VPS26A	1.50848e-108	0.288639	0.347	0.335	4.86696e-104
BTBD10	6.54902e-93	0.288537	0.279	0.253	2.11297e-88
FAM133B	5.8189e-137	0.288514	0.454	0.465	1.87741e-132
HIP1	2.71541e-07	0.288478	0.35	0.389	0.00876099
WDR26	6.8074e-214	0.288351	0.469	0.45	2.19634e-209
WAS	0	0.288349	0.374	0.242	0
AKIRIN1	3.45333e-163	0.288129	0.376	0.357	1.11418e-158
WDR44	4.48038e-50	0.287795	0.266	0.259	1.44555e-45
SENP6	0	0.287567	0.598	0.559	0
SLC2A4RG	7.27066e-156	0.286695	0.299	0.257	2.3458e-151
UBE2V1	1.98949e-276	0.286461	0.508	0.503	6.41891e-272
CARD16	4.54517e-222	0.286427	0.337	0.266	1.46645e-217
TCF25	0	0.286384	0.663	0.626	0
RIN3	6.18337e-149	0.286358	0.348	0.277	1.995e-144
PHTF1	6.735e-45	0.285977	0.289	0.291	2.17298e-40
WAPL	2.08118e-141	0.285955	0.421	0.422	6.71471e-137
RPL22	0	0.285952	0.93	0.809	0
GABARAPL1	4.58123e-155	0.285771	0.296	0.247	1.47809e-150
ATP5F1E	0	0.285719	0.927	0.806	0
UPF2	3.28636e-143	0.285617	0.462	0.478	1.06031e-138
YPEL5	0	0.285282	0.555	0.511	0
IFI16	0	0.284862	0.735	0.609	0
TFDP2	2.6483e-08	0.284522	0.326	0.361	0.000854448
USP16	1.3723e-114	0.284418	0.408	0.43	4.42759e-110
RBBP6	4.43912e-154	0.284397	0.451	0.458	1.43224e-149
TASOR	1.82838e-123	0.284388	0.37	0.356	5.89908e-119
U2SURP	1.75586e-159	0.28436	0.461	0.476	5.66512e-155
GPS2	9.4283e-84	0.284237	0.345	0.356	3.04195e-79
CWC27	3.12025e-17	0.284203	0.313	0.348	1.00672e-12
PA2G4	1.71321e-278	0.283629	0.493	0.469	5.52752e-274
CITED2	9.71765e-60	0.283581	0.38	0.382	3.1353e-55
NCL	0	0.283564	0.736	0.642	0
TGFBR1	2.82823e-79	0.283297	0.295	0.271	9.12499e-75
YY1	2.44241e-280	0.283288	0.548	0.535	7.88021e-276
PPP3CA	0	0.283142	0.671	0.616	0
HNRNPDL	0	0.282442	0.617	0.572	0
DIDO1	7.91125e-102	0.282273	0.345	0.341	2.55248e-97
PIAS1	0	0.282252	0.64	0.58	0
MORC3	5.6489e-143	0.282244	0.373	0.35	1.82256e-138
RSRC1	2.39425e-58	0.282178	0.466	0.515	7.72482e-54
WWP2	1.53497e-139	0.282069	0.412	0.398	4.95244e-135
ARSG	4.32828e-36	0.282058	0.248	0.25	1.39648e-31
PILRB	3.08966e-76	0.281801	0.25	0.229	9.96848e-72
ASB3	6.8812e-48	0.281197	0.378	0.418	2.22015e-43
YWHAQ	6.41752e-280	0.28113	0.563	0.534	2.07055e-275
SHFL	2.54164e-121	0.280899	0.271	0.236	8.20036e-117
H2AFV	0	0.280847	0.55	0.522	0
ELOVL5	0	0.280537	0.548	0.436	0
ORC2	7.99325e-39	0.280228	0.287	0.294	2.57894e-34
PPM1G	8.61211e-193	0.280056	0.448	0.445	2.77861e-188
NUP98	0	0.280049	0.531	0.481	0
PLCB1	0	0.280021	0.413	0.248	0
PSMA3-AS1	2.27549e-128	0.279985	0.362	0.35	7.34163e-124
MOB4	2.12136e-115	0.279709	0.363	0.365	6.84437e-111
MOSMO	3.34451e-17	0.279264	0.292	0.319	1.07907e-12
EFR3A	1.93441e-129	0.279155	0.435	0.431	6.24117e-125
RPL7A	0	0.279099	0.965	0.878	0
TPP2	9.44253e-52	0.279026	0.333	0.354	3.04654e-47
NSMCE2	3.99031e-65	0.278901	0.517	0.554	1.28743e-60
NUTM2A-AS1	8.17953e-75	0.278834	0.36	0.366	2.63905e-70
NFATC2IP	1.35858e-77	0.277935	0.321	0.32	4.38332e-73
ARMC8	1.88932e-58	0.277919	0.337	0.35	6.09569e-54
ZNF638	0	0.277634	0.63	0.584	0
FBXO28	2.12944e-31	0.277364	0.269	0.277	6.87044e-27
LINC01004	4.04812e-49	0.277311	0.392	0.424	1.30608e-44
ATG12	1.57554e-91	0.277284	0.342	0.341	5.08334e-87
RPS24	0	0.277187	0.968	0.883	0
HMGB2	0	0.276916	0.398	0.293	0
SMAP2	0	0.276915	0.74	0.528	0
SPSB3	1.04618e-66	0.276604	0.278	0.273	3.3754e-62
GLIPR2	1.7313e-258	0.276468	0.361	0.281	5.58586e-254
TRIM4	2.0144e-48	0.276453	0.276	0.279	6.49927e-44
TAPBP	0	0.276306	0.638	0.602	0
FAM126B	1.68323e-108	0.276205	0.338	0.325	5.43076e-104
CELF1	1.64691e-248	0.276066	0.554	0.528	5.31361e-244
ESCO1	4.28561e-65	0.275904	0.296	0.293	1.38271e-60
ARPP19	1.52245e-121	0.275851	0.405	0.416	4.91205e-117
CPSF6	1.37439e-98	0.275606	0.393	0.406	4.43432e-94
YTHDC1	3.26504e-225	0.275074	0.495	0.489	1.05343e-220
CSNK1G1	7.14207e-58	0.275073	0.375	0.396	2.30432e-53
SUCO	2.76045e-54	0.274879	0.363	0.394	8.90632e-50
ZBTB7A	4.84164e-171	0.274689	0.454	0.442	1.56211e-166
BTG3	1.69363e-40	0.274534	0.27	0.275	5.46434e-36
PMF1	1.17044e-79	0.27453	0.339	0.35	3.77631e-75
MARCH6	3.52412e-202	0.274463	0.525	0.529	1.13702e-197
PDK3	1.58103e-68	0.274191	0.266	0.247	5.10102e-64
HCP5	2.71607e-157	0.274022	0.279	0.229	8.76314e-153
HEATR5B	5.03392e-45	0.273596	0.313	0.321	1.62414e-40
RPS5	0	0.273453	0.933	0.806	0
MYLIP	5.85693e-190	0.272926	0.372	0.316	1.88968e-185
MED13	1.20151e-184	0.272852	0.508	0.505	3.87656e-180
ZC3H7A	1.57147e-28	0.272792	0.319	0.353	5.07018e-24
PRPF8	5.90618e-133	0.27277	0.411	0.415	1.90557e-128
NT5C3A	1.60159e-57	0.272621	0.333	0.344	5.16738e-53
RAB9A	3.55226e-12	0.272463	0.258	0.289	1.1461e-07
CCNK	3.62054e-79	0.272367	0.306	0.298	1.16813e-74
NASP	6.2373e-183	0.272004	0.477	0.462	2.0124e-178
IMMT	2.86951e-59	0.271959	0.339	0.36	9.25818e-55
GCH1	1.22063e-293	0.271953	0.341	0.239	3.93823e-289
MSH3	2.50395e-15	0.271929	0.344	0.393	8.07873e-11
MTREX	4.0466e-52	0.271896	0.352	0.38	1.30559e-47
RBM4	1.978e-193	0.271539	0.463	0.468	6.38182e-189
KLC1	5.77909e-142	0.2714	0.434	0.435	1.86456e-137
ATF1	3.97829e-24	0.271285	0.264	0.277	1.28355e-19
EXOC4	4.73438e-253	0.270047	0.713	0.651	1.5275e-248
RFX3	3.79808e-273	0.269765	0.525	0.461	1.22541e-268
SEC24B	2.49998e-103	0.2695	0.422	0.429	8.06595e-99
RNF167	8.19894e-81	0.269311	0.269	0.254	2.64531e-76
GIT2	2.35898e-69	0.268709	0.364	0.371	7.61102e-65
HDAC1	1.55195e-136	0.268188	0.339	0.315	5.00722e-132
RC3H2	4.52202e-81	0.268158	0.334	0.329	1.45898e-76
CHD6	3.7344e-122	0.268075	0.463	0.468	1.20487e-117
USF3	6.86132e-32	0.267075	0.25	0.251	2.21374e-27
ZNF431	1.42025e-46	0.266688	0.252	0.244	4.58231e-42
RPS6KB1	7.58459e-47	0.266449	0.294	0.303	2.44709e-42
KMT2C	0	0.266393	0.73	0.656	0
SFPQ	0	0.266359	0.669	0.61	0
KPNA6	3.08139e-40	0.26623	0.338	0.366	9.9418e-36
C1GALT1	1.35641e-66	0.266099	0.311	0.309	4.37631e-62
REX1BD	6.49176e-151	0.265897	0.438	0.454	2.0945e-146
DPP8	1.82648e-46	0.26524	0.316	0.329	5.89294e-42
ZFAND6	4.29304e-233	0.265033	0.538	0.531	1.3851e-228
CUL5	2.291e-60	0.264984	0.397	0.428	7.39167e-56
SELENOI	1.19633e-17	0.264979	0.248	0.267	3.85983e-13
TBCB	3.67773e-185	0.264714	0.362	0.325	1.18658e-180
LMBRD1	2.27506e-96	0.264619	0.439	0.463	7.34025e-92
ZC3H13	1.3061e-147	0.264575	0.444	0.445	4.21401e-143
CUL1	1.54066e-87	0.263851	0.433	0.455	4.9708e-83
KIAA0586	1.80478e-19	0.2638	0.247	0.261	5.82295e-15
ZNHIT3	1.17912e-85	0.263791	0.264	0.245	3.80431e-81
ISCA1	6.62042e-74	0.263775	0.27	0.258	2.13601e-69
PPP2CA	2.96754e-134	0.263684	0.432	0.443	9.57447e-130
PDCD10	1.54137e-139	0.263643	0.383	0.374	4.97307e-135
AC020916.1	8.76795e-92	0.263637	0.493	0.489	2.82889e-87
APOL6	2.36496e-190	0.263486	0.422	0.395	7.63032e-186
KLF9	3.17245e-175	0.263141	0.375	0.32	1.02356e-170
ADD1	1.5862e-158	0.262902	0.473	0.474	5.1177e-154
CERS5	6.9773e-44	0.262786	0.257	0.256	2.25115e-39
ZNF827	1.44996e-24	0.262774	0.246	0.25	4.67815e-20
SRRM2	0	0.262689	0.751	0.67	0
RECQL	1.1406e-73	0.262646	0.287	0.274	3.68002e-69
UBTF	2.986e-82	0.262229	0.324	0.321	9.63402e-78
ERCC5	2.97268e-108	0.26197	0.301	0.278	9.59105e-104
DAP3	3.23578e-54	0.26185	0.369	0.403	1.04399e-49
CUL2	1.69026e-57	0.261456	0.271	0.265	5.45346e-53
BRD7	2.15741e-88	0.26137	0.377	0.392	6.96065e-84
RNF139	7.13177e-98	0.261324	0.257	0.225	2.30099e-93
CREBZF	2.17109e-36	0.261172	0.28	0.295	7.00479e-32
MDM4	2.93445e-104	0.261167	0.438	0.466	9.46771e-100
RNPS1	6.42444e-110	0.260805	0.38	0.386	2.07278e-105
COX7C	0	0.26051	0.854	0.72	0
ACBD6	4.76147e-31	0.260343	0.41	0.461	1.53624e-26
METTL23	1.91214e-53	0.260325	0.291	0.301	6.16934e-49
ARPC4	0	0.26021	0.481	0.419	0
LUZP1	8.93503e-99	0.260191	0.346	0.322	2.8828e-94
RBM26	5.55458e-98	0.259997	0.464	0.496	1.79213e-93
THAP12	6.15443e-61	0.259805	0.253	0.24	1.98566e-56
TRABD	1.05295e-57	0.259759	0.335	0.357	3.39725e-53
COX19	2.02754e-70	0.25968	0.252	0.234	6.54165e-66
XIST	9.45833e-149	0.259664	0.351	0.264	3.05164e-144
SFSWAP	4.55426e-50	0.259195	0.345	0.372	1.46939e-45
LRMP	6.49601e-73	0.258362	0.277	0.252	2.09587e-68
MIR4435-2HG	6.90524e-106	0.258016	0.468	0.441	2.22791e-101
UBE2G1	2.42029e-68	0.257626	0.409	0.439	7.80883e-64
SMARCA5	1.64203e-192	0.257545	0.478	0.471	5.29783e-188
RNMT	9.96768e-48	0.257474	0.349	0.376	3.21597e-43
TNRC6A	4.19672e-189	0.257263	0.546	0.538	1.35403e-184
AGPAT3	7.06183e-56	0.257032	0.378	0.404	2.27843e-51
SNRPN	1.32346e-110	0.256804	0.377	0.386	4.27002e-106
NAP1L1	0	0.256721	0.708	0.613	0
SAFB2	6.46836e-60	0.256688	0.341	0.36	2.08695e-55
ZNF207	1.46565e-219	0.256574	0.535	0.529	4.72878e-215
ANKH	8.79888e-255	0.256184	0.395	0.319	2.83887e-250
DGUOK	4.11623e-110	0.256103	0.385	0.396	1.32806e-105
TDG	7.58468e-42	0.255804	0.309	0.327	2.44712e-37
MAP4K5	1.1639e-28	0.255763	0.362	0.398	3.7552e-24
GRAMD1A	2.814e-76	0.255565	0.323	0.321	9.07908e-72
GPR155	1.00965e-120	0.254903	0.291	0.241	3.25754e-116
CASD1	1.86418e-54	0.254727	0.259	0.246	6.0146e-50
SCMH1	2.6127e-09	0.254474	0.356	0.396	8.4296e-05
MTMR1	1.6398e-30	0.254445	0.254	0.259	5.29066e-26
SLC25A12	2.51625e-19	0.254424	0.278	0.301	8.11844e-15
KDM2A	0	0.254354	0.681	0.628	0
COX4I1	0	0.254236	0.841	0.708	0
SYF2	3.39752e-257	0.254131	0.502	0.478	1.09618e-252
STRN	2.56441e-95	0.253929	0.355	0.342	8.27382e-91
ARMH3	2.69466e-32	0.253853	0.363	0.399	8.69404e-28
CEBPZ	1.28648e-64	0.253299	0.333	0.344	4.15069e-60
ZFP36	0	0.253074	0.758	0.655	0
RETREG3	4.53892e-30	0.252991	0.27	0.284	1.46444e-25
TRPS1	0	0.252806	0.565	0.416	0
NNT	3.53495e-12	0.252637	0.269	0.3	1.14052e-07
DLG1	0	0.252607	0.61	0.548	0
VTA1	1.04551e-23	0.252463	0.249	0.257	3.37323e-19
RBM23	1.5462e-74	0.252105	0.37	0.39	4.98866e-70
ANP32B	0	0.251406	0.567	0.54	0
PPP1CB	0	0.250827	0.661	0.579	0
DOCK9	0	0.250583	0.458	0.306	0
VPS4B	3.56551e-153	0.250103	0.398	0.383	1.15038e-148

## Sheet: B cell
gene	p_val	avg_log2FC	pct.1	pct.2	p_val_adj
IGLC3	0	5.58564	0.836	0.57	0
IGLC2	0	5.44899	0.936	0.769	0
IGLC1	0	5.32664	0.808	0.436	0
IGHG1	0	5.14588	0.811	0.446	0
IGKC	0	4.98483	0.998	0.989	0
IGHG4	0	4.82281	0.859	0.596	0
JCHAIN	0	4.74577	0.882	0.499	0
IGHA1	0	4.68767	0.936	0.808	0
IGHA2	0	4.40123	0.736	0.38	0
IGHM	0	4.10601	0.528	0.259	0
IGHG3	0	3.99005	0.804	0.464	0
IGHG2	0	3.69112	0.483	0.104	0
IGHGP	0	3.50782	0.735	0.379	0
MZB1	0	3.19301	0.76	0.113	0
SSR4	0	2.54409	0.901	0.692	0
DERL3	0	2.41298	0.729	0.066	0
CD79A	0	2.33954	0.868	0.048	0
IGKV3-20	0	2.33412	0.353	0.046	0
TXNDC5	0	2.29282	0.741	0.214	0
BANK1	0	2.24514	0.408	0.071	0
SEC11C	0	1.98108	0.797	0.377	0
XBP1	0	1.97501	0.769	0.491	0
FKBP11	0	1.91659	0.734	0.311	0
IGLV10-54	0	1.9039	0.383	0.028	0
DCC	0	1.87749	0.356	0.037	0
RALGPS2	0	1.87185	0.782	0.164	0
IGKV4-1	0	1.69746	0.337	0.024	0
PRDX4	0	1.65188	0.716	0.276	0
HERPUD1	0	1.52543	0.845	0.532	0
GNG7	0	1.46998	0.772	0.141	0
HSP90B1	0	1.41975	0.826	0.609	0
CDK14	0	1.35236	0.781	0.218	0
ITM2C	0	1.3284	0.701	0.255	0
ACOXL	0	1.32754	0.465	0.018	0
CREB3L2	0	1.30953	0.654	0.321	0
ANKRD28	0	1.27948	0.697	0.491	0
IGLV3-1	0	1.27917	0.394	0.013	0
POU2AF1	0	1.26299	0.714	0.057	0
CCND2	0	1.23895	0.562	0.359	0
FCRL5	0	1.22245	0.666	0.022	0
MEF2C	0	1.21987	0.802	0.266	0
DENND5B	0	1.2005	0.723	0.134	0
GLCCI1	0	1.16493	0.727	0.457	0
SEL1L3	0	1.15553	0.807	0.339	0
IGLV6-57	0	1.14249	0.261	0.009	0
SSR3	0	1.10362	0.728	0.408	0
ST6GAL1	0	1.08387	0.827	0.52	0
PIP5K1B	0	1.06861	0.653	0.095	0
CEP128	0	1.05847	0.605	0.277	0
IFNG-AS1	0	1.04656	0.643	0.114	0
SDF2L1	0	1.04137	0.684	0.307	0
JSRP1	0	1.04009	0.538	0.027	0
CD38	0	1.02875	0.65	0.158	0
AC008014.1	0	1.02476	0.676	0.235	0
FUT8	0	1.01072	0.765	0.432	0
RRBP1	0	1.01035	0.692	0.407	0
EIF2AK3	0	1.00611	0.67	0.311	0
LINC02384	0	0.998043	0.552	0.056	0
OSBPL10	0	0.976313	0.537	0.19	0
TPD52	0	0.972574	0.794	0.289	0
SPCS3	0	0.958782	0.736	0.452	0
PDK1	0	0.958175	0.616	0.139	0
BLK	0	0.956265	0.297	0.016	0
SPCS2	0	0.928202	0.813	0.561	0
MANF	0	0.92396	0.688	0.337	0
CD79B	0	0.901247	0.611	0.09	0
GAB1	0	0.856084	0.622	0.222	0
CRELD2	0	0.835908	0.653	0.23	0
PIM2	0	0.833395	0.637	0.16	0
PTP4A3	0	0.826169	0.477	0.089	0
NDUFAF6	0	0.816989	0.646	0.271	0
TNFRSF17	0	0.807527	0.57	0.013	0
TENT5C	0	0.798094	0.716	0.311	0
SPATS2	0	0.787527	0.657	0.271	0
AC007569.1	0	0.783743	0.479	0.037	0
ERLEC1	0	0.781019	0.684	0.32	0
SEL1L	0	0.773304	0.684	0.329	0
SPCS1	0	0.769649	0.789	0.554	0
LINC02362	0	0.764795	0.532	0.069	0
STAP1	0	0.763044	0.318	0.034	0
UBE2J1	0	0.753706	0.699	0.31	0
IL5RA	0	0.7529	0.418	0.035	0
TEX14	0	0.743446	0.503	0.242	0
CYBA	0	0.736634	0.925	0.741	0
EAF2	0	0.71762	0.637	0.122	0
PLPP5	0	0.715754	0.652	0.194	0
MYDGF	0	0.714043	0.688	0.38	0
AC092546.1	0	0.712637	0.43	0.026	0
SDC1	0	0.706718	0.612	0.131	0
BMP6	0	0.705731	0.43	0.043	0
TP53INP1	0	0.704828	0.598	0.178	0
BLNK	0	0.704217	0.595	0.077	0
CLPTM1L	0	0.701208	0.675	0.292	0
TXNDC11	0	0.699248	0.644	0.286	0
LMAN1	0	0.693145	0.705	0.384	0
FNDC3A	0	0.691081	0.745	0.546	0
HIPK2	0	0.678544	0.698	0.414	0
LINC02397	0	0.662818	0.255	0.008	0
BCL2L11	0	0.653426	0.578	0.225	0
FCHSD2	0	0.649084	0.803	0.563	0
FBXW7	0	0.64734	0.754	0.571	0
VPREB3	0	0.644579	0.332	0.006	0
ZNF215	0	0.643826	0.469	0.021	0
RAB30	0	0.641191	0.603	0.136	0
FKBP2	0	0.639422	0.586	0.14	0
AC078883.1	0	0.638517	0.526	0.068	0
TNFRSF13C	0	0.635728	0.337	0.017	0
ANGPTL1	0	0.634537	0.465	0.037	0
AL355076.2	0	0.633396	0.377	0.016	0
COBLL1	0	0.631624	0.635	0.16	0
POU2F2	0	0.630788	0.666	0.216	0
RHBDD1	0	0.627817	0.667	0.275	0
PRDM1	0	0.62606	0.65	0.391	0
LRRK1	0	0.625835	0.606	0.199	0
P2RX1	0	0.623655	0.518	0.06	0
AC012236.1	0	0.620303	0.507	0.011	0
DNAJB9	0	0.614929	0.645	0.238	0
SELENOK	0	0.612881	0.753	0.511	0
RPN2	0	0.606744	0.726	0.482	0
ZBP1	0	0.606622	0.588	0.106	0
CADM1	0	0.601533	0.494	0.15	0
SRM	0	0.60016	0.639	0.274	0
TBCEL	0	0.596518	0.441	0.152	0
TXNDC15	0	0.595077	0.648	0.261	0
AC120193.1	0	0.593048	0.307	0.093	0
RHEX	0	0.592594	0.5	0.039	0
TMEM156	0	0.589366	0.544	0.148	0
SPAG4	0	0.575791	0.53	0.031	0
FAM30A	0	0.565461	0.284	0.011	0
SELENOS	0	0.553718	0.684	0.391	0
VOPP1	0	0.543039	0.757	0.53	0
TBC1D9	0	0.538665	0.589	0.226	0
HSPA5	0	0.537081	0.71	0.514	0
SEC61B	0	0.534608	0.776	0.605	0
CLIC4	0	0.533051	0.634	0.263	0
CPNE5	0	0.53066	0.579	0.044	0
SLAMF7	0	0.525742	0.608	0.136	0
CPEB4	0	0.520515	0.635	0.36	0
OSBPL3	0	0.518031	0.644	0.387	0
WDFY4	0	0.510881	0.386	0.1	0
KRTCAP2	0	0.504818	0.767	0.576	0
LARGE1	0	0.504508	0.483	0.174	0
MEI1	0	0.499012	0.566	0.084	0
PDIA6	0	0.495284	0.735	0.479	0
HM13	0	0.495184	0.676	0.392	0
CD27	0	0.491632	0.581	0.176	0
RABAC1	0	0.487248	0.731	0.503	0
ARHGAP24	1.71004e-65	0.481634	0.322	0.25	5.51726e-61
FNDC3B	0	0.47622	0.672	0.563	0
TOR3A	0	0.475785	0.557	0.177	0
AL591518.1	0	0.47549	0.402	0.018	0
TMEM59	0	0.473443	0.798	0.618	0
SOX5	0	0.470425	0.534	0.161	0
CD37	2.46132e-11	0.464453	0.532	0.443	7.9412e-07
ESR1	0	0.464389	0.509	0.104	0
FCRL2	0	0.463522	0.35	0.006	0
HSH2D	0	0.451154	0.589	0.119	0
MIATNB	0	0.450601	0.478	0.207	0
PDIA4	0	0.449698	0.616	0.281	0
AC087280.2	0	0.445491	0.359	0.028	0
NEDD9	0	0.444603	0.725	0.534	0
CYTOR	9.53667e-291	0.444443	0.644	0.464	3.07691e-286
TRAM2	0	0.437368	0.549	0.147	0
HIST1H2BD	0	0.435645	0.33	0.053	0
MEF2C-AS1	0	0.433592	0.393	0.077	0
WNT5B	0	0.432287	0.481	0.084	0
TPTE2	0	0.426983	0.355	0.017	0
PPIB	0	0.426914	0.764	0.607	0
GAS6	0	0.424217	0.603	0.219	0
KCNN3	0	0.421689	0.484	0.04	0
LINC02576	0	0.420243	0.377	0.019	0
AC007384.1	0	0.41928	0.635	0.299	0
TMC3-AS1	0	0.416804	0.454	0.035	0
COL4A4	0	0.413704	0.423	0.019	0
C11orf80	0	0.406804	0.566	0.159	0
STRBP	0	0.398562	0.629	0.285	0
KDELR2	0	0.398261	0.647	0.342	0
MYO1D	0	0.397855	0.675	0.347	0
NCOA3	2.6471e-248	0.393058	0.758	0.534	8.54061e-244
TMEM258	0	0.392158	0.749	0.55	0
ALDH1L2	0	0.386753	0.42	0.038	0
LINC00910	0	0.38564	0.413	0.201	0
AL162253.2	0	0.385566	0.488	0.154	0
KLHL6	0	0.38499	0.57	0.182	0
ITGA8	0	0.383932	0.381	0.074	0
AC007952.4	0	0.383233	0.482	0.114	0
CHPF	0	0.381553	0.516	0.088	0
SERP1	0	0.373619	0.823	0.615	0
ST6GALNAC4	0	0.370811	0.529	0.1	0
SRPRB	0	0.370652	0.581	0.169	0
PNOC	0	0.369584	0.442	0.01	0
HIST1H1C	0	0.369092	0.41	0.133	0
CASP10	0	0.368151	0.529	0.133	0
ALG5	0	0.365565	0.614	0.263	0
SLC7A5	0	0.355754	0.524	0.267	0
DIPK1A	0	0.355225	0.575	0.248	0
TMEM208	0	0.352999	0.61	0.268	0
DNAJB11	0	0.352827	0.604	0.27	0
ISG20	0	0.35214	0.773	0.423	0
DERL1	0	0.351966	0.633	0.294	0
AC021678.2	0	0.351727	0.286	0.008	0
SIL1	0	0.347479	0.651	0.34	0
SP140	0	0.34539	0.622	0.299	0
SYK	0	0.344324	0.593	0.204	0
SIPA1L3	0	0.343707	0.672	0.37	0
TSHR	0	0.34292	0.338	0.032	0
BTG2	0	0.338665	0.755	0.551	0
SUB1	9.99042e-295	0.337969	0.821	0.685	3.22331e-290
LINC00571	0	0.330623	0.432	0.09	0
PTPN1	0	0.329576	0.718	0.481	0
HLA-DOB	0	0.328446	0.337	0.022	0
MAN1A1	6.32279e-262	0.328428	0.658	0.46	2.03999e-257
EBF1	0	0.328191	0.342	0.157	0
MEF2B	0	0.326163	0.496	0.105	0
LINC01484	0	0.324147	0.345	0.003	0
CCR10	0	0.321839	0.302	0.014	0
PAIP2B	0	0.320231	0.373	0.046	0
BHLHE41	0	0.319743	0.459	0.067	0
SYVN1	0	0.316958	0.543	0.125	0
RASGRP3	0	0.313101	0.299	0.081	0
FBXO10	0	0.312209	0.404	0.091	0
BICD1	0	0.310665	0.658	0.306	0
TRAM1	0	0.308313	0.703	0.459	0
DUSP5	0	0.30688	0.481	0.177	0
AC009522.1	0	0.305443	0.291	0.057	0
LARP1B	0	0.303918	0.549	0.21	0
NUGGC	0	0.301178	0.431	0.035	0
SETBP1	0	0.301085	0.599	0.267	0
ODC1	0	0.299323	0.622	0.28	0
HMCES	0	0.295544	0.525	0.226	0
HSPA13	0	0.294494	0.527	0.131	0
ORAI2	0	0.293459	0.582	0.202	0
USP6NL	0	0.293007	0.365	0.193	0
H1FX	2.30786e-289	0.290761	0.579	0.395	7.44608e-285
LY9	0	0.290138	0.414	0.144	0
AC023424.3	0	0.285707	0.572	0.216	0
EML6	0	0.283968	0.331	0.039	0
SEC61G	0	0.281732	0.712	0.505	0
CD19	0	0.279014	0.263	0.006	0
BSCL2	0	0.27847	0.551	0.174	0
TMED9	0	0.275455	0.652	0.372	0
PALM2-AKAP2	0	0.272664	0.654	0.256	0
E2F5	0	0.268696	0.355	0.044	0
AC104248.1	0	0.266779	0.272	0.014	0
LMAN2	0	0.261866	0.674	0.434	0
TMEM243	0	0.261213	0.627	0.312	0
MANEA	0	0.259675	0.46	0.103	0
SLC35B1	0	0.257213	0.546	0.191	0
DDOST	0	0.25599	0.646	0.364	0
RPL22L1	0	0.25541	0.643	0.376	0
AC009570.2	0	0.254941	0.251	0.004	0
SEC24A	0	0.25477	0.542	0.22	0
SEC24D	0	0.254672	0.587	0.313	0
PHGDH	0	0.253959	0.346	0.054	0
IGF1	0	0.250239	0.352	0.054	0

## Sheet: Fibroblast
gene	p_val	avg_log2FC	pct.1	pct.2	p_val_adj
COL1A1	0	4.65816	0.896	0.131	0
DCN	0	4.59043	0.946	0.129	0
COL1A2	0	4.5579	0.922	0.161	0
MGP	0	4.4684	0.911	0.202	0
SFRP2	0	4.39655	0.88	0.102	0
FBLN1	0	4.11186	0.912	0.114	0
COL3A1	0	4.1103	0.884	0.09	0
LUM	0	3.90063	0.871	0.094	0
CALD1	0	3.71804	0.947	0.179	0
TAGLN	0	3.66157	0.844	0.131	0
SULF1	0	3.55398	0.828	0.098	0
AC079298.3	0	3.48895	0.814	0.024	0
LRP1B	0	3.47023	0.596	0.068	0
ITGBL1	0	3.45332	0.825	0.034	0
SFRP1	0	3.41548	0.848	0.063	0
CDH11	0	3.39806	0.866	0.096	0
AEBP1	0	3.32988	0.871	0.098	0
ADGRB3	0	3.32623	0.631	0.042	0
TPM2	0	3.22164	0.857	0.118	0
FGF7	0	3.18836	0.807	0.042	0
THSD4	0	3.18549	0.815	0.077	0
BNC2	0	3.15911	0.835	0.146	0
CPE	0	3.13373	0.848	0.073	0
HMCN1	0	3.12367	0.723	0.049	0
LINC00578	0	3.0931	0.715	0.034	0
PRRX1	0	3.03143	0.87	0.044	0
PLPP3	0	2.98456	0.829	0.161	0
BICC1	0	2.94757	0.815	0.035	0
ROBO2	0	2.93203	0.649	0.027	0
TMTC2	0	2.86953	0.805	0.291	0
ROBO1	0	2.82058	0.757	0.133	0
KCNE4	0	2.79876	0.794	0.029	0
PCSK5	0	2.7876	0.794	0.182	0
PRKG1	0	2.75677	0.736	0.068	0
C1S	0	2.73214	0.842	0.148	0
POSTN	0	2.69752	0.704	0.238	0
COL6A2	0	2.696	0.836	0.082	0
SPARC	0	2.68711	0.855	0.156	0
LGALS1	0	2.68603	0.898	0.512	0
IGFBP4	0	2.66639	0.898	0.209	0
C1R	0	2.62923	0.825	0.099	0
TPM1	0	2.62669	0.857	0.198	0
PDE7B	0	2.60013	0.785	0.159	0
MEG3	0	2.58206	0.766	0.033	0
PRICKLE1	0	2.58205	0.771	0.081	0
PDE10A	0	2.57542	0.673	0.075	0
ACTA2	0	2.56384	0.683	0.127	0
COL8A1	0	2.5541	0.749	0.026	0
RBMS3	0	2.53299	0.835	0.205	0
THY1	0	2.517	0.816	0.03	0
NOS1AP	0	2.51174	0.71	0.078	0
ERBB4	0	2.5068	0.511	0.075	0
COL15A1	0	2.50576	0.791	0.093	0
NBL1	0	2.50281	0.839	0.138	0
PCOLCE	0	2.49817	0.812	0.052	0
IGFBP7	0	2.49522	0.909	0.36	0
PAPPA	0	2.48296	0.709	0.031	0
CACNA1C	0	2.48182	0.8	0.081	0
NNMT	0	2.47904	0.802	0.101	0
CNTN4	0	2.46818	0.665	0.045	0
ARHGAP6	0	2.44677	0.68	0.1	0
COL5A1	0	2.42886	0.824	0.056	0
TWIST1	0	2.42711	0.827	0.031	0
FBN1	0	2.40915	0.813	0.073	0
SNED1	0	2.40777	0.776	0.189	0
APOD	0	2.40554	0.738	0.042	0
PDGFRA	0	2.40019	0.803	0.027	0
LSAMP	0	2.38912	0.668	0.106	0
ADAM12	0	2.38879	0.725	0.082	0
EDIL3	0	2.36832	0.613	0.039	0
GPC6	0	2.36329	0.485	0.025	0
COL5A2	0	2.34816	0.788	0.05	0
IGFBP6	0	2.34283	0.735	0.054	0
IGFBP5	0	2.30599	0.611	0.094	0
RMST	0	2.3042	0.561	0.013	0
COL6A3	0	2.29771	0.761	0.043	0
LRRC4C	0	2.29412	0.609	0.068	0
APBB2	0	2.28437	0.82	0.161	0
PAX3	0	2.27572	0.759	0.022	0
CLDN11	0	2.27109	0.781	0.03	0
TENM3	0	2.26846	0.726	0.02	0
RARRES2	0	2.26686	0.767	0.042	0
MMP2	0	2.26542	0.773	0.045	0
BGN	0	2.2516	0.804	0.04	0
SERPING1	0	2.25138	0.809	0.145	0
LAMA4	0	2.23538	0.795	0.062	0
LIMA1	0	2.22843	0.863	0.283	0
MIR100HG	0	2.20886	0.76	0.031	0
CCL2	0	2.19966	0.609	0.093	0
CCN2	0	2.15377	0.601	0.112	0
FMN2	0	2.15018	0.698	0.018	0
NAV3	0	2.14771	0.486	0.062	0
ROR2	0	2.12157	0.769	0.032	0
EFNA5	0	2.12036	0.759	0.122	0
MEG8	0	2.11457	0.695	0.017	0
PID1	0	2.1028	0.75	0.102	0
PARD3B	0	2.08941	0.785	0.15	0
LYPD6B	0	2.08464	0.622	0.08	0
PDZRN3	0	2.07517	0.748	0.025	0
SCG2	0	2.07195	0.526	0.018	0
VCAN	0	2.06865	0.813	0.126	0
MYL9	0	2.06723	0.797	0.12	0
COL6A1	0	2.05709	0.766	0.092	0
TEAD1	0	2.04043	0.823	0.144	0
GRM7	0	2.03821	0.453	0.026	0
FN1	0	2.03033	0.822	0.146	0
FSTL1	0	2.02703	0.81	0.105	0
HTRA1	0	2.02643	0.718	0.106	0
CXCL14	0	2.01681	0.479	0.02	0
TIMP3	0	1.98761	0.763	0.135	0
IGFBP2	0	1.98636	0.776	0.2	0
RHOBTB3	0	1.97825	0.817	0.174	0
KIF26B	0	1.96777	0.507	0.062	0
FAT4	0	1.95792	0.713	0.06	0
DCLK1	0	1.94609	0.669	0.03	0
CFH	0	1.94571	0.804	0.168	0
LAMP5	0	1.93179	0.657	0.072	0
PALLD	0	1.92907	0.825	0.223	0
KAZN	0	1.92733	0.784	0.202	0
TIMP2	0	1.91414	0.835	0.278	0
CRISPLD2	0	1.89621	0.649	0.044	0
ANTXR1	0	1.89052	0.77	0.077	0
CLMP	0	1.88733	0.772	0.031	0
SLIT3	0	1.88081	0.722	0.04	0
LMO7	0	1.86842	0.779	0.186	0
SYNPO2	0	1.86627	0.702	0.075	0
FBXL7	0	1.85959	0.78	0.154	0
ADAMTS1	0	1.85918	0.631	0.091	0
PBX1	0	1.85562	0.831	0.185	0
KIAA1217	0	1.85419	0.805	0.206	0
LTBP1	0	1.85353	0.625	0.068	0
ENOX1	0	1.85204	0.602	0.043	0
SEPTIN11	0	1.84681	0.813	0.259	0
LRP1	0	1.84633	0.812	0.16	0
THBS1	0	1.83713	0.731	0.142	0
MAGI2	0	1.82591	0.705	0.115	0
SERPINF1	0	1.82055	0.774	0.161	0
CRABP2	0	1.81463	0.691	0.032	0
PAX9	0	1.81012	0.757	0.044	0
FGFR1	0	1.799	0.807	0.119	0
EHBP1	0	1.79752	0.819	0.385	0
MRC2	0	1.7973	0.788	0.043	0
SLIT2	0	1.79513	0.633	0.046	0
AKAP12	0	1.79461	0.728	0.078	0
BOC	0	1.78785	0.741	0.078	0
SEMA3D	0	1.77903	0.53	0.016	0
AK5	0	1.77276	0.585	0.023	0
COL4A2	0	1.76957	0.777	0.094	0
SLC5A3	0	1.74724	0.656	0.223	0
MDK	0	1.74597	0.749	0.211	0
EFEMP1	0	1.74584	0.63	0.06	0
MYH10	0	1.73765	0.712	0.098	0
COLEC12	0	1.73163	0.695	0.052	0
ROR1	0	1.73092	0.688	0.054	0
RUNX1T1	0	1.72566	0.759	0.059	0
C8orf34	0	1.71731	0.542	0.018	0
ADGRL3	0	1.71551	0.545	0.031	0
PDGFRB	0	1.71419	0.779	0.034	0
ASIP	0	1.71006	0.551	0.022	0
SVEP1	0	1.70993	0.683	0.015	0
DDR2	0	1.70603	0.777	0.115	0
PRKD1	0	1.70472	0.714	0.1	0
CCDC80	0	1.70247	0.703	0.055	0
SLC7A14-AS1	0	1.70122	0.596	0.016	0
AQP1	0	1.69656	0.786	0.136	0
CPXM2	0	1.68569	0.785	0.109	0
ADAMTS9-AS2	0	1.68306	0.715	0.099	0
CCL11	0	1.67734	0.319	0.012	0
THBS2	0	1.67467	0.628	0.014	0
PAWR	0	1.67418	0.781	0.18	0
NR2F2-AS1	0	1.67304	0.731	0.103	0
BX284613.2	0	1.6707	0.516	0.09	0
ALDH7A1	0	1.66893	0.733	0.118	0
FLRT2	0	1.66742	0.63	0.05	0
MXRA8	0	1.66639	0.751	0.02	0
ADGRL2	0	1.65687	0.747	0.116	0
GRAMD2B	0	1.65647	0.745	0.147	0
ANKS1B	0	1.65085	0.664	0.049	0
NXN	0	1.64737	0.755	0.155	0
SELENOM	0	1.63908	0.787	0.35	0
PLXDC2	0	1.6344	0.831	0.255	0
RNF150	0	1.63397	0.688	0.035	0
VIM	0	1.63393	0.962	0.8	0
PREX2	0	1.63143	0.737	0.082	0
TTC28	0	1.63086	0.806	0.256	0
HPSE2	0	1.62652	0.357	0.011	0
SPART	0	1.62434	0.764	0.196	0
PTPRD	0	1.62279	0.602	0.029	0
ADAMTS2	0	1.6225	0.735	0.027	0
DPP6	0	1.61961	0.326	0.018	0
PDE11A	0	1.61828	0.307	0.013	0
ASPN	0	1.61577	0.508	0.024	0
IFITM3	0	1.61499	0.863	0.375	0
PTGER3	0	1.6146	0.638	0.024	0
CCN4	0	1.61329	0.688	0.02	0
NPAS3	0	1.60063	0.629	0.074	0
SPON1	0	1.59977	0.627	0.051	0
BEX3	0	1.59785	0.743	0.137	0
PHLDB2	0	1.59662	0.711	0.107	0
APP	0	1.59224	0.834	0.311	0
MYLK	0	1.59114	0.71	0.071	0
NR2F2	0	1.59007	0.798	0.144	0
FRMD6	0	1.5887	0.733	0.07	0
SAMD5	0	1.5852	0.558	0.044	0
SSPN	0	1.58512	0.707	0.123	0
CDKN1C	0	1.58205	0.647	0.109	0
ITGB5	0	1.581	0.766	0.103	0
LRFN5	0	1.57263	0.479	0.005	0
TCF7L2	0	1.56994	0.78	0.22	0
TGM2	0	1.56518	0.646	0.131	0
RGS7	0	1.56377	0.435	0.02	0
CACNA2D3	0	1.56249	0.421	0.06	0
KCNQ1OT1	0	1.56114	0.694	0.193	0
GUCY1A1	0	1.55832	0.628	0.042	0
COL4A1	0	1.55534	0.733	0.091	0
MRPS6	0	1.54446	0.741	0.419	0
TNS3	0	1.54348	0.781	0.284	0
SEMA5A	0	1.54279	0.659	0.098	0
COL10A1	0	1.54151	0.568	0.038	0
ALDH1A2	0	1.54025	0.698	0.078	0
CNN3	0	1.53668	0.784	0.169	0
DLC1	0	1.53666	0.753	0.095	0
COL12A1	0	1.52774	0.586	0.029	0
GLIPR1	0	1.52528	0.761	0.355	0
CCN1	0	1.52356	0.57	0.107	0
PRRX2	0	1.51943	0.724	0.029	0
DDAH1	0	1.51778	0.617	0.076	0
CACNA1D	0	1.5101	0.642	0.063	0
LAMB1	0	1.50638	0.73	0.112	0
ACTN1	0	1.50498	0.782	0.228	0
ST5	0	1.49644	0.745	0.112	0
PLCB1	3.22105e-258	1.49542	0.499	0.29	1.03924e-253
CSRP2	0	1.49542	0.628	0.101	0
PARVA	0	1.49519	0.789	0.127	0
TBX3	0	1.49327	0.723	0.019	0
LDB2	0	1.49025	0.786	0.141	0
LRP2	0	1.48175	0.491	0.01	0
ITGB1	0	1.47753	0.843	0.551	0
DPYSL3	0	1.47559	0.711	0.086	0
SGIP1	0	1.47557	0.544	0.029	0
BMP5	0	1.46982	0.438	0.006	0
WDR86	0	1.46702	0.722	0.056	0
RGS6	0	1.46702	0.299	0.027	0
SOD3	0	1.46186	0.609	0.022	0
ADAMTS12	0	1.46057	0.558	0.013	0
CASC15	0	1.45818	0.597	0.067	0
SAMD4A	0	1.45644	0.651	0.137	0
CAVIN1	0	1.45279	0.765	0.139	0
ENAH	0	1.45183	0.766	0.151	0
SORBS1	0	1.44241	0.614	0.082	0
LAPTM4A	0	1.43705	0.808	0.495	0
CPXM1	0	1.4367	0.695	0.025	0
NID1	0	1.43592	0.712	0.055	0
ISLR	0	1.43216	0.683	0.027	0
CRIM1	0	1.43183	0.742	0.244	0
PRLR	0	1.43075	0.425	0.023	0
LINC01725	0	1.42982	0.407	0.065	0
RBPMS	0	1.4297	0.763	0.15	0
GLT8D2	0	1.42406	0.726	0.035	0
TPST1	0	1.42163	0.729	0.151	0
IGFBP3	0	1.42001	0.508	0.153	0
COL11A1	0	1.41831	0.523	0.007	0
SIX1	0	1.41494	0.715	0.08	0
NTM	0	1.41236	0.41	0.016	0
PEAK1	0	1.405	0.792	0.321	0
RARRES1	0	1.4034	0.646	0.193	0
EBF1	0	1.40263	0.705	0.159	0
KANK1	0	1.40243	0.647	0.207	0
TIMP1	0	1.40208	0.8	0.446	0
GJA1	0	1.39842	0.65	0.057	0
SESN3	0	1.39626	0.75	0.28	0
EDNRA	0	1.39403	0.654	0.042	0
FIGN	0	1.38926	0.641	0.023	0
SETBP1	0	1.38563	0.75	0.304	0
MAP1B	0	1.38222	0.658	0.055	0
LINC01482	0	1.38085	0.56	0.029	0
SFRP4	0	1.38084	0.351	0.009	0
FLNB	0	1.37767	0.766	0.206	0
PDZD2	0	1.37679	0.671	0.147	0
S100A13	0	1.37672	0.722	0.194	0
MRVI1	0	1.37625	0.645	0.04	0
FHL2	0	1.37474	0.698	0.093	0
PLA2R1	0	1.37248	0.704	0.09	0
FTX	0	1.36981	0.833	0.685	0
HEG1	0	1.36767	0.747	0.187	0
PLOD2	0	1.36474	0.656	0.091	0
PGRMC1	0	1.35878	0.727	0.2	0
INMT	0	1.35857	0.615	0.027	0
LTBP2	0	1.35848	0.657	0.047	0
EMILIN1	0	1.35794	0.705	0.019	0
CDC42BPA	0	1.35637	0.772	0.156	0
SH3RF3	0	1.3559	0.689	0.106	0
PPFIA2	0	1.35504	0.448	0.014	0
CLU	0	1.35188	0.751	0.219	0
ZEB1	0	1.35182	0.819	0.457	0
DST	0	1.34917	0.777	0.232	0
NFIX	0	1.34776	0.765	0.131	0
SORBS2	0	1.34708	0.694	0.154	0
CHSY3	0	1.34653	0.547	0.06	0
TANC1	0	1.34247	0.741	0.16	0
DKK3	0	1.34181	0.711	0.072	0
MYO1B	0	1.34118	0.704	0.105	0
FHOD3	0	1.34003	0.629	0.036	0
PRR16	0	1.33815	0.428	0.017	0
GREM1	0	1.33398	0.506	0.012	0
PTPRG	0	1.33371	0.775	0.182	0
MIR99AHG	0	1.33318	0.569	0.117	0
TFAP2A	0	1.33301	0.654	0.053	0
LMNA	0	1.33118	0.841	0.416	0
PTMS	0	1.32562	0.802	0.354	0
PRKCA	0	1.32521	0.772	0.327	0
ITGA8	0	1.318	0.533	0.108	0
CTDSPL	0	1.30769	0.725	0.127	0
ANGPT1	0	1.30562	0.61	0.031	0
CD248	0	1.3014	0.663	0.013	0
CXCL12	0	1.29586	0.527	0.059	0
ANKH	0	1.29345	0.689	0.321	0
ITSN1	0	1.29174	0.773	0.204	0
RBFOX2	0	1.28957	0.8	0.271	0
SH3PXD2B	0	1.28545	0.705	0.147	0
CRISPLD1	0	1.28235	0.537	0.04	0
TCF7L1	0	1.27835	0.733	0.128	0
CCDC3	0	1.27597	0.591	0.082	0
ID3	0	1.27575	0.64	0.182	0
SIK2	0	1.27456	0.722	0.374	0
WNT5A	0	1.27268	0.589	0.066	0
TMTC1	0	1.27152	0.625	0.115	0
NAALADL2	0	1.26936	0.702	0.173	0
PRSS23	0	1.26503	0.734	0.254	0
PTN	0	1.26282	0.539	0.056	0
TRPS1	0	1.26108	0.815	0.442	0
EPB41L2	0	1.25843	0.758	0.208	0
SVIL	0	1.25833	0.749	0.242	0
ABI3BP	0	1.2579	0.57	0.021	0
SEMA3A	0	1.25626	0.397	0.073	0
ELN	0	1.25222	0.6	0.079	0
MFAP4	0	1.25203	0.644	0.016	0
TACC1	0	1.25133	0.808	0.474	0
DIPK2A	0	1.23988	0.699	0.207	0
MXRA5	0	1.23635	0.638	0.022	0
PIK3R1	0	1.23457	0.814	0.506	0
DSTN	0	1.23073	0.841	0.515	0
CRABP1	0	1.23035	0.302	0.006	0
CAMK2N1	0	1.22934	0.623	0.036	0
SLC6A6	0	1.22441	0.764	0.332	0
ECM2	0	1.22226	0.643	0.037	0
KCNIP1	0	1.22019	0.411	0.015	0
RASSF8	0	1.21849	0.681	0.116	0
FLNA	0	1.21848	0.799	0.406	0
CTSK	0	1.21411	0.66	0.052	0
GREM2	0	1.21304	0.502	0.014	0
DMD	0	1.20773	0.476	0.105	0
PIEZO2	0	1.20606	0.485	0.032	0
ZBTB20	0	1.20554	0.874	0.771	0
TNFRSF19	0	1.20534	0.529	0.045	0
RND3	0	1.20522	0.639	0.083	0
AOX1	0	1.20466	0.418	0.008	0
NFIA	0	1.20231	0.748	0.3	0
ZFHX3	0	1.20138	0.773	0.243	0
ASAP1	0	1.19623	0.827	0.566	0
HCFC1R1	0	1.19421	0.655	0.17	0
NTRK2	0	1.19078	0.565	0.072	0
SLC44A1	0	1.19001	0.763	0.315	0
CYP1B1	0	1.18896	0.51	0.073	0
LOXL2	0	1.18879	0.528	0.061	0
CSRP1	0	1.18711	0.665	0.223	0
PRICKLE2	0	1.18434	0.661	0.097	0
PTPN13	0	1.17998	0.764	0.155	0
NREP	0	1.17897	0.612	0.079	0
TCEAL9	0	1.17709	0.676	0.152	0
YAP1	0	1.17373	0.766	0.149	0
TNC	0	1.17296	0.491	0.128	0
ETV1	0	1.17129	0.546	0.04	0
TCIM	0	1.16867	0.491	0.09	0
LINC00922	0	1.16696	0.267	0.005	0
PDLIM5	0	1.16473	0.786	0.384	0
MDFIC	0	1.16009	0.814	0.513	0
DANT2	0	1.15973	0.658	0.085	0
RNF152	0	1.15813	0.574	0.075	0
FGF13	0	1.1545	0.382	0.069	0
MSRB3	0	1.15382	0.669	0.101	0
DIO2	0	1.15298	0.361	0.029	0
TRPM3	0	1.14951	0.453	0.025	0
LGALS3BP	0	1.14684	0.717	0.174	0
NEGR1	0	1.13965	0.384	0.046	0
FAM20A	0	1.13853	0.669	0.116	0
GAS1	0	1.13767	0.588	0.038	0
LPAR1	0	1.13644	0.649	0.076	0
AL033504.1	0	1.13597	0.409	0.027	0
DYNC2H1	0	1.13339	0.677	0.129	0
LGR4	0	1.13182	0.486	0.079	0
NAV1	0	1.13145	0.662	0.184	0
ADCY2	0	1.13075	0.505	0.047	0
VGLL3	0	1.13066	0.536	0.017	0
NTRK3	0	1.12844	0.356	0.012	0
GULP1	0	1.12676	0.585	0.099	0
AC078980.1	0	1.12617	0.315	0.011	0
ARHGAP28	0	1.12244	0.527	0.02	0
MOXD1	0	1.11911	0.437	0.036	0
GABRB2	0	1.11863	0.368	0.011	0
ABCA8	0	1.11518	0.487	0.007	0
DCLK2	0	1.11129	0.553	0.055	0
RUNX2	0	1.11009	0.717	0.338	0
GALNT16	0	1.10993	0.48	0.011	0
CALCRL	0	1.1078	0.512	0.139	0
ZNF704	0	1.10713	0.604	0.078	0
RYR2	0	1.10504	0.283	0.062	0
SELENOP	0	1.1038	0.786	0.224	0
TANC2	0	1.10214	0.756	0.242	0
PDLIM2	0	1.09956	0.671	0.24	0
S100A6	0	1.0987	0.952	0.865	0
TCEAL4	0	1.09825	0.687	0.232	0
SEMA3C	0	1.09666	0.576	0.08	0
LMOD1	0	1.09566	0.524	0.016	0
LINC00472	0	1.09397	0.588	0.092	0
SMOC2	0	1.09239	0.441	0.047	0
RDH10	0	1.09132	0.631	0.116	0
TMEM176B	0	1.09085	0.651	0.132	0
AASS	0	1.08768	0.67	0.088	0
ENPEP	0	1.08766	0.477	0.018	0
ZCCHC24	0	1.08745	0.669	0.093	0
PTK7	0	1.08592	0.649	0.077	0
IL15	0	1.07813	0.66	0.184	0
USP53	0	1.07176	0.518	0.275	0
SMOC1	0	1.07121	0.35	0.027	0
GLI3	0	1.07068	0.638	0.068	0
FMO1	0	1.06802	0.446	0.01	0
ST6GAL2	0	1.06298	0.473	0.013	0
RORB	0	1.05615	0.402	0.024	0
EYA1	0	1.05409	0.539	0.095	0
AUTS2	0	1.05338	0.813	0.399	0
LOXL1	0	1.05015	0.632	0.047	0
GLIS3	0	1.04834	0.65	0.18	0
FHL1	0	1.04744	0.581	0.053	0
KCNT2	0	1.04672	0.552	0.028	0
SH3D19	0	1.04489	0.691	0.189	0
ANXA2	0	1.0444	0.875	0.615	0
FBLN5	0	1.04188	0.659	0.051	0
WWC2	0	1.0416	0.668	0.131	0
KCNMA1	0	1.04131	0.413	0.073	0
MPPED2	0	1.04083	0.565	0.061	0
PLSCR4	0	1.03965	0.665	0.089	0
AL031668.2	0	1.03693	0.457	0.01	0
UACA	0	1.03393	0.694	0.149	0
CNTN1	0	1.03262	0.483	0.018	0
RAI14	0	1.03157	0.688	0.155	0
DIP2C	0	1.02916	0.699	0.165	0
ADCY3	0	1.02591	0.663	0.144	0
CD63	0	1.02587	0.858	0.694	0
EID1	0	1.0246	0.796	0.601	0
COL16A1	0	1.02345	0.612	0.028	0
MGARP	0	1.0208	0.496	0.006	0
DOCK1	0	1.01933	0.758	0.182	0
NFIC	0	1.01815	0.793	0.329	0
C14orf39	0	1.01765	0.51	0.037	0
PDLIM7	0	1.01621	0.612	0.113	0
TNS1	0	1.01569	0.717	0.151	0
DCBLD2	0	1.01485	0.648	0.083	0
PARD3	0	1.01479	0.782	0.176	0
FAP	0	1.01443	0.359	0.028	0
NEXN	0	1.01242	0.549	0.054	0
MT2A	1.86172e-297	1.00924	0.69	0.425	6.00665e-293
AC004160.1	0	1.00921	0.445	0.021	0
PXDN	0	1.00868	0.595	0.076	0
SPATS2L	0	1.00631	0.763	0.305	0
NHS	0	1.00569	0.586	0.113	0
ADGRA2	0	0.998936	0.624	0.035	0
HTRA3	0	0.998496	0.466	0.006	0
CTIF	0	0.996806	0.644	0.151	0
FMNL2	0	0.995604	0.689	0.226	0
NCOA7	0	0.994931	0.792	0.445	0
SMARCA1	0	0.994672	0.638	0.063	0
FER	0	0.994479	0.749	0.359	0
LINC01695	0	0.993897	0.307	0.032	0
CYBRD1	0	0.99234	0.66	0.113	0
APOE	0	0.990977	0.54	0.087	0
KIRREL1	0	0.989854	0.636	0.051	0
HNMT	0	0.988995	0.64	0.128	0
AC027288.3	0	0.987151	0.459	0.03	0
PCDH7	0	0.98502	0.484	0.081	0
GATA2	0	0.98493	0.646	0.059	0
EFEMP2	0	0.984215	0.624	0.066	0
CDK6	0	0.983442	0.728	0.442	0
UBE2E2	0	0.980472	0.71	0.356	0
LRP6	0	0.976589	0.661	0.113	0
FMO2	0	0.976374	0.43	0.074	0
JAM3	0	0.975606	0.661	0.08	0
LYPD6	0	0.97557	0.428	0.012	0
ENPP2	0	0.975497	0.512	0.109	0
SLC7A2	0	0.975382	0.521	0.028	0
GPX3	0	0.974753	0.489	0.067	0
KANK2	0	0.97328	0.646	0.058	0
GNAO1	0	0.972927	0.553	0.063	0
ADAM22	0	0.971344	0.463	0.055	0
TMEM176A	0	0.959835	0.577	0.108	0
MYOF	0	0.952899	0.751	0.233	0
MPZL1	0	0.950677	0.698	0.214	0
RAD21	0	0.949288	0.728	0.44	0
OLFML3	0	0.947395	0.563	0.011	0
PPP1R12B	0	0.94685	0.734	0.353	0
OSMR	0	0.946389	0.631	0.124	0
CD81	0	0.944943	0.815	0.653	0
SUGCT	0	0.944171	0.404	0.043	0
SLC39A6	0	0.944079	0.628	0.16	0
DHRS3	0	0.94209	0.64	0.234	0
FERMT2	0	0.94128	0.671	0.12	0
MPDZ	0	0.936373	0.645	0.09	0
FNDC1	0	0.935773	0.252	0.007	0
DAAM2	0	0.935297	0.585	0.018	0
KLHL29	0	0.93466	0.565	0.081	0
STK3	0	0.934493	0.765	0.344	0
RCAN2	0	0.933839	0.571	0.058	0
RGL1	0	0.931556	0.695	0.164	0
NFIB	0	0.930279	0.764	0.208	0
PTK2	0	0.930031	0.783	0.262	0
RNF144A	0	0.927058	0.581	0.12	0
GSC	0	0.924062	0.53	0.008	0
CAP2	0	0.923645	0.523	0.045	0
NR2F1-AS1	0	0.922783	0.504	0.026	0
LHFPL2	0	0.919951	0.6	0.127	0
CLEC11A	0	0.919531	0.611	0.052	0
AL137139.2	0	0.918476	0.35	0.018	0
DAPK1	0	0.917851	0.62	0.179	0
SLC7A8	0	0.914742	0.567	0.061	0
LRRC17	0	0.913711	0.496	0.045	0
INHBA	0	0.913586	0.387	0.018	0
AXL	0	0.912609	0.643	0.076	0
ESR1	0	0.911992	0.482	0.164	0
AOPEP	0	0.911318	0.777	0.364	0
PKD2	0	0.911069	0.631	0.211	0
PTPRM	0	0.910107	0.762	0.252	0
PIGN	0	0.90947	0.543	0.22	0
NUCKS1	0	0.909426	0.828	0.603	0
MID1	0	0.905875	0.532	0.127	0
CACNA2D1	0	0.904992	0.547	0.07	0
STARD13	0	0.90311	0.651	0.176	0
GPRC5B	0	0.902829	0.579	0.077	0
HDAC9	0	0.902627	0.719	0.299	0
PLXNA2	0	0.901829	0.552	0.119	0
PPIC	0	0.901241	0.611	0.104	0
FRZB	0	0.899536	0.481	0.028	0
NFATC4	0	0.899483	0.607	0.028	0
NKD1	0	0.897339	0.38	0.042	0
FILIP1L	0	0.895279	0.64	0.212	0
LXN	0	0.894528	0.492	0.12	0
GREB1L	0	0.894485	0.409	0.033	0
PLEKHA5	0	0.893368	0.757	0.288	0
MYO10	0	0.891228	0.575	0.132	0
VCAM1	0	0.889187	0.565	0.058	0
FARP1	0	0.888991	0.656	0.146	0
ADRA2A	0	0.88808	0.431	0.02	0
VCL	0	0.886399	0.668	0.223	0
EMP1	0	0.886219	0.62	0.14	0
CRYBG3	0	0.88619	0.559	0.198	0
ZHX1	0	0.885314	0.656	0.17	0
CFI	0	0.882109	0.571	0.1	0
SGCE	0	0.880468	0.589	0.094	0
TWIST2	0	0.879921	0.359	0.007	0
FMO3	0	0.879824	0.304	0.05	0
GNG4	0	0.879462	0.421	0.025	0
RASGRF2	0	0.878791	0.53	0.148	0
OXR1	0	0.878767	0.673	0.387	0
NKAIN3	0	0.874807	0.284	0.015	0
KCTD1	0	0.874341	0.601	0.11	0
ITGA11	0	0.874162	0.364	0.012	0
MAGED2	0	0.874124	0.651	0.31	0
ATRNL1	0	0.872367	0.45	0.03	0
PBX3	0	0.871404	0.701	0.284	0
GNG12	0	0.871322	0.653	0.125	0
COL27A1	0	0.869738	0.518	0.029	0
LEPROT	0	0.867086	0.711	0.329	0
SPOCK1	0	0.864605	0.41	0.047	0
PLEKHH2	0	0.863916	0.566	0.049	0
TSPAN9	0	0.863825	0.599	0.105	0
PDGFD	0	0.863219	0.498	0.099	0
FLG-AS1	0	0.862553	0.472	0.023	0
SPON2	0	0.859715	0.498	0.152	0
CCDC85A	0	0.859186	0.396	0.06	0
RAB34	0	0.858725	0.616	0.142	0
PPFIBP1	0	0.857137	0.673	0.164	0
NPAS2	0	0.856756	0.526	0.087	0
TSHZ2	0	0.855564	0.762	0.31	0
CTTN	0	0.85474	0.694	0.15	0
MSC-AS1	0	0.854284	0.64	0.148	0
COL18A1	0	0.850928	0.657	0.136	0
COL8A2	0	0.848973	0.549	0.019	0
TRIO	0	0.847805	0.766	0.394	0
EGFR	0	0.847361	0.667	0.142	0
PEBP1	0	0.845134	0.776	0.56	0
SYT1	0	0.845128	0.278	0.043	0
ADD3	0	0.844335	0.791	0.446	0
EXT1	0	0.842624	0.749	0.436	0
NBEA	0	0.841719	0.715	0.242	0
SPSB1	0	0.840733	0.504	0.136	0
PLAC9	0	0.840076	0.477	0.046	0
ARMC9	0	0.83905	0.54	0.106	0
LHFPL6	0	0.839027	0.649	0.123	0
IFI27	0	0.838756	0.687	0.285	0
TJP1	0	0.83846	0.698	0.153	0
ARHGAP29	0	0.836589	0.628	0.108	0
MYO6	0	0.835928	0.642	0.183	0
PEG10	0	0.835105	0.309	0.017	0
LINC01807	0	0.834731	0.3	0.004	0
MMP14	0	0.830747	0.582	0.094	0
TMEM98	0	0.830697	0.605	0.054	0
AHI1	0	0.830245	0.748	0.394	0
TCF4	0	0.827147	0.808	0.422	0
DNM1	0	0.826797	0.585	0.048	0
AF165147.1	1.3398e-283	0.825714	0.48	0.242	4.32272e-279
CAVIN2	0	0.823913	0.469	0.102	0
AL138828.1	0	0.823695	0.502	0.048	0
SULF2	0	0.822457	0.631	0.225	0
AGAP1	0	0.821331	0.719	0.22	0
AF117829.1	0	0.820354	0.631	0.203	0
SOX4	0	0.819842	0.633	0.199	0
OLFML2B	0	0.818685	0.455	0.056	0
CDH8	0	0.818225	0.307	0.007	0
TPBG	0	0.817816	0.599	0.076	0
AC113383.1	0	0.817586	0.341	0.012	0
CALU	0	0.817249	0.708	0.352	0
DEPP1	0	0.816645	0.322	0.057	0
OMD	0	0.816176	0.423	0.021	0
GOLIM4	0	0.813175	0.662	0.237	0
ID4	0	0.809317	0.445	0.047	0
ARHGEF28	0	0.809287	0.565	0.148	0
RORA	0	0.808568	0.793	0.517	0
MBNL2	0	0.80462	0.78	0.493	0
GSTM3	0	0.802107	0.539	0.072	0
CTSL	0	0.801643	0.65	0.186	0
GFRA1	0	0.800823	0.419	0.009	0
MEST	0	0.800768	0.479	0.032	0
OSR2	0	0.800549	0.446	0.011	0
TMEM119	0	0.800007	0.53	0.005	0
CAMSAP2	0	0.798169	0.66	0.166	0
BST2	0	0.797641	0.724	0.514	0
PTPRK	0	0.797102	0.691	0.208	0
FKBP10	0	0.794885	0.597	0.039	0
CACHD1	0	0.791922	0.618	0.131	0
CCND1	0	0.790741	0.57	0.127	0
TRPC1	0	0.789239	0.557	0.069	0
PRXL2A	0	0.788039	0.605	0.172	0
HDAC4	0	0.788026	0.731	0.406	0
PPM1H	0	0.787186	0.476	0.1	0
FAM3C	0	0.786897	0.678	0.336	0
PMEPA1	0	0.785859	0.547	0.257	0
EPSTI1	0	0.784672	0.641	0.33	0
TNFAIP6	0	0.783079	0.437	0.029	0
PTPRS	0	0.782433	0.645	0.111	0
TCF12	0	0.781196	0.83	0.644	0
IL6ST	0	0.781102	0.785	0.482	0
CYTH3	0	0.779144	0.672	0.188	0
ADAM33	0	0.777358	0.553	0.008	0
GAS6	0	0.777342	0.649	0.271	0
UGP2	0	0.777241	0.742	0.469	0
TTC3	0	0.776416	0.81	0.559	0
ZNF521	0	0.775738	0.601	0.083	0
AC007319.1	0	0.773903	0.318	0.104	0
DTWD1	0	0.771884	0.645	0.223	0
GPX8	0	0.771869	0.547	0.045	0
PDGFRL	0	0.771536	0.468	0.014	0
THRB	0	0.770169	0.501	0.085	0
FRMD5	0	0.76809	0.278	0.047	0
LTBP3	0	0.767809	0.678	0.215	0
MYL6	4.09637e-281	0.767569	0.899	0.844	1.32165e-276
ALX4	0	0.766497	0.51	0.006	0
TMEM178B	0	0.764325	0.29	0.023	0
ARHGAP21	0	0.763891	0.712	0.261	0
SLC8A1	0	0.763433	0.458	0.165	0
MIR4435-2HG	0	0.762254	0.74	0.431	0
SLC16A12	0	0.761001	0.339	0.006	0
LAMC1	0	0.760978	0.648	0.186	0
NDN	0	0.760468	0.553	0.058	0
ZNF618	0	0.760178	0.598	0.086	0
CTNNAL1	0	0.75473	0.608	0.17	0
CEP112	0	0.754244	0.631	0.137	0
MEGF6	0	0.753526	0.417	0.07	0
CUL4B	0	0.750697	0.563	0.159	0
BMPR1A	0	0.750099	0.681	0.197	0
NMD3	0	0.749768	0.577	0.201	0
LPP	0	0.749011	0.844	0.661	0
FAM114A1	0	0.747997	0.604	0.158	0
WLS	0	0.747416	0.617	0.117	0
LINC01515	0	0.746197	0.393	0.075	0
AC009803.1	0	0.745803	0.347	0.003	0
GXYLT2	0	0.744653	0.524	0.059	0
GSN	0	0.743387	0.782	0.349	0
SERPINH1	0	0.742548	0.58	0.097	0
AHNAK	0	0.741958	0.846	0.637	0
TNRC6A	0	0.741719	0.788	0.524	0
MPP6	0	0.741633	0.444	0.144	0
TSC22D1	0	0.741605	0.759	0.357	0
TUBB	0	0.741269	0.716	0.442	0
TPM4	0	0.739564	0.84	0.634	0
ROCK2	0	0.736265	0.751	0.396	0
COPZ2	0	0.73571	0.524	0.1	0
SEC31A	0	0.735178	0.786	0.493	0
PRDM5	0	0.733863	0.536	0.07	0
SCMH1	0	0.732673	0.729	0.36	0
UNC5C	0	0.732516	0.286	0.025	0
DOCK7	0	0.732024	0.659	0.193	0
TPT1-AS1	0	0.731716	0.684	0.278	0
MINDY4	0	0.731687	0.519	0.057	0
BRINP1	0	0.729977	0.325	0.006	0
DIRAS3	0	0.729113	0.308	0.01	0
NCKAP1	0	0.727497	0.67	0.153	0
HS6ST1	0	0.726573	0.558	0.156	0
PTGIS	0	0.726449	0.442	0.006	0
PDS5B	0	0.725977	0.75	0.435	0
TFAP2B	0	0.724364	0.455	0.005	0
ENPP1	0	0.724096	0.387	0.013	0
ANXA5	0	0.721961	0.767	0.514	0
CNTLN	0	0.721729	0.615	0.165	0
FREM1	0	0.720958	0.341	0.01	0
SLC14A2-AS1	0	0.720052	0.365	0.005	0
CFB	0	0.719045	0.496	0.103	0
RERG	0	0.716136	0.303	0.06	0
OAF	0	0.716074	0.529	0.107	0
DZIP1	0	0.715885	0.545	0.02	0
ASPH	0	0.715517	0.743	0.325	0
CNTNAP3B	0	0.714817	0.456	0.071	0
TBL1XR1	0	0.714467	0.799	0.618	0
RARB	0	0.714106	0.471	0.073	0
LINC01278	0	0.714011	0.632	0.237	0
EYA4	0	0.713022	0.346	0.087	0
IFI6	0	0.712647	0.63	0.307	0
GRK5	0	0.712497	0.629	0.319	0
NALCN	0	0.712493	0.392	0.005	0
NHSL2	0	0.712224	0.551	0.099	0
CHST15	0	0.712214	0.658	0.253	0
LINC01473	0	0.711905	0.672	0.339	0
TIAM2	0	0.708536	0.652	0.296	0
TSPAN11	0	0.708491	0.419	0.009	0
ZNF423	0	0.708091	0.505	0.053	0
KALRN	0	0.707122	0.499	0.086	0
BBS9	0	0.706624	0.723	0.379	0
FMOD	0	0.705559	0.522	0.013	0
GPR176	0	0.705495	0.444	0.036	0
SCARB2	0	0.704998	0.679	0.299	0
RBMS1	0	0.704261	0.808	0.542	0
SGCD	0	0.703738	0.468	0.053	0
DLG2	0	0.70296	0.407	0.143	0
TEX2	0	0.700223	0.563	0.139	0
TFAP2C	0	0.69923	0.523	0.049	0
MICAL2	0	0.698575	0.493	0.193	0
FAT1	0	0.697676	0.552	0.062	0
PLPP4	0	0.696938	0.423	0.004	0
FBLIM1	0	0.696777	0.522	0.053	0
RECK	0	0.694275	0.569	0.092	0
PRKAR1A	0	0.691421	0.749	0.426	0
PDLIM4	0	0.689753	0.534	0.061	0
CMBL	0	0.689476	0.484	0.036	0
FOXC1	0	0.68916	0.55	0.073	0
RGS4	0	0.689129	0.28	0.007	0
SOBP	0	0.68792	0.517	0.07	0
LY6E	0	0.686973	0.744	0.466	0
VGLL4	0	0.686806	0.737	0.35	0
SESTD1	0	0.686404	0.674	0.229	0
HEPH	0	0.684787	0.519	0.009	0
DICER1	0	0.684652	0.722	0.386	0
ITGAV	0	0.684038	0.656	0.26	0
JAM2	0	0.681524	0.539	0.073	0
PEAR1	0	0.680134	0.539	0.038	0
CDON	0	0.679651	0.428	0.043	0
PCDH18	0	0.679448	0.49	0.009	0
PTPN14	0	0.67941	0.589	0.127	0
TRAPPC3L	0	0.679185	0.316	0.005	0
SYNDIG1	0	0.676606	0.326	0.003	0
MAFB	0	0.676067	0.56	0.149	0
IL1R1	0	0.675316	0.609	0.179	0
PLS3	0	0.674957	0.572	0.109	0
NORAD	0	0.67433	0.713	0.386	0
NECTIN3	0	0.670968	0.526	0.089	0
PSD3	0	0.670284	0.59	0.167	0
CYP7B1	0	0.669713	0.456	0.061	0
AMOTL2	0	0.66926	0.469	0.044	0
LAMA2	0	0.668549	0.287	0.027	0
PRTG	0	0.667823	0.435	0.027	0
ZFAND5	0	0.667715	0.733	0.452	0
MICOS10	0	0.667661	0.75	0.52	0
SAMD11	0	0.66729	0.442	0.014	0
CAPS2	0	0.665153	0.51	0.123	0
SPIN1	0	0.66482	0.667	0.253	0
RCN1	0	0.664722	0.611	0.227	0
CNTNAP3	0	0.664637	0.39	0.044	0
SBSPON	0	0.663083	0.342	0.009	0
SYNPO	0	0.6624	0.479	0.089	0
KANK4	0	0.66017	0.278	0.01	0
STXBP5	0	0.659854	0.715	0.387	0
SERPINE2	0	0.65949	0.402	0.046	0
ADAMTS6	0	0.658494	0.338	0.08	0
MMP19	0	0.657852	0.39	0.04	0
HHIP	0	0.657517	0.294	0.008	0
SNAI2	0	0.657279	0.454	0.032	0
EFHD1	0	0.65718	0.395	0.025	0
TCEAL3	0	0.656731	0.532	0.155	0
PLPP1	0	0.656553	0.68	0.232	0
SEPTIN10	0	0.654695	0.599	0.131	0
PRNP	0	0.654555	0.68	0.316	0
FTO	0	0.653862	0.746	0.46	0
SBF2	0	0.653374	0.782	0.456	0
MAGI2-AS3	0	0.653015	0.559	0.061	0
ABI2	0	0.651929	0.665	0.243	0
SH3PXD2A	0	0.651676	0.625	0.198	0
TLE1	0	0.650887	0.603	0.238	0
PMP22	0	0.650689	0.605	0.122	0
FZD2	0	0.64906	0.508	0.04	0
RNF217	0	0.648306	0.549	0.141	0
COL14A1	0	0.648201	0.355	0.025	0
STAC	0	0.647431	0.278	0.023	0
LDHA	1.80932e-220	0.647339	0.757	0.609	5.83758e-216
FADS2	0	0.646931	0.485	0.047	0
AR	0	0.645463	0.362	0.032	0
UGGT2	0	0.645158	0.627	0.245	0
NUPR1	0	0.643221	0.615	0.144	0
CNN2	0	0.6423	0.7	0.387	0
PTGFR	0	0.639928	0.378	0.01	0
ZNF536	0	0.639704	0.335	0.003	0
PPARGC1A	0	0.639555	0.353	0.043	0
FBXL2	0	0.638202	0.501	0.084	0
NCS1	0	0.636942	0.494	0.051	0
NLGN4Y	0	0.6369	0.402	0.087	0
LMO7-AS1	0	0.63672	0.429	0.041	0
IL11RA	0	0.636498	0.449	0.044	0
CAPZB	0	0.635995	0.838	0.662	0
WBP1L	0	0.634277	0.619	0.274	0
PLTP	0	0.634195	0.64	0.162	0
WFDC1	0	0.633714	0.289	0.014	0
ARHGEF10	0	0.632869	0.535	0.089	0
AC026316.5	0	0.632556	0.32	0.002	0
NEO1	0	0.631737	0.578	0.122	0
DIO3OS	0	0.630869	0.44	0.004	0
DNM3OS	0	0.630862	0.438	0.011	0
EVA1B	0	0.630645	0.535	0.173	0
RNASE4	0	0.629821	0.456	0.069	0
CTNND1	0	0.629664	0.736	0.284	0
OSMR-AS1	0	0.629641	0.459	0.058	0
MXRA7	0	0.627573	0.603	0.189	0
USP31	0	0.625837	0.467	0.118	0
MDFI	0	0.624249	0.484	0.037	0
ABL1	0	0.623942	0.709	0.372	0
LOX	0	0.622795	0.392	0.037	0
MYO1C	0	0.622534	0.584	0.182	0
FAM107A	0	0.620871	0.391	0.091	0
GEM	0	0.617757	0.356	0.05	0
NR2F1	0	0.617696	0.376	0.014	0
CAVIN3	0	0.617685	0.464	0.079	0
BTBD3	0	0.61518	0.475	0.088	0
CTSF	0	0.612798	0.518	0.095	0
STRA6	0	0.61077	0.321	0.018	0
MAPK10	0	0.610031	0.5	0.105	0
ADGRA3	0	0.6089	0.497	0.063	0
PODN	0	0.608556	0.466	0.011	0
PER3	0	0.607512	0.459	0.146	0
COL26A1	0	0.605924	0.331	0.008	0
AC107223.1	0	0.603807	0.366	0.063	0
AC119674.1	0	0.602304	0.348	0.053	0
EHD2	0	0.602041	0.513	0.065	0
IGF2	0	0.60157	0.403	0.005	0
RASAL2	0	0.601525	0.631	0.212	0
STX18	0	0.601465	0.632	0.272	0
FKBP9	0	0.601021	0.563	0.11	0
STX18-AS1	0	0.599652	0.49	0.134	0
MAP4K3	0	0.599234	0.708	0.349	0
STAT1	0	0.598819	0.665	0.389	0
FGF10	0	0.598343	0.287	0.003	0
NFE2L1	0	0.597632	0.621	0.234	0
HOMER1	0	0.597194	0.492	0.145	0
LAMB2	0	0.596877	0.546	0.109	0
SH3RF1	0	0.595772	0.546	0.156	0
MIPOL1	0	0.595669	0.486	0.094	0
ABCA6	0	0.595585	0.358	0.049	0
RIN2	0	0.595087	0.634	0.215	0
VASN	0	0.593724	0.471	0.03	0
ZEB1-AS1	0	0.592753	0.392	0.042	0
SLC9A3R2	0	0.591452	0.563	0.125	0
C14orf132	0	0.590495	0.428	0.031	0
STAT2	0	0.589858	0.673	0.314	0
GGT5	0	0.589062	0.395	0.063	0
IGF1R	0	0.589055	0.713	0.26	0
AL133346.1	0	0.587074	0.269	0.023	0
KCTD10	0	0.586428	0.522	0.108	0
RNF43	0	0.586328	0.44	0.066	0
PHLDB1	0	0.5863	0.486	0.049	0
HMGB1	0	0.583982	0.886	0.806	0
TCAF1	0	0.582325	0.558	0.156	0
PKNOX2	0	0.580747	0.34	0.006	0
KIF13A	0	0.58072	0.648	0.218	0
PRKN	0	0.580162	0.597	0.234	0
CHD9	0	0.579861	0.795	0.562	0
CRYAB	0	0.578662	0.394	0.017	0
MIRLET7BHG	0	0.577106	0.567	0.168	0
ECM1	0	0.576336	0.365	0.019	0
SEPTIN2	0	0.57623	0.779	0.532	0
PTTG1IP	0	0.576023	0.685	0.33	0
ATN1	0	0.574958	0.596	0.177	0
ZMYND8	8.96852e-306	0.574487	0.683	0.435	2.8936e-301
CPLANE1	0	0.574485	0.623	0.201	0
DPYSL2	0	0.574416	0.629	0.211	0
SSBP3	0	0.572458	0.662	0.325	0
SHROOM3	0	0.572363	0.41	0.066	0
EPHB6	0	0.570745	0.462	0.082	0
SPATA6	0	0.569838	0.531	0.105	0
PAK3	0	0.569801	0.316	0.025	0
ZFYVE9	0	0.569398	0.551	0.125	0
MARCKS	0	0.569218	0.726	0.352	0
WWTR1	0	0.569052	0.669	0.178	0
SNHG14	0	0.567622	0.683	0.393	0
TNRC18	0	0.56682	0.702	0.329	0
LIMCH1	0	0.566382	0.388	0.115	0
FBLN2	0	0.565529	0.42	0.044	0
AC083870.1	0	0.564541	0.439	0.056	0
AMOTL1	0	0.564421	0.498	0.087	0
CBX5	0	0.563146	0.644	0.296	0
SERTM1	0	0.562077	0.27	0.003	0
SASH1	0	0.560275	0.615	0.182	0
APOL1	0	0.558334	0.523	0.158	0
BARX1	0	0.557654	0.386	0.006	0
TGFB1I1	0	0.557591	0.429	0.042	0
BACE1	0	0.557554	0.503	0.062	0
C1RL	0	0.55746	0.584	0.187	0
DENND5B	0	0.557417	0.596	0.226	0
MAP1LC3A	0	0.556381	0.501	0.096	0
ASAP3	0	0.555907	0.472	0.046	0
BAZ2B	0	0.554405	0.774	0.481	0
GTF2I	0	0.554278	0.792	0.527	0
MARK1	0	0.554175	0.461	0.09	0
SLC16A2	0	0.553998	0.4	0.023	0
SPTSSA	0	0.55382	0.511	0.208	0
RHOU	0	0.552459	0.411	0.111	0
MAGED1	0	0.551916	0.643	0.32	0
SNAP25	0	0.550945	0.314	0.025	0
CHN1	0	0.550315	0.402	0.108	0
RUSC2	0	0.549506	0.458	0.072	0
FRS2	0	0.549357	0.641	0.282	0
CCDC171	0	0.548898	0.453	0.1	0
TMEM97	0	0.548609	0.279	0.041	0
FAM110B	0	0.547451	0.429	0.063	0
TMEM100	0	0.547146	0.255	0.007	0
MINDY2	0	0.547081	0.631	0.317	0
AL050309.1	0	0.545741	0.572	0.269	0
ARL3	0	0.545609	0.601	0.252	0
MGST3	0	0.545164	0.688	0.453	0
SSBP2	0	0.545044	0.719	0.411	0
FBXO17	0	0.544844	0.456	0.031	0
CYB5R3	0	0.544834	0.645	0.295	0
MAP4	0	0.543419	0.76	0.476	0
EXOC6B	0	0.542344	0.748	0.434	0
ABCA9	0	0.542149	0.292	0.028	0
PEA15	0	0.541841	0.542	0.175	0
MACROD2	0	0.540451	0.405	0.139	0
SRPX	0	0.540179	0.26	0.007	0
KIFAP3	0	0.540037	0.631	0.256	0
ATP10D	0	0.538846	0.543	0.219	0
NCOR2	0	0.538178	0.713	0.398	0
SMAD9	0	0.536769	0.428	0.055	0
BMPR2	0	0.536067	0.755	0.406	0
CLIC4	0	0.53601	0.655	0.315	0
NIPAL2	0	0.535919	0.512	0.166	0
NOX4	0	0.53529	0.254	0.024	0
ITM2B	5.67001e-279	0.535039	0.873	0.83	1.82937e-274
SUCLG2-AS1	0	0.534895	0.384	0.07	0
GOLGA2	0	0.534811	0.63	0.279	0
CDK2AP1	0	0.532167	0.565	0.199	0
FST	0	0.531663	0.306	0.015	0
PYGO1	0	0.531216	0.407	0.012	0
NBEAL1	0	0.531181	0.692	0.33	0
EGR1	4.58827e-302	0.530927	0.621	0.348	1.48036e-297
DYNLL1	3.35139e-207	0.530239	0.797	0.665	1.08129e-202
AFAP1	0	0.529802	0.53	0.14	0
SPTBN1	0	0.529689	0.732	0.333	0
EPN2	0	0.528781	0.629	0.249	0
MACF1	3.79969e-266	0.527898	0.829	0.679	1.22593e-261
WASL	0	0.527283	0.615	0.243	0
COX7A1	0	0.526988	0.429	0.066	0
C1orf122	0	0.52608	0.567	0.279	0
PAM	0	0.525183	0.735	0.426	0
TMEM158	0	0.524389	0.319	0.02	0
P3H3	0	0.522729	0.459	0.041	0
LATS2	0	0.522645	0.553	0.189	0
FRY	0	0.522591	0.546	0.204	0
TSPAN4	0	0.521046	0.562	0.151	0
IFI44L	0	0.520823	0.505	0.117	0
ABTB2	0	0.520642	0.33	0.06	0
CDC42EP5	0	0.520379	0.546	0.103	0
CHD3	0	0.519896	0.652	0.282	0
SEPTIN4-AS1	0	0.518301	0.351	0.021	0
CD99	1.41452e-226	0.518027	0.801	0.646	4.56381e-222
ATP1A2	0	0.51662	0.251	0.01	0
KSR1	0	0.515083	0.493	0.203	0
PKM	9.08688e-305	0.51508	0.78	0.557	2.93179e-300
C1orf54	0	0.515073	0.494	0.106	0
ENTPD1	2.46547e-154	0.515053	0.44	0.264	7.95458e-150
GRIA3	0	0.514373	0.333	0.007	0
SH3BP5	0	0.513147	0.685	0.339	0
ARHGEF17	0	0.512912	0.486	0.051	0
ITGB8	0	0.512721	0.442	0.096	0
C1orf198	0	0.510014	0.376	0.038	0
PFN2	0	0.509807	0.466	0.07	0
LINC02802	0	0.50899	0.4	0.027	0
ARHGEF12	0	0.507576	0.691	0.298	0
FXYD1	0	0.507222	0.307	0.05	0
PHC2	0	0.507034	0.644	0.255	0
ZFHX4	0	0.506854	0.383	0.044	0
POGLUT3	0	0.506127	0.498	0.092	0
LGALS3	0	0.505741	0.783	0.51	0
NPTN	0	0.505523	0.678	0.329	0
IQCK	0	0.50546	0.461	0.103	0
ADH5	0	0.505152	0.613	0.322	0
DCAF6	0	0.504765	0.686	0.363	0
RCAN1	0	0.504687	0.388	0.135	0
TUSC3	0	0.504088	0.477	0.085	0
SENP6	0	0.503788	0.78	0.558	0
RTN4	0	0.503063	0.785	0.567	0
DAB1	0	0.502625	0.386	0.136	0
FAXDC2	0	0.502307	0.439	0.091	0
SLC24A3	0	0.502151	0.439	0.05	0
PPP2CB	0	0.501727	0.631	0.269	0
CEBPD	0	0.500968	0.739	0.394	0
ZNF638	2.9662e-294	0.500268	0.79	0.587	9.57014e-290
GPR173	0	0.499975	0.404	0.03	0
PTGR1	0	0.498856	0.501	0.106	0
MYO9A	0	0.498815	0.702	0.378	0
ZNF280D	0	0.497844	0.646	0.319	0
GNA11	0	0.497485	0.514	0.105	0
CARMN	0	0.497349	0.357	0.019	0
TMEM47	0	0.496401	0.426	0.039	0
ARRDC3	0	0.495821	0.565	0.291	0
RIMBP2	0	0.495538	0.282	0.007	0
GALNT10	0	0.495312	0.647	0.359	0
PCCA	0	0.494597	0.707	0.42	0
ANKRD33B	0	0.49456	0.393	0.052	0
PTBP2	0	0.494557	0.695	0.394	0
AC022915.2	0	0.493666	0.294	0.005	0
DDX17	6.14325e-282	0.493047	0.835	0.717	1.98206e-277
CHRD	0	0.492373	0.39	0.01	0
TRIP6	0	0.490743	0.504	0.127	0
NID2	0	0.490106	0.388	0.015	0
AC005237.1	0	0.488501	0.376	0.049	0
PRDX2	4.44512e-244	0.488358	0.662	0.437	1.43417e-239
ZNF462	0	0.488072	0.512	0.109	0
PTPN21	0	0.487869	0.43	0.043	0
CNKSR3	0	0.487443	0.443	0.11	0
SLC22A17	0	0.487043	0.439	0.041	0
TFPI	0	0.486552	0.467	0.078	0
TLN2	0	0.486293	0.409	0.095	0
CDC14B	0	0.485659	0.515	0.149	0
SCARF2	0	0.485467	0.445	0.029	0
MECOM	0	0.484589	0.464	0.208	0
KITLG	0	0.483841	0.413	0.096	0
SMIM14	0	0.48378	0.661	0.323	0
C20orf194	0	0.483543	0.686	0.313	0
DPH6	0	0.482904	0.557	0.249	0
DNAJC15	0	0.482867	0.678	0.433	0
MRFAP1	2.94038e-302	0.482474	0.655	0.4	9.48685e-298
TSHZ3	0	0.482301	0.469	0.122	0
FAM171B	0	0.482187	0.366	0.033	0
RASSF8-AS1	0	0.482078	0.456	0.054	0
DAAM1	0	0.481735	0.543	0.256	0
REXO2	0	0.4813	0.615	0.3	0
SMAD6	0	0.48054	0.391	0.031	0
CDC42BPB	0	0.480202	0.589	0.203	0
SNX9	0	0.479888	0.75	0.386	0
CKAP4	0	0.479085	0.537	0.206	0
SPIDR	9.5762e-211	0.478662	0.782	0.606	3.08967e-206
PHPT1	9.96685e-230	0.478038	0.626	0.409	3.2157e-225
ECHDC2	0	0.47782	0.619	0.257	0
FSTL3	0	0.477544	0.404	0.026	0
ZMYM4	0	0.477479	0.69	0.373	0
GCSH	0	0.477203	0.506	0.176	0
DYNC2LI1	0	0.476592	0.489	0.105	0
TRIM2	0	0.475581	0.594	0.146	0
APLP2	0	0.475497	0.757	0.452	0
AC104596.1	0	0.475365	0.311	0.051	0
PKIG	0	0.474084	0.546	0.154	0
AC087477.2	0	0.473902	0.363	0.018	0
ST13	1.88902e-250	0.473797	0.729	0.5	6.09472e-246
GPNMB	0	0.473539	0.577	0.111	0
REEP3	0	0.473376	0.617	0.309	0
MIB1	0	0.473156	0.663	0.338	0
ARHGEF11	0	0.473105	0.519	0.143	0
CHODL	5.57411e-245	0.472288	0.271	0.109	1.79843e-240
TNFRSF12A	0	0.470691	0.3	0.052	0
TNKS1BP1	0	0.469638	0.484	0.09	0
PARP14	3.73019e-294	0.469072	0.702	0.43	1.20351e-289
PPFIA1	0	0.468884	0.667	0.364	0
AC040168.1	0	0.46799	0.287	0.009	0
SLC25A21	0	0.467944	0.273	0.028	0
COL24A1	0	0.466879	0.307	0.091	0
PLEKHA4	0	0.466566	0.389	0.036	0
MNAT1	0	0.465622	0.71	0.396	0
PPP2R3A	0	0.465261	0.454	0.122	0
C12orf57	5.87175e-181	0.465058	0.702	0.521	1.89446e-176
BDH2	0	0.464573	0.5	0.125	0
VEGFA	0	0.464143	0.492	0.177	0
BMP4	0	0.464004	0.36	0.022	0
NEDD4	0	0.463531	0.522	0.151	0
DYNC1I2	0	0.462473	0.682	0.382	0
BMERB1	0	0.461966	0.554	0.176	0
ABCA1	0	0.461362	0.603	0.157	0
TEAD3	0	0.461274	0.459	0.064	0
SEC23A	0	0.461266	0.634	0.308	0
MALRD1	0	0.460831	0.268	0.012	0
TRMT11	0	0.460558	0.561	0.26	0
C1orf21	0	0.460375	0.564	0.2	0
PRR5L	0	0.459324	0.508	0.182	0
TBCK	0	0.458854	0.655	0.367	0
NME4	0	0.458633	0.49	0.203	0
SEPTIN7	4.37341e-197	0.45856	0.819	0.69	1.41104e-192
MN1	0	0.458549	0.339	0.026	0
FNBP1L	0	0.458369	0.503	0.134	0
ITGA9-AS1	0	0.457293	0.41	0.061	0
RUFY3	0	0.457018	0.648	0.308	0
MAGI1	0	0.455997	0.636	0.173	0
AP2M1	5.76577e-267	0.455958	0.678	0.446	1.86027e-262
RILPL1	0	0.455738	0.497	0.112	0
HDLBP	1.14545e-306	0.455543	0.75	0.486	3.69568e-302
PLD1	0	0.455354	0.431	0.162	0
CGNL1	0	0.454689	0.32	0.037	0
RRAS	0	0.454543	0.459	0.14	0
SECISBP2L	0	0.453975	0.632	0.298	0
NFYB	0	0.453721	0.511	0.201	0
ARHGAP32	0	0.453344	0.523	0.146	0
AMPH	0	0.453179	0.312	0.018	0
PDLIM3	0	0.452967	0.281	0.035	0
CBX1	0	0.452027	0.538	0.203	0
PRRG1	0	0.451834	0.385	0.052	0
PAPSS1	0	0.451501	0.618	0.328	0
AL513166.1	0	0.450817	0.251	0.016	0
RCN2	0	0.450697	0.618	0.307	0
PRKCE	0	0.450166	0.687	0.372	0
TENM4	0	0.449877	0.351	0.093	0
SDC2	0	0.449697	0.446	0.085	0
NINL	0	0.448963	0.437	0.082	0
HIBADH	0	0.448761	0.57	0.246	0
MDGA1	0	0.448301	0.337	0.048	0
DNAJC6	0	0.448147	0.285	0.039	0
ARMCX4	0	0.447865	0.5	0.153	0
MEIS3	0	0.447259	0.411	0.015	0
RTL8C	0	0.447053	0.453	0.117	0
TLN1	3.97333e-222	0.44676	0.717	0.497	1.28196e-217
NOVA1	0	0.446249	0.29	0.036	0
POLR2L	6.86501e-133	0.446038	0.702	0.57	2.21493e-128
RSPO1	0	0.446029	0.34	0.002	0
KTN1	2.60092e-225	0.445961	0.808	0.644	8.39159e-221
SPRY1	0	0.445589	0.522	0.183	0
PLD3	0	0.445263	0.686	0.371	0
PPP1R12A	6.77175e-219	0.445131	0.799	0.636	2.18484e-214
PALM	0	0.444913	0.397	0.039	0
ARID5B	1.29333e-234	0.444242	0.804	0.595	4.17279e-230
TNS2	0	0.443878	0.475	0.073	0
TWSG1	0	0.443509	0.508	0.145	0
PDPN	0	0.441796	0.358	0.029	0
UBTD2	0	0.441585	0.536	0.174	0
MYO1E	0	0.440226	0.591	0.229	0
ZYX	0	0.439765	0.598	0.264	0
POGZ	0	0.439458	0.705	0.415	0
PURA	0	0.439166	0.678	0.394	0
TERF1	0	0.438977	0.589	0.265	0
PCMTD1	0	0.43889	0.734	0.481	0
CMYA5	0	0.438406	0.373	0.078	0
SLC38A6	0	0.436916	0.514	0.152	0
ITPRIPL2	0	0.436902	0.487	0.178	0
SNHG18	0	0.43688	0.417	0.053	0
RAD18	0	0.436341	0.41	0.107	0
PGRMC2	0	0.436222	0.533	0.252	0
EIF4G2	2.02221e-174	0.43619	0.789	0.636	6.52446e-170
S100A10	3.79542e-111	0.435739	0.76	0.616	1.22455e-106
TBX2	0	0.435527	0.356	0.015	0
AKR7A2	0	0.433928	0.526	0.245	0
MLH3	0	0.433768	0.482	0.157	0
TMEM263	0	0.433765	0.577	0.284	0
SORCS2	0	0.43367	0.331	0.042	0
AIG1	0	0.433666	0.583	0.278	0
RBP1	0	0.43346	0.422	0.073	0
NDRG1	0	0.432029	0.667	0.341	0
H2AFY2	0	0.431935	0.433	0.065	0
CEP170	0	0.431919	0.608	0.28	0
ZC3H7B	0	0.431779	0.528	0.194	0
PON2	0	0.431775	0.528	0.168	0
NPHP3	0	0.431708	0.579	0.211	0
SLC25A27	0	0.431287	0.418	0.051	0
FCGRT	0	0.430386	0.707	0.367	0
GINM1	0	0.430077	0.591	0.267	0
CARMIL1	0	0.430022	0.608	0.29	0
EVC	0	0.429847	0.406	0.035	0
UXS1	0	0.428343	0.523	0.225	0
VSTM4	0	0.428107	0.349	0.034	0
TSBP1-AS1	0	0.427945	0.316	0.065	0
PKP4	0	0.427734	0.676	0.294	0
WTIP	0	0.427511	0.42	0.059	0
EPB41L5	0	0.427445	0.461	0.134	0
TUBB6	0	0.427198	0.497	0.141	0
LINC00882	0	0.426807	0.266	0.029	0
PRMT2	0	0.426538	0.74	0.46	0
GPC4	0	0.426261	0.336	0.037	0
RHOJ	0	0.425426	0.439	0.066	0
AKT3	0	0.425009	0.777	0.435	0
PLEC	0	0.424555	0.638	0.329	0
P4HA3	0	0.424394	0.26	0.04	0
RNF180	0	0.424288	0.402	0.078	0
GSTA4	0	0.424113	0.423	0.058	0
NENF	1.8568e-285	0.423557	0.594	0.351	5.99078e-281
RBMS2	0	0.423028	0.54	0.157	0
HDGFL3	0	0.422702	0.532	0.139	0
TMEM30A	0	0.421189	0.589	0.29	0
RSPO3	0	0.4207	0.26	0.017	0
PTH1R	0	0.419737	0.321	0.005	0
MARVELD1	0	0.419591	0.419	0.069	0
KIAA0825	0	0.419329	0.528	0.202	0
SKP1	3.66051e-161	0.419064	0.788	0.668	1.18103e-156
ISCU	2.94955e-193	0.418882	0.681	0.495	9.51642e-189
NR4A1	1.3803e-76	0.418806	0.516	0.383	4.45339e-72
SBDS	4.06643e-239	0.418654	0.606	0.377	1.31199e-234
THRA	0	0.418654	0.464	0.106	0
ANO6	0	0.418346	0.671	0.368	0
CCDC7	0	0.417405	0.49	0.192	0
PRKAR2B	0	0.417211	0.358	0.073	0
MOV10L1	0	0.41672	0.323	0.012	0
FAM227B	0	0.41641	0.397	0.125	0
SLC41A2	4.71124e-202	0.416018	0.307	0.148	1.52004e-197
ACVR1	0	0.41514	0.573	0.248	0
MAP9	0	0.414698	0.442	0.074	0
ERBIN	2.93587e-164	0.414081	0.76	0.599	9.47228e-160
VPS54	0	0.413869	0.645	0.334	0
CPQ	0	0.413629	0.735	0.357	0
RRBP1	0	0.413415	0.762	0.443	0
WFS1	0	0.413386	0.394	0.078	0
BCAR3	0	0.413113	0.456	0.179	0
TMEM130	0	0.413025	0.3	0.004	0
C2	0	0.412304	0.503	0.114	0
ATP6AP2	3.28677e-263	0.411954	0.664	0.435	1.06044e-258
C1orf226	0	0.411861	0.296	0.015	0
SLC25A43	0	0.411712	0.478	0.152	0
KDELR1	1.55697e-266	0.411647	0.654	0.394	5.02341e-262
NES	0	0.411497	0.336	0.045	0
SLC39A14	0	0.41141	0.33	0.092	0
SPART-AS1	0	0.411333	0.318	0.021	0
H6PD	0	0.411159	0.562	0.206	0
CORO1C	0	0.41092	0.556	0.253	0
HIF1A	2.63273e-204	0.410792	0.725	0.503	8.49425e-200
SNCAIP	0	0.410765	0.257	0.04	0
TMCO3	0	0.410727	0.561	0.206	0
MICU3	0	0.410544	0.451	0.084	0
PCYOX1	0	0.409674	0.506	0.191	0
HULC	0	0.409305	0.284	0.067	0
UGDH	0	0.409133	0.425	0.142	0
ATP9A	0	0.40886	0.44	0.092	0
SAV1	0	0.408767	0.503	0.157	0
SRGAP1	0	0.408354	0.507	0.161	0
KDM5B	0	0.40731	0.613	0.259	0
RAPH1	0	0.407103	0.493	0.176	0
MYL6B	0	0.407032	0.467	0.191	0
DOK6	0	0.406565	0.27	0.066	0
GNAS	4.69444e-139	0.406551	0.885	0.826	1.51462e-134
CDC42EP1	0	0.406241	0.395	0.057	0
SLC16A1-AS1	0	0.405972	0.501	0.194	0
AC007364.1	0	0.405657	0.256	0.045	0
RCN3	0	0.405283	0.379	0.052	0
ARHGAP20	0	0.405116	0.284	0.036	0
ZHX3	0	0.404912	0.484	0.172	0
STON2	0	0.404327	0.367	0.093	0
IRS1	0	0.404142	0.332	0.067	0
TGFB3	0	0.403958	0.337	0.037	0
ADI1	6.91529e-296	0.40351	0.555	0.311	2.23115e-291
PSMB5	0	0.402361	0.581	0.327	0
UST	0	0.401949	0.53	0.217	0
FGF2	0	0.401878	0.366	0.027	0
TCEAL8	0	0.401734	0.525	0.261	0
AC090825.1	0	0.401366	0.419	0.103	0
P4HA2	0	0.401053	0.419	0.063	0
MORF4L2	1.37042e-257	0.40096	0.716	0.492	4.42153e-253
EIF2AK4	0	0.40076	0.606	0.312	0
RIC1	4.13173e-252	0.400644	0.651	0.411	1.33306e-247
PPP2R1B	0	0.400361	0.415	0.136	0
YLPM1	0	0.400319	0.659	0.371	0
SEC24D	0	0.400303	0.621	0.35	0
METTL15	0	0.400235	0.639	0.357	0
IFT43	0	0.400048	0.546	0.194	0
ANKRD26	0	0.40004	0.533	0.202	0
PCNX4	0	0.399538	0.645	0.361	0
GLI2	0	0.399323	0.309	0.011	0
OAT	0	0.399177	0.605	0.293	0
DDAH2	0	0.398913	0.497	0.222	0
SYNGR1	0	0.398225	0.522	0.177	0
CTSO	0	0.398099	0.455	0.116	0
ACOX3	0	0.39808	0.397	0.144	0
MITF	0	0.398054	0.377	0.095	0
SHOX2	0	0.398041	0.327	0.031	0
LINC02614	0	0.397962	0.349	0.046	0
ZNF827	0	0.396069	0.562	0.228	0
TUBB2A	0	0.395664	0.334	0.072	0
IPO5	0	0.3953	0.507	0.214	0
RFTN2	0	0.395295	0.352	0.043	0
RABGAP1	0	0.395079	0.69	0.385	0
UPF3A	0	0.394917	0.658	0.362	0
ACSL3	0	0.394783	0.669	0.334	0
SMYD3	1.13115e-122	0.394627	0.757	0.605	3.64954e-118
TMEM14C	6.79905e-283	0.394531	0.592	0.35	2.19365e-278
ACYP1	0	0.394336	0.404	0.127	0
ZRANB2	3.90354e-268	0.394156	0.737	0.504	1.25944e-263
ZMIZ1	0	0.393898	0.574	0.267	0
BDKRB2	0	0.392826	0.258	0.036	0
MOCOS	0	0.392803	0.32	0.044	0
NME3	0	0.392534	0.616	0.353	0
CIRBP	4.1624e-163	0.391879	0.81	0.687	1.34296e-158
VPS13B	4.44489e-179	0.39182	0.791	0.66	1.4341e-174
MRGPRF	0	0.391259	0.35	0.01	0
SWI5	0	0.390964	0.498	0.183	0
CTNNA1	0	0.390927	0.758	0.414	0
GABBR1	0	0.390322	0.455	0.087	0
CLIP4	0	0.39004	0.574	0.261	0
PIP5K1A	0	0.389887	0.592	0.283	0
TTC8	0	0.38976	0.403	0.073	0
DAB2	0	0.389028	0.59	0.137	0
TULP3	0	0.387821	0.455	0.112	0
GTF2IRD1	0	0.38782	0.434	0.102	0
AHDC1	0	0.387786	0.458	0.131	0
ACTG1	5.86254e-79	0.387411	0.899	0.851	1.89149e-74
CHIC2	1.03504e-241	0.387129	0.642	0.396	3.33944e-237
MSRB2	0	0.386924	0.501	0.199	0
DCUN1D4	0	0.386779	0.466	0.163	0
BCAR1	0	0.386657	0.407	0.078	0
TBC1D19	0	0.386034	0.526	0.192	0
LOXL3	0	0.38519	0.357	0.041	0
DESI2	0	0.384902	0.545	0.272	0
RGS22	0	0.38372	0.286	0.013	0
S100A11	5.38524e-208	0.383227	0.861	0.757	1.73749e-203
DYNC1LI2	0	0.382773	0.617	0.328	0
EPB41L3	0	0.38276	0.609	0.128	0
SRP14	2.10477e-114	0.382082	0.815	0.769	6.79084e-110
OPHN1	0	0.38165	0.423	0.125	0
CCDC126	0	0.381256	0.433	0.144	0
TCTN3	0	0.381104	0.472	0.213	0
TSPYL1	2.59746e-306	0.381083	0.554	0.291	8.38046e-302
GAS1RR	0	0.380875	0.328	0.028	0
SLC25A36	0	0.380867	0.617	0.319	0
USP22	0	0.380662	0.669	0.351	0
SDC3	0	0.380267	0.42	0.059	0
CCDC14	0	0.380148	0.563	0.243	0
EFR3A	1.15824e-276	0.379848	0.679	0.416	3.73696e-272
C12orf75	4.14221e-242	0.3797	0.487	0.245	1.33644e-237
MAPK8	7.64154e-272	0.37969	0.654	0.395	2.46547e-267
SSH1	0	0.379046	0.556	0.258	0
ARHGEF40	0	0.378193	0.461	0.088	0
FMR1	0	0.378059	0.544	0.226	0
SRPX2	0	0.377998	0.323	0.025	0
H1F0	0	0.377606	0.402	0.105	0
SPRED1	0	0.377211	0.546	0.182	0
CDK14	0	0.376995	0.614	0.309	0
ASAP2	0	0.376793	0.456	0.136	0
OBSL1	0	0.37665	0.404	0.056	0
SHC1	0	0.37656	0.491	0.186	0
ERI3	0	0.376058	0.55	0.242	0
SAMD4B	0	0.375879	0.592	0.295	0
DIXDC1	0	0.375844	0.4	0.079	0
ODF2L	0	0.375563	0.693	0.377	0
TOM1L2	0	0.375499	0.565	0.264	0
HSBP1	0	0.375353	0.65	0.379	0
MTA3	0	0.375292	0.54	0.236	0
PPME1	0	0.3752	0.482	0.199	0
Z97200.1	0	0.3751	0.356	0.004	0
NDUFC1	4.11088e-178	0.375088	0.651	0.462	1.32633e-173
AC118549.1	8.14381e-264	0.374912	0.639	0.382	2.62752e-259
STXBP6	0	0.374732	0.34	0.114	0
HLTF	0	0.374689	0.488	0.159	0
WDR41	0	0.374647	0.474	0.181	0
PRTFDC1	0	0.373733	0.348	0.045	0
AP002026.1	0	0.373644	0.315	0.076	0
RYK	0	0.373549	0.628	0.297	0
ZMYND11	0	0.373495	0.674	0.364	0
SPTAN1	2.19616e-270	0.372927	0.688	0.413	7.08568e-266
TAX1BP3	0	0.372919	0.46	0.168	0
AC012409.2	0	0.372551	0.355	0.041	0
GTF2H5	0	0.372483	0.527	0.263	0
FBXO32	3.36522e-186	0.371922	0.417	0.22	1.08575e-181
TRIOBP	0	0.371746	0.569	0.25	0
MBD5	5.69199e-211	0.371283	0.771	0.577	1.83646e-206
SETD5	3.40797e-251	0.371201	0.758	0.526	1.09955e-246
USP40	0	0.370652	0.467	0.189	0
GNG11	0	0.369845	0.468	0.098	0
CD276	0	0.369556	0.388	0.051	0
PRH1	0	0.369345	0.563	0.286	0
TNPO1	1.25352e-307	0.369185	0.676	0.4	4.04434e-303
SRSF11	2.54134e-201	0.36906	0.79	0.627	8.19938e-197
CC2D2A	0	0.368656	0.43	0.076	0
SDCCAG8	2.01023e-277	0.368202	0.682	0.417	6.48579e-273
AC002074.1	0	0.368015	0.258	0.005	0
AHCYL1	0	0.368011	0.62	0.315	0
ACSS3	0	0.367868	0.305	0.04	0
TP53BP1	0	0.366834	0.569	0.228	0
CAMK2D	2.19168e-214	0.366753	0.73	0.494	7.07124e-210
MAP4K5	0	0.366671	0.653	0.369	0
CCDC122	0	0.366657	0.376	0.091	0
FAM13A	0	0.36663	0.583	0.269	0
OSBPL5	0	0.366525	0.453	0.125	0
EIF2AK2	0	0.366429	0.648	0.344	0
AL391807.1	0	0.366323	0.283	0.005	0
TBC1D12	0	0.365992	0.428	0.151	0
CBR4	0	0.365862	0.569	0.274	0
DBN1	0	0.365846	0.369	0.071	0
L3MBTL4	0	0.365693	0.411	0.172	0
KLF9	2.00051e-235	0.36559	0.577	0.322	6.45444e-231
PJA2	1.27882e-237	0.364991	0.711	0.487	4.12597e-233
ARHGAP35	0	0.36487	0.668	0.363	0
GRID1	0	0.364802	0.253	0.014	0
SMAD5	0	0.364339	0.549	0.241	0
RAB28	0	0.364288	0.575	0.292	0
ZNF362	0	0.364232	0.444	0.126	0
PKDCC	0	0.363918	0.281	0.009	0
SSC5D	0	0.363763	0.327	0.011	0
WDR60	0	0.363186	0.598	0.233	0
EPDR1	0	0.363013	0.394	0.064	0
TLE2	0	0.362884	0.381	0.068	0
SMARCA5	2.85411e-226	0.362681	0.693	0.459	9.20849e-222
MCC	0	0.362613	0.512	0.234	0
TRAM2	0	0.362537	0.486	0.208	0
PLA1A	0	0.362446	0.266	0.03	0
TRIP11	1.68689e-289	0.362419	0.649	0.387	5.44257e-285
ILK	0	0.361974	0.561	0.263	0
HIC1	0	0.361358	0.345	0.044	0
KIDINS220	0	0.361322	0.668	0.372	0
QSER1	0	0.36081	0.516	0.225	0
HP1BP3	3.00871e-236	0.360689	0.768	0.562	9.70729e-232
CAPN2	3.22802e-260	0.360621	0.661	0.406	1.04149e-255
MAP3K20	0	0.360534	0.487	0.18	0
NOTCH2	0	0.360363	0.628	0.276	0
PWWP3A	0	0.359893	0.507	0.178	0
MPRIP	0	0.35944	0.628	0.344	0
STARD4-AS1	0	0.359227	0.285	0.033	0
NF1	2.50371e-236	0.359191	0.743	0.503	8.07796e-232
SRGAP2	0	0.359141	0.633	0.283	0
PPIB	4.17459e-115	0.358698	0.744	0.63	1.34689e-110
RAD50	0	0.358301	0.633	0.339	0
RIF1	0	0.358234	0.643	0.349	0
GAB1	0	0.358072	0.578	0.282	0
HECTD2	0	0.357624	0.417	0.113	0
DNAJB4	0	0.357494	0.398	0.098	0
NRP2	0	0.357493	0.374	0.114	0
TMEM117	8.07157e-227	0.357038	0.559	0.328	2.60421e-222
MIR3936HG	0	0.356981	0.356	0.08	0
HACD3	0	0.356902	0.558	0.248	0
NCKAP5	0	0.356656	0.324	0.072	0
TMEM204	0	0.356571	0.413	0.087	0
COL7A1	0	0.356544	0.283	0.044	0
MXD4	4.45213e-256	0.356539	0.63	0.389	1.43644e-251
HOMER3	0	0.356353	0.406	0.111	0
NUAK1	0	0.356286	0.373	0.108	0
GBP1	0	0.35611	0.485	0.214	0
TMEM237	0	0.356035	0.368	0.064	0
CERS6	0	0.35597	0.645	0.324	0
ZC2HC1A	0	0.355675	0.505	0.176	0
MICAL3	0	0.355622	0.53	0.236	0
NDUFA4	1.73334e-69	0.35543	0.757	0.693	5.59245e-65
MARCKSL1	0	0.355395	0.503	0.211	0
ATL3	0	0.355389	0.536	0.24	0
RBM43	0	0.355382	0.396	0.106	0
METTL24	0	0.355324	0.28	0.012	0
FAM92A	0	0.354831	0.389	0.055	0
TENT5A	0	0.354095	0.402	0.16	0
EFS	0	0.354053	0.355	0.028	0
MSI2	4.13905e-82	0.353979	0.734	0.569	1.33542e-77
TTTY14	0	0.35343	0.358	0.134	0
SYNJ2	0	0.353399	0.422	0.174	0
FKBP7	0	0.353041	0.37	0.061	0
TTLL3	0	0.352997	0.521	0.186	0
OSBPL10	0	0.352869	0.57	0.237	0
PPP1R9A	0	0.352748	0.271	0.077	0
XPC	0	0.352507	0.618	0.333	0
GPSM1	0	0.35245	0.318	0.017	0
DSE	0	0.352434	0.644	0.285	0
CEP104	0	0.352387	0.455	0.201	0
B3GALNT2	0	0.352385	0.485	0.204	0
ACO1	0	0.351144	0.405	0.119	0
SGCB	0	0.35102	0.395	0.062	0
SPECC1L	0	0.350888	0.675	0.375	0
INTU	0	0.350495	0.352	0.053	0
MAP1A	0	0.350143	0.331	0.031	0
CTBP2	0	0.349792	0.656	0.271	0
AXIN2	0	0.3493	0.302	0.039	0
TBL1X	1.64745e-286	0.349244	0.654	0.371	5.31533e-282
AP002518.2	0	0.349158	0.271	0.024	0
NECTIN2	0	0.349148	0.558	0.186	0
OLFM2	0	0.349143	0.313	0.051	0
TXNRD1	4.5746e-220	0.348603	0.593	0.368	1.47595e-215
PHF14	3.96456e-258	0.348336	0.711	0.445	1.27912e-253
CCDC71L	5.06773e-294	0.348058	0.364	0.151	1.63505e-289
APPL2	0	0.347734	0.605	0.293	0
BMP1	0	0.34752	0.366	0.055	0
RIPOR3	0	0.347433	0.285	0.076	0
TUBA1A	4.43032e-272	0.347143	0.668	0.387	1.4294e-267
CD59	0	0.346938	0.724	0.414	0
FKBP14	0	0.346506	0.416	0.14	0
CERCAM	0	0.346318	0.368	0.089	0
AL589935.1	0	0.346251	0.259	0.027	0
MERTK	2.53836e-232	0.346123	0.346	0.158	8.18977e-228
ZBTB16	0	0.345462	0.451	0.186	0
SPIRE1	0	0.345305	0.43	0.137	0
CYP39A1	0	0.345277	0.296	0.033	0
GHR	0	0.344935	0.269	0.05	0
SLC35F5	0	0.344804	0.563	0.269	0
RARG	0	0.344678	0.386	0.072	0
ZMAT3	0	0.344355	0.44	0.192	0
C6orf89	0	0.344251	0.572	0.288	0
ANXA6	3.11868e-256	0.343889	0.664	0.398	1.00621e-251
CBX6	0	0.343629	0.54	0.264	0
NT5E	0	0.343623	0.354	0.059	0
TMEM45A	0	0.343134	0.351	0.105	0
GNB4	0	0.342765	0.482	0.171	0
LPAR6	0	0.342555	0.522	0.221	0
OSBPL9	2.7473e-268	0.342237	0.675	0.422	8.86388e-264
UBR3	2.33617e-246	0.34217	0.702	0.455	7.53741e-242
SPPL2A	6.66379e-286	0.342119	0.674	0.402	2.15001e-281
ANKRD50	0	0.342099	0.372	0.081	0
ZNF503	0	0.342092	0.318	0.077	0
STEAP2	0	0.34194	0.281	0.051	0
EXT2	0	0.341938	0.552	0.222	0
ATXN2	3.48351e-248	0.341813	0.691	0.437	1.12392e-243
UBN2	0	0.341173	0.539	0.25	0
TFG	1.32779e-269	0.34111	0.642	0.39	4.28397e-265
SCOC	0	0.340781	0.463	0.196	0
POU2F1	2.39654e-274	0.34046	0.658	0.388	7.73218e-270
CD151	0	0.340054	0.54	0.235	0
AAMDC	0	0.340036	0.539	0.22	0
DAB2IP	0	0.338981	0.395	0.099	0
TMEM64	0	0.338684	0.382	0.108	0
LRRFIP2	1.09048e-255	0.338338	0.622	0.366	3.51834e-251
BASP1	0	0.337147	0.724	0.308	0
FOXP2	0	0.336836	0.333	0.094	0
P4HA1	0	0.336685	0.608	0.311	0
SKI	0	0.33657	0.64	0.332	0
HEBP1	0	0.336036	0.435	0.138	0
CEP126	0	0.335483	0.408	0.072	0
IFI27L2	3.35155e-170	0.334702	0.564	0.374	1.08134e-165
RNF115	1.02574e-247	0.33442	0.719	0.47	3.30944e-243
TMEM87B	0	0.334316	0.53	0.272	0
LINC02691	0	0.334102	0.277	0.006	0
CALM2	2.95255e-96	0.333911	0.834	0.75	9.52612e-92
SORBS3	0	0.33384	0.468	0.149	0
NPL	0	0.333826	0.441	0.132	0
MYLIP	3.22446e-230	0.333471	0.566	0.319	1.04034e-225
TBC1D16	0	0.333467	0.423	0.119	0
RHOBTB1	0	0.333016	0.281	0.056	0
IL17RD	0	0.332366	0.283	0.035	0
NIBAN2	0	0.3321	0.479	0.17	0
CUEDC1	0	0.332095	0.45	0.128	0
ERH	1.12776e-128	0.332025	0.648	0.489	3.63862e-124
ZNF516	0	0.331817	0.484	0.165	0
NYNRIN	0	0.331795	0.349	0.046	0
LPIN1	8.27822e-247	0.331603	0.555	0.307	2.67089e-242
H2AFJ	1.43287e-275	0.331516	0.548	0.293	4.623e-271
KDELR3	0	0.331406	0.344	0.089	0
UBB	1.7133e-96	0.331034	0.8	0.743	5.52778e-92
UBE2E3	8.4301e-208	0.331022	0.606	0.385	2.71989e-203
ARNT	0	0.331004	0.509	0.208	0
CHD6	5.66692e-239	0.331001	0.705	0.45	1.82838e-234
EVA1C	0	0.33097	0.612	0.276	0
ITIH5	0	0.330758	0.291	0.031	0
HOOK3	1.76896e-241	0.330719	0.687	0.428	5.70737e-237
KDELR2	2.51566e-176	0.330595	0.611	0.388	8.11653e-172
RRAGA	0	0.330541	0.498	0.229	0
KLHDC1	0	0.33054	0.431	0.143	0
KCTD3	0	0.330137	0.419	0.104	0
SUPT3H	5.32002e-197	0.330044	0.616	0.383	1.71645e-192
KIAA1755	0	0.329246	0.258	0.004	0
GALNT1	9.80713e-204	0.328334	0.644	0.416	3.16417e-199
FADS1	0	0.32827	0.346	0.077	0
FBLN7	0	0.328201	0.284	0.04	0
DEGS1	0	0.327745	0.549	0.275	0
AVIL	0	0.327639	0.362	0.103	0
NRXN2	0	0.32762	0.276	0.005	0
OLFML1	0	0.327201	0.3	0.009	0
ULK2	0	0.326126	0.382	0.09	0
ACADVL	8.99692e-304	0.326066	0.591	0.331	2.90277e-299
AMFR	0	0.326005	0.501	0.197	0
MTUS1	0	0.325862	0.473	0.179	0
TET1	0	0.325509	0.358	0.104	0
CAMLG	2.80658e-201	0.325166	0.577	0.348	9.05515e-197
WDFY1	3.49238e-261	0.325093	0.576	0.319	1.12678e-256
CD302	0	0.324801	0.578	0.248	0
C1QTNF4	0	0.324717	0.283	0.012	0
MAGEF1	0	0.324281	0.427	0.154	0
ADAMTS9	0	0.324047	0.447	0.094	0
ZNF248	0	0.323889	0.422	0.164	0
SERTAD4	0	0.323589	0.321	0.051	0
SEC62	1.87623e-134	0.323208	0.765	0.624	6.05347e-130
SLC38A2	1.58505e-82	0.322525	0.746	0.61	5.11402e-78
ZNF483	0	0.322033	0.345	0.064	0
IMPAD1	0	0.32173	0.481	0.223	0
SLC2A10	0	0.320884	0.366	0.052	0
WSB1	2.72762e-159	0.320775	0.784	0.618	8.80038e-155
HDAC8	5.98282e-265	0.320484	0.627	0.363	1.9303e-260
SOGA1	0	0.320323	0.432	0.154	0
KIAA1328	0	0.320273	0.586	0.293	0
RDX	0	0.31965	0.667	0.377	0
ARHGEF26	0	0.319637	0.315	0.051	0
ESD	2.34175e-267	0.319579	0.551	0.296	7.55542e-263
SNTB2	0	0.318929	0.623	0.319	0
USP46	0	0.318877	0.407	0.123	0
IFT88	0	0.318479	0.485	0.165	0
TMEM230	5.42854e-147	0.318372	0.627	0.441	1.75146e-142
HGSNAT	0	0.317996	0.6	0.293	0
LINC01397	0	0.317533	0.287	0.003	0
ZNF358	0	0.317311	0.38	0.128	0
CNIH3	0	0.317104	0.328	0.089	0
SRGAP2B	0	0.317054	0.486	0.172	0
GPX4	7.3411e-113	0.316952	0.746	0.612	2.36853e-108
ZSWIM6	1.21703e-156	0.316893	0.765	0.569	3.92662e-152
FAM43A	0	0.316569	0.32	0.095	0
HHIP-AS1	0	0.316528	0.262	0.01	0
HCFC2	0	0.316491	0.428	0.148	0
EEA1	2.0808e-240	0.31618	0.631	0.37	6.71349e-236
HIBCH	5.65725e-252	0.316114	0.61	0.357	1.82526e-247
EXTL2	0	0.31599	0.366	0.076	0
BHLHE41	2.53734e-238	0.315772	0.3	0.133	8.18648e-234
LRIG3	0	0.31551	0.35	0.082	0
WEE1	0	0.31542	0.34	0.095	0
JCAD	0	0.315352	0.316	0.042	0
GPR161	0	0.31478	0.313	0.033	0
ZNRF3	0	0.31478	0.38	0.101	0
VAV3	2.97754e-282	0.314499	0.597	0.303	9.60675e-278
MYO5B	0	0.314247	0.317	0.084	0
HSPG2	0	0.314241	0.613	0.175	0
EVC2	0	0.314169	0.37	0.055	0
OSTC	1.27582e-132	0.314136	0.636	0.449	4.1163e-128
LINC00894	0	0.313887	0.398	0.151	0
CAMTA1	1.62194e-178	0.31358	0.64	0.422	5.23304e-174
TTC23	0	0.313547	0.355	0.071	0
MYADM	1.81232e-231	0.31292	0.567	0.327	5.84727e-227
GRK4	0	0.312847	0.318	0.065	0
SEC63	2.49453e-228	0.312796	0.693	0.447	8.04835e-224
EVI5	3.64892e-303	0.312725	0.629	0.347	1.17729e-298
YEATS2	0	0.312681	0.553	0.272	0
IMPDH2	6.70792e-288	0.312674	0.479	0.241	2.16424e-283
COL4A5	0	0.312641	0.444	0.12	0
ECRG4	0	0.312189	0.251	0.025	0
RAD23B	2.38712e-232	0.312142	0.653	0.404	7.70182e-228
B3GALNT1	0	0.312077	0.309	0.036	0
LRIG1	0	0.311935	0.483	0.217	0
NME2	7.26276e-75	0.311905	0.78	0.673	2.34326e-70
CLMN	0	0.311558	0.414	0.187	0
SMG6	3.08312e-178	0.311045	0.688	0.465	9.94739e-174
GPATCH8	3.06902e-189	0.310874	0.756	0.553	9.90189e-185
KLHL22	0	0.31081	0.491	0.207	0
SNHG32	6.34348e-191	0.310558	0.583	0.351	2.04666e-186
TRIQK	0	0.310545	0.396	0.111	0
ACSL4	4.29481e-277	0.310374	0.618	0.356	1.38568e-272
SMARCD3	0	0.310135	0.373	0.068	0
AZI2	0	0.310021	0.528	0.241	0
CEP164	0	0.309887	0.478	0.173	0
PIP4P2	0	0.309753	0.408	0.127	0
NDUFS1	0	0.309508	0.585	0.3	0
BCL7C	3.1528e-276	0.308492	0.572	0.307	1.01722e-271
AC022034.1	0	0.308417	0.267	0.017	0
IER5L	0	0.308189	0.437	0.156	0
GOLGA3	3.26998e-295	0.308058	0.54	0.292	1.05503e-290
IPO9-AS1	0	0.30781	0.312	0.066	0
TRAM1	5.9823e-128	0.307637	0.683	0.495	1.93013e-123
ATRX	1.1144e-139	0.30731	0.802	0.662	3.5955e-135
MBOAT2	0	0.307229	0.395	0.096	0
TAPT1-AS1	0	0.307094	0.383	0.132	0
ADCY6	0	0.30708	0.338	0.057	0
C2orf27A	0	0.307023	0.323	0.093	0
KATNAL2	0	0.306789	0.313	0.071	0
ZKSCAN1	0	0.306782	0.616	0.306	0
TTC7B	0	0.306477	0.386	0.114	0
OLFML2A	0	0.306244	0.327	0.055	0
SLC39A7	0	0.305978	0.474	0.235	0
SPAG16	0	0.305652	0.498	0.175	0
ACACA	0	0.305318	0.549	0.276	0
CSAD	0	0.305047	0.466	0.18	0
LRRC58	0	0.305007	0.482	0.215	0
HNRNPR	2.59237e-173	0.304822	0.71	0.497	8.36402e-169
DUT	3.85696e-269	0.304734	0.613	0.343	1.24441e-264
TFDP2	0	0.304616	0.655	0.329	0
GLT8D1	0	0.304336	0.452	0.198	0
VKORC1	1.58936e-180	0.304263	0.541	0.34	5.1279e-176
SNX29	2.41339e-173	0.303935	0.676	0.46	7.78658e-169
TCEAL1	0	0.303855	0.346	0.086	0
CD200	0	0.303765	0.321	0.05	0
N4BP2L2	2.17513e-143	0.303698	0.816	0.711	7.01783e-139
ARHGAP42	0	0.303492	0.334	0.128	0
SMURF1	1.48933e-254	0.303461	0.596	0.328	4.80518e-250
ARHGAP12	0	0.303214	0.576	0.275	0
CTDSP2	0	0.303213	0.55	0.279	0
UNC5B	0	0.303106	0.333	0.069	0
PTGDR	0	0.303007	0.27	0.085	0
CYFIP1	0	0.302631	0.565	0.248	0
PGM2L1	3.36591e-215	0.302623	0.356	0.166	1.08598e-210
CAV1	0	0.302438	0.435	0.183	0
ERRFI1	0	0.30232	0.368	0.132	0
S100A16	0	0.302306	0.494	0.139	0
ZNF10	0	0.302258	0.507	0.217	0
NGRN	5.95794e-302	0.302165	0.517	0.259	1.92227e-297
TGFBR1	5.12901e-304	0.302135	0.536	0.262	1.65482e-299
SNRNP70	1.09e-198	0.302025	0.691	0.459	3.51678e-194
CCDC170	0	0.301982	0.396	0.073	0
COX10-AS1	0	0.301728	0.422	0.161	0
ENOSF1	0	0.301606	0.58	0.283	0
TRMT44	0	0.301283	0.34	0.083	0
BBS4	0	0.301154	0.435	0.114	0
HHAT	0	0.300145	0.391	0.141	0
RHOB	5.56762e-197	0.30002	0.53	0.306	1.79634e-192
STMN3	0	0.299833	0.387	0.086	0
CTNNB1	2.7451e-181	0.29975	0.76	0.513	8.85679e-177
CEP290	0	0.299559	0.517	0.239	0
SRGAP2C	0	0.299161	0.506	0.193	0
SSB	8.84351e-164	0.298893	0.654	0.452	2.85327e-159
LNPK	0	0.298611	0.472	0.195	0
FAM89A	0	0.298584	0.31	0.091	0
SEM1	9.47405e-128	0.298561	0.714	0.559	3.05671e-123
FAM126A	1.15157e-236	0.298501	0.457	0.234	3.71542e-232
TUG1	0	0.298322	0.534	0.246	0
SOD1	4.18494e-108	0.298277	0.713	0.57	1.35023e-103
CACNA1G	0	0.29807	0.256	0.002	0
NDUFS4	2.98525e-233	0.298021	0.634	0.385	9.63162e-229
EPHX1	0	0.297669	0.488	0.193	0
MLLT10	1.00941e-197	0.297419	0.704	0.471	3.25675e-193
AL357873.1	0	0.297323	0.253	0.023	0
MTHFD1L	5.2369e-214	0.296504	0.426	0.22	1.68963e-209
PHLDA3	0	0.29593	0.342	0.079	0
ETNK1	1.93264e-161	0.29571	0.608	0.404	6.23545e-157
PARK7	6.81813e-80	0.295398	0.714	0.616	2.1998e-75
MORF4L1	2.21924e-120	0.295013	0.787	0.671	7.16015e-116
USP33	2.95871e-251	0.294941	0.667	0.405	9.54599e-247
F10	0	0.294879	0.268	0.008	0
NSRP1	5.14684e-220	0.294749	0.663	0.412	1.66058e-215
B4GALT1	1.22647e-142	0.294364	0.715	0.481	3.95707e-138
ELP2	0	0.294192	0.574	0.299	0
NISCH	0	0.294062	0.488	0.2	0
PRPF40B	0	0.293983	0.417	0.139	0
VAMP5	2.77822e-190	0.293663	0.576	0.347	8.96365e-186
ACACB	0	0.293164	0.444	0.169	0
SEPTIN4	0	0.293126	0.275	0.019	0
B4GALT4	0	0.292899	0.453	0.169	0
LRP11	0	0.292883	0.408	0.093	0
ARL1	9.31753e-276	0.292871	0.541	0.297	3.00621e-271
SFXN5	0	0.292839	0.357	0.119	0
GRHPR	9.33234e-263	0.292823	0.5	0.266	3.01098e-258
HEATR5A	0	0.292295	0.501	0.251	0
FBXL4	0	0.292269	0.475	0.209	0
RHOC	3.64544e-270	0.292112	0.576	0.292	1.17617e-265
NEK1	1.709e-272	0.291882	0.595	0.328	5.5139e-268
C8orf76	0	0.291821	0.475	0.206	0
C3	0	0.291699	0.292	0.095	0
TMEM185A	0	0.291658	0.36	0.103	0
CZIB	0	0.291586	0.433	0.175	0
INPP4B	3.40959e-121	0.291465	0.623	0.401	1.10007e-116
WARS	2.56497e-196	0.291282	0.487	0.276	8.27561e-192
CCPG1	3.7995e-203	0.291136	0.675	0.435	1.22587e-198
JADE3	0	0.290951	0.277	0.074	0
NRP1	0	0.290797	0.553	0.175	0
CNST	3.99502e-214	0.290523	0.582	0.34	1.28895e-209
NDUFS5	7.2571e-87	0.290209	0.707	0.587	2.34143e-82
ALKBH7	1.945e-113	0.290036	0.558	0.398	6.27533e-109
MBTPS1	1.42665e-227	0.289575	0.602	0.358	4.60294e-223
ACTR10	0	0.289493	0.574	0.297	0
PODNL1	0	0.289388	0.283	0.012	0
WDSUB1	0	0.289322	0.392	0.131	0
ATL1	0	0.289322	0.306	0.072	0
SEMA3B	0	0.289284	0.254	0.022	0
FLNC	0	0.289254	0.269	0.011	0
NRIP1	1.98155e-275	0.288897	0.547	0.276	6.39328e-271
DVL3	0	0.288897	0.417	0.159	0
WWOX	1.67056e-87	0.288797	0.692	0.524	5.38989e-83
HYI	0	0.28863	0.393	0.14	0
AL356599.1	0	0.288571	0.347	0.107	0
CPT1A	0	0.2882	0.478	0.214	0
DCHS1	0	0.287498	0.334	0.038	0
TSHZ1	0	0.287287	0.45	0.181	0
PAIP1	5.02558e-274	0.287225	0.518	0.274	1.62145e-269
ZBTB4	0	0.287082	0.505	0.237	0
SYDE1	0	0.287023	0.305	0.018	0
MAPKBP1	0	0.286909	0.418	0.16	0
WDR27	0	0.286639	0.436	0.178	0
PCGF2	0	0.286559	0.36	0.068	0
NLGN2	0	0.286514	0.318	0.029	0
SH2D4A	0	0.286355	0.303	0.057	0
WASF1	0	0.286334	0.264	0.033	0
BAMBI	0	0.28619	0.254	0.044	0
HCG17	0	0.286161	0.382	0.142	0
NDST1	0	0.285971	0.387	0.112	0
TCEA2	0	0.285843	0.409	0.125	0
PLXNB2	0	0.285641	0.467	0.179	0
TOP2B	3.31957e-199	0.285216	0.653	0.411	1.07103e-194
MT-ND1	6.6964e-94	0.285039	0.97	0.968	2.16053e-89
ACAD11	0	0.285014	0.428	0.162	0
ARMCX3	8.8015e-237	0.284926	0.522	0.295	2.83972e-232
MRAS	0	0.284665	0.343	0.059	0
ARF4	7.63798e-137	0.284556	0.713	0.518	2.46432e-132
GFPT2	0	0.28442	0.28	0.023	0
FAM162A	1.7253e-234	0.284191	0.567	0.331	5.56651e-230
SYNC	0	0.28413	0.375	0.118	0
ST3GAL3	0	0.284098	0.519	0.24	0
ME3	0	0.284036	0.354	0.104	0
BCL9	0	0.283351	0.304	0.057	0
ARL2	2.01188e-278	0.283253	0.505	0.254	6.49114e-274
DDX1	1.08102e-273	0.282947	0.554	0.299	3.48779e-269
FBXO9	3.82193e-274	0.282712	0.553	0.298	1.23311e-269
IQCA1	0	0.282431	0.3	0.054	0
ATXN10	4.97769e-203	0.282375	0.707	0.478	1.606e-198
CSNK1E	5.37239e-276	0.28219	0.554	0.301	1.73335e-271
ARL14EP	4.0931e-270	0.281843	0.448	0.225	1.3206e-265
ZFR	1.00717e-180	0.2818	0.7	0.473	3.24954e-176
BNIP3	0	0.281491	0.387	0.153	0
CASD1	0	0.281366	0.508	0.233	0
PKD1	0	0.281254	0.421	0.143	0
ZNF667-AS1	0	0.281059	0.285	0.037	0
PPP2R1A	2.53599e-249	0.280795	0.534	0.291	8.18213e-245
SOCS5	0	0.280761	0.337	0.071	0
LANCL1	0	0.280467	0.422	0.144	0
ARHGAP5	0	0.279896	0.605	0.307	0
CLIP2	0	0.279892	0.359	0.132	0
ZC4H2	0	0.279228	0.33	0.092	0
CLIP1	1.06172e-159	0.278836	0.676	0.469	3.42554e-155
PALM2-AKAP2	3.40134e-153	0.278827	0.518	0.321	1.09741e-148
PRKCI	0	0.278513	0.532	0.252	0
PTGFRN	0	0.278171	0.381	0.092	0
SAT2	1.41312e-221	0.277887	0.545	0.325	4.55928e-217
TK2	0	0.27716	0.431	0.168	0
GNG12-AS1	0	0.277038	0.268	0.05	0
SMAD4	1.03647e-293	0.276803	0.587	0.312	3.34408e-289
GOLGA4	5.10091e-129	0.276554	0.777	0.614	1.64576e-124
EPHB3	0	0.276539	0.29	0.027	0
FGFR2	0	0.276314	0.31	0.072	0
MFGE8	0	0.276273	0.344	0.078	0
EBF4	0	0.275836	0.298	0.041	0
JHY	0	0.275724	0.353	0.083	0
IFITM1	9.64584e-156	0.275684	0.558	0.333	3.11213e-151
GABARAPL2	6.15764e-106	0.275622	0.642	0.484	1.9867e-101
GPATCH2	3.81863e-248	0.275564	0.575	0.322	1.23204e-243
CAPRIN1	5.8993e-218	0.275336	0.627	0.38	1.90335e-213
ZCCHC14	0	0.275169	0.437	0.173	0
DPY19L3	0	0.275115	0.382	0.118	0
LARGE1	0	0.275087	0.493	0.217	0
MON2	3.83671e-172	0.274795	0.731	0.527	1.23788e-167
C5orf15	0	0.274762	0.482	0.191	0
CEP70	0	0.27458	0.372	0.125	0
SH3BP4	0	0.274479	0.362	0.111	0
CYHR1	0	0.274038	0.471	0.225	0
ZBTB47	0	0.273732	0.283	0.034	0
IL13RA1	0	0.273001	0.52	0.194	0
GLO1	5.99783e-238	0.272706	0.512	0.279	1.93514e-233
ZDHHC21	0	0.272697	0.49	0.235	0
MYO18A	0	0.272611	0.413	0.176	0
SLC2A13	1.71941e-290	0.272144	0.438	0.199	5.5475e-286
DENR	4.93976e-233	0.271726	0.604	0.347	1.59376e-228
COPRS	0	0.271661	0.417	0.171	0
NUCB1	3.60386e-235	0.271585	0.615	0.367	1.16275e-230
SMO	0	0.271288	0.274	0.017	0
SUMO2	1.60275e-60	0.271176	0.765	0.7	5.17113e-56
SPOPL	6.09869e-234	0.271141	0.476	0.245	1.96768e-229
NUMA1	1.55936e-271	0.270889	0.613	0.339	5.03111e-267
RAB13	2.64212e-275	0.270519	0.481	0.232	8.52454e-271
GSE1	4.65035e-150	0.270263	0.518	0.319	1.50039e-145
NAV2	2.71573e-195	0.270171	0.37	0.184	8.76202e-191
METAP2	5.27245e-154	0.269994	0.623	0.41	1.7011e-149
C2CD5	4.92527e-271	0.269775	0.532	0.277	1.58909e-266
CKMT2-AS1	0	0.26954	0.431	0.175	0
NBAS	8.67061e-181	0.269371	0.664	0.444	2.79749e-176
COPB2	4.80236e-197	0.26925	0.614	0.393	1.54943e-192
CREB3L1	0	0.269015	0.332	0.05	0
SUCO	2.67662e-201	0.268939	0.593	0.37	8.63583e-197
MIR497HG	0	0.268863	0.26	0.006	0
GFPT1	3.24967e-215	0.268582	0.585	0.344	1.04847e-210
HCG11	0	0.268478	0.308	0.065	0
FUT11	0	0.268147	0.41	0.145	0
SHC2	0	0.268106	0.282	0.029	0
GBP3	8.2383e-307	0.268057	0.435	0.194	2.65801e-302
IFT81	0	0.267912	0.379	0.092	0
XAF1	4.12335e-300	0.26791	0.532	0.256	1.33036e-295
SCARA3	0	0.267859	0.268	0.048	0
GATA2-AS1	0	0.267724	0.258	0.028	0
RNF146	0	0.267632	0.441	0.165	0
CRTAP	3.97883e-233	0.267624	0.497	0.264	1.28373e-228
FGD5-AS1	3.7265e-239	0.267467	0.507	0.267	1.20232e-234
SMIM10	0	0.267409	0.257	0.038	0
ZSWIM7	5.37987e-290	0.267252	0.489	0.244	1.73576e-285
WDFY3	0	0.267012	0.688	0.245	0
MTR	7.39704e-235	0.266451	0.578	0.324	2.38658e-230
AKR1B1	7.16234e-255	0.265748	0.433	0.214	2.31086e-250
GTF2IRD2B	0	0.265535	0.456	0.171	0
MSH3	1.26403e-229	0.265502	0.611	0.362	4.07828e-225
HDAC7	5.75748e-282	0.265352	0.565	0.301	1.85759e-277
UBE2Q2	2.07495e-235	0.265346	0.522	0.284	6.69462e-231
TTC37	3.37066e-226	0.265178	0.619	0.372	1.08751e-221
CHST3	0	0.265121	0.292	0.028	0
TMED7	9.38562e-284	0.265114	0.489	0.251	3.02818e-279
ANTXR2	0	0.264994	0.658	0.342	0
TBC1D32	0	0.264902	0.416	0.168	0
PLCL1	3.44811e-250	0.264736	0.463	0.217	1.1125e-245
STX17	2.44789e-274	0.26356	0.519	0.271	7.89786e-270
KLHL42	0	0.263223	0.395	0.142	0
SLC37A3	0	0.26309	0.394	0.142	0
KIF1B	1.21958e-292	0.263076	0.611	0.327	3.93486e-288
KIF5B	2.26406e-117	0.26304	0.72	0.528	7.30476e-113
KCTD15	0	0.262992	0.301	0.039	0
LRP5	0	0.262981	0.401	0.124	0
ALDH2	8.44354e-263	0.262903	0.481	0.241	2.72422e-258
THNSL2	0	0.262849	0.309	0.054	0
SERPINB6	0	0.262837	0.596	0.286	0
CMSS1	6.25834e-184	0.262471	0.591	0.362	2.01919e-179
SDC4	0	0.262354	0.403	0.105	0
LPCAT2	0	0.262327	0.397	0.144	0
PDE5A	0	0.26229	0.301	0.102	0
EMC2	1.9871e-307	0.262087	0.498	0.251	6.41117e-303
MAGI3	0	0.261578	0.514	0.238	0
GARNL3	0	0.261421	0.29	0.073	0
UBXN2A	0	0.261397	0.51	0.246	0
LRCH2	0	0.261149	0.265	0.02	0
ARMH4	0	0.261126	0.465	0.198	0
SMARCE1	8.11786e-228	0.261003	0.569	0.324	2.61915e-223
FEZ2	2.19493e-253	0.260968	0.56	0.294	7.08173e-249
TBC1D2B	1.60952e-280	0.260906	0.575	0.294	5.19295e-276
ARFIP1	0	0.260871	0.556	0.282	0
LRPAP1	1.85848e-155	0.260676	0.609	0.411	5.99621e-151
ANKRD10	2.95046e-251	0.260434	0.647	0.385	9.51936e-247
AP000787.1	0	0.260414	0.384	0.13	0
LINC01139	0	0.260267	0.254	0.005	0
CFDP1	2.62579e-206	0.260219	0.642	0.394	8.47186e-202
COG6	3.12799e-241	0.260064	0.499	0.269	1.00921e-236
LONP2	3.8988e-200	0.259869	0.65	0.412	1.25791e-195
ASB13	0	0.25985	0.28	0.046	0
METTL7A	4.17108e-260	0.259785	0.47	0.242	1.34576e-255
EXPH5	0	0.259438	0.389	0.086	0
PREPL	0	0.259238	0.482	0.223	0
TRIM8	2.96288e-241	0.259109	0.531	0.287	9.55944e-237
RAB4A	6.41428e-193	0.259063	0.541	0.321	2.0695e-188
CEP89	0	0.258681	0.378	0.118	0
BCKDHB	3.90891e-252	0.258559	0.498	0.262	1.26117e-247
BTRC	8.25984e-264	0.258461	0.584	0.321	2.66495e-259
NET1	0	0.25817	0.423	0.179	0
TM9SF3	1.60746e-156	0.258	0.71	0.507	5.18629e-152
DCAF10	1.4819e-293	0.257959	0.548	0.282	4.78121e-289
AC104389.5	0	0.257863	0.305	0.078	0
BBS5	0	0.257512	0.333	0.058	0
RBMS3-AS2	0	0.257503	0.269	0.025	0
SCPEP1	0	0.257203	0.534	0.264	0
TRIM62	0	0.257036	0.319	0.087	0
OTUD7B	0	0.256911	0.421	0.151	0
KLHDC2	7.22404e-229	0.256775	0.496	0.272	2.33077e-224
DDX42	8.03448e-257	0.256694	0.557	0.302	2.59224e-252
ATP2A2	2.90952e-154	0.256668	0.663	0.436	9.38728e-150
KANSL3	0	0.256572	0.476	0.207	0
ZNF254	0	0.256486	0.498	0.232	0
FAM228B	0	0.25646	0.438	0.166	0
PIP4K2B	0	0.256454	0.384	0.133	0
ATG10	1.32359e-222	0.256254	0.481	0.26	4.27043e-218
NHLRC2	0	0.256251	0.434	0.183	0
CFL2	0	0.256244	0.346	0.131	0
DNAJC21	3.27606e-123	0.256136	0.525	0.343	1.05699e-118
SEC61A1	9.71957e-213	0.255939	0.579	0.349	3.13592e-208
CLTC	3.80182e-204	0.255865	0.703	0.466	1.22662e-199
SNX18	0	0.255628	0.41	0.17	0
DISP1	0	0.25555	0.393	0.155	0
C4orf3	1.42721e-58	0.255419	0.684	0.57	4.60474e-54
SMARCA4	1.42678e-232	0.255191	0.593	0.34	4.60337e-228
CLIP3	0	0.255079	0.275	0.017	0
C5orf24	1.36081e-299	0.254576	0.47	0.221	4.39051e-295
CRPPA	0	0.254528	0.279	0.081	0
SLC22A4	0	0.254527	0.308	0.073	0
DOCK10	4.23771e-101	0.254519	0.751	0.545	1.36725e-96
WDR35	0	0.254511	0.362	0.101	0
LAMP1	1.70962e-253	0.254313	0.662	0.386	5.51592e-249
TSKU	0	0.254282	0.303	0.041	0
RFC1	1.41194e-173	0.253667	0.614	0.39	4.55548e-169
IREB2	4.50372e-280	0.253487	0.536	0.275	1.45308e-275
FHIT	1.62721e-109	0.253308	0.495	0.326	5.25004e-105
AC046134.2	0	0.253253	0.357	0.145	0
ADD1	5.10384e-178	0.252889	0.692	0.459	1.6467e-173
TGFBR3	0	0.252859	0.583	0.232	0
CCDC18-AS1	4.72068e-171	0.252608	0.59	0.373	1.52308e-166
SHF	0	0.252554	0.273	0.046	0
SCFD1	9.77557e-178	0.252335	0.703	0.482	3.15399e-173
SEPTIN8	0	0.25215	0.288	0.067	0
AKAP11	1.53751e-293	0.251946	0.506	0.247	4.96062e-289
CYB5A	0	0.251631	0.506	0.243	0
PPP3CB	3.54406e-221	0.251177	0.631	0.381	1.14346e-216
CASC4	3.53889e-198	0.250935	0.681	0.439	1.14179e-193
ZYG11B	0	0.250912	0.488	0.211	0
CENPP	6.07097e-244	0.250835	0.374	0.167	1.95874e-239
KATNAL1	0	0.250792	0.413	0.127	0
ARMCX5-GPRASP2	0	0.25051	0.328	0.094	0
CANX	5.13813e-136	0.250439	0.728	0.532	1.65777e-131
B4GALT2	0	0.250325	0.298	0.087	0
DLG1	7.31979e-130	0.2502	0.743	0.557	2.36166e-125
CALCOCO2	4.9018e-200	0.250157	0.579	0.347	1.58152e-195

## Sheet: Endothelial cell
gene	p_val	avg_log2FC	pct.1	pct.2	p_val_adj
SPARCL1	0	3.81601	0.94	0.13	0
VWF	0	3.70053	0.876	0.082	0
ZNF385D	0	3.56566	0.845	0.045	0
LDB2	0	3.53077	0.905	0.132	0
ACKR1	0	3.42621	0.722	0.042	0
CCL14	0	3.38448	0.732	0.043	0
LINC02147	0	3.38342	0.71	0.024	0
ADGRL4	0	3.16355	0.881	0.039	0
CLDN5	0	3.06931	0.798	0.033	0
EMCN	0	2.95159	0.85	0.024	0
LIFR	0	2.94722	0.804	0.081	0
MCTP1	0	2.88723	0.885	0.185	0
SNTG2	0	2.87407	0.797	0.088	0
THSD7A	0	2.85494	0.831	0.055	0
A2M	0	2.82335	0.91	0.241	0
AQP1	0	2.79604	0.837	0.132	0
ADAMTS9	0	2.77439	0.69	0.078	0
PTPRM	0	2.69651	0.883	0.244	0
TLL1	0	2.65886	0.663	0.021	0
HSPG2	0	2.52561	0.858	0.158	0
IGFBP7	0	2.50896	0.942	0.358	0
ANO2	0	2.49767	0.783	0.037	0
ABCB1	0	2.45774	0.785	0.094	0
ERG	0	2.44507	0.847	0.063	0
PTPRB	0	2.43739	0.831	0.042	0
PKP4	0	2.43165	0.862	0.281	0
CALCRL	0	2.42199	0.817	0.119	0
TMTC1	0	2.42138	0.766	0.106	0
PECAM1	0	2.41657	0.896	0.31	0
MAGI1	0	2.41081	0.836	0.16	0
MYRIP	0	2.40632	0.649	0.057	0
EMP1	0	2.37373	0.811	0.127	0
CYYR1	0	2.37172	0.837	0.054	0
GALNT18	0	2.3599	0.815	0.09	0
GNG11	0	2.35956	0.787	0.076	0
NOSTRIN	0	2.32834	0.778	0.021	0
PIK3R3	0	2.32804	0.829	0.213	0
ADIRF	0	2.31105	0.706	0.161	0
SPRY1	0	2.30595	0.788	0.165	0
FLT1	0	2.30536	0.79	0.069	0
MECOM	0	2.29454	0.86	0.181	0
PREX2	0	2.26472	0.824	0.076	0
PTPRG	0	2.26383	0.789	0.18	0
TCF4	0	2.25301	0.908	0.415	0
PALMD	0	2.24769	0.823	0.075	0
EPAS1	0	2.24724	0.901	0.3	0
RAMP2	0	2.2417	0.775	0.043	0
SPTBN1	0	2.17533	0.865	0.324	0
RALGAPA2	0	2.17103	0.859	0.422	0
NPDC1	0	2.1668	0.818	0.081	0
DNM3	0	2.15081	0.77	0.097	0
CLU	0	2.14334	0.687	0.223	0
ST6GALNAC3	0	2.12869	0.808	0.127	0
NRP1	0	2.12129	0.82	0.157	0
NFIB	0	2.11849	0.875	0.2	0
VIM	0	2.11089	0.977	0.799	0
FAM155A	0	2.10576	0.475	0.018	0
PLVAP	0	2.09457	0.739	0.023	0
MRTFB	0	2.08415	0.836	0.292	0
CADPS2	0	2.061	0.831	0.166	0
ZNF521	0	2.06046	0.772	0.071	0
EGFL7	0	2.06026	0.822	0.062	0
AL589693.1	0	2.04638	0.588	0.081	0
INSR	0	2.0249	0.719	0.27	0
IFI27	0	2.02173	0.875	0.273	0
ARL15	0	1.99525	0.818	0.601	0
DIPK2B	0	1.99106	0.779	0.012	0
RAMP3	0	1.98595	0.718	0.019	0
RAPGEF4	0	1.98027	0.745	0.067	0
PCDH17	0	1.97464	0.662	0.015	0
ABLIM1	0	1.97315	0.842	0.309	0
ENG	0	1.97182	0.786	0.154	0
JAM2	0	1.97094	0.785	0.056	0
LMCD1	0	1.9526	0.786	0.082	0
SASH1	0	1.93609	0.821	0.168	0
ECSCR	0	1.93427	0.775	0.022	0
CAV1	0	1.92401	0.757	0.161	0
ARHGAP29	0	1.92294	0.82	0.095	0
TM4SF1	0	1.90753	0.739	0.066	0
COL15A1	0	1.90215	0.763	0.095	0
SLCO2A1	0	1.89846	0.631	0.022	0
CD34	0	1.89495	0.777	0.031	0
LRMDA	0	1.88896	0.868	0.275	0
WWTR1	0	1.88194	0.784	0.17	0
DOCK9	0	1.87574	0.843	0.324	0
CNKSR3	0	1.84561	0.658	0.096	0
RHOJ	0	1.83916	0.727	0.047	0
TACC1	0	1.83408	0.865	0.47	0
CLEC14A	0	1.81072	0.74	0.012	0
PLCB1	0	1.80821	0.849	0.266	0
GRB10	0	1.80783	0.73	0.079	0
GPM6A	0	1.80508	0.457	0.048	0
TIMP3	0	1.80499	0.751	0.135	0
TSPAN7	0	1.80388	0.728	0.02	0
IGFBP4	0	1.79578	0.83	0.213	0
SOX18	0	1.79387	0.712	0.013	0
CAVIN1	0	1.79248	0.809	0.136	0
HEG1	0	1.78778	0.798	0.183	0
RAI14	0	1.7827	0.779	0.148	0
BMPR2	0	1.78121	0.853	0.399	0
RASAL2	0	1.77689	0.794	0.201	0
PLEKHG1	0	1.77535	0.792	0.208	0
APBB2	0	1.77319	0.829	0.16	0
ITGA6	0	1.76425	0.806	0.251	0
CRIM1	0	1.76281	0.803	0.239	0
ADAMTSL1	0	1.75794	0.636	0.024	0
PDLIM1	0	1.75295	0.829	0.282	0
TSHZ2	0	1.75106	0.867	0.303	0
LHFPL6	0	1.74138	0.779	0.114	0
COL4A1	0	1.73138	0.682	0.094	0
ID3	0	1.71054	0.698	0.177	0
COL4A2	0	1.70795	0.729	0.097	0
NUAK1	0	1.70124	0.708	0.086	0
ADAMTS9-AS2	0	1.69771	0.679	0.101	0
MIR99AHG	0	1.68878	0.6	0.115	0
TJP1	0	1.68806	0.806	0.145	0
CCDC3	0	1.68559	0.646	0.078	0
NAV3	0	1.68008	0.61	0.053	0
CEP112	0	1.67252	0.783	0.126	0
GNA14	0	1.66877	0.658	0.056	0
ARHGAP31	0	1.66589	0.789	0.173	0
TGFBR2	0	1.65024	0.875	0.522	0
FKBP1A	0	1.6413	0.821	0.442	0
ELOVL7	0	1.63359	0.658	0.028	0
SELE	0	1.62798	0.419	0.011	0
RDX	0	1.62541	0.799	0.368	0
PLCB4	0	1.62446	0.704	0.134	0
KALRN	0	1.623	0.706	0.072	0
SHANK3	0	1.61574	0.758	0.028	0
EPB41L4A	0	1.60917	0.763	0.187	0
FBXL7	0	1.60712	0.761	0.155	0
RAPGEF5	0	1.60128	0.701	0.102	0
CSGALNACT1	0	1.59984	0.792	0.243	0
SPARC	0	1.59722	0.824	0.157	0
TTC28	0	1.59177	0.821	0.255	0
MMRN1	0	1.58359	0.579	0.015	0
TACR1	0	1.57754	0.597	0.046	0
HYAL2	0	1.57029	0.701	0.093	0
ID1	0	1.5653	0.704	0.171	0
NR5A2	0	1.55958	0.662	0.014	0
RUNDC3B	0	1.54596	0.679	0.012	0
PCAT19	0	1.54407	0.731	0.013	0
TNFRSF10D	0	1.54377	0.7	0.14	0
ATP8B1	0	1.54319	0.754	0.212	0
CRIP2	0	1.53469	0.721	0.077	0
CACHD1	0	1.52964	0.71	0.125	0
EVA1C	0	1.51956	0.807	0.263	0
IFITM3	0	1.51199	0.861	0.374	0
EBF1	0	1.50396	0.789	0.153	0
BACE2	0	1.50223	0.759	0.156	0
FAM241A	0	1.49897	0.692	0.118	0
CD59	0	1.49856	0.838	0.407	0
TFPI	0	1.49697	0.613	0.068	0
AC008050.1	0	1.48704	0.468	0.018	0
GFOD1	0	1.4758	0.735	0.143	0
ZFPM2	0	1.47557	0.61	0.027	0
FAM171A1	0	1.47554	0.671	0.101	0
ELK3	0	1.46503	0.802	0.313	0
RBMS3	0	1.46237	0.821	0.206	0
STOX2	0	1.45316	0.658	0.096	0
ADAM15	0	1.45312	0.749	0.143	0
PLPP1	0	1.44927	0.684	0.232	0
TANC1	0	1.4461	0.777	0.158	0
MYO1E	0	1.44004	0.749	0.218	0
IL33	0	1.43668	0.704	0.085	0
SELP	0	1.43621	0.606	0.023	0
SLC9A3R2	0	1.42668	0.622	0.121	0
PODXL	0	1.42645	0.647	0.07	0
AC007319.1	0	1.4218	0.589	0.086	0
RYR2	0	1.40932	0.468	0.049	0
PPFIBP1	0	1.40571	0.758	0.158	0
CDH13	0	1.40567	0.335	0.055	0
ADCY4	0	1.40107	0.724	0.044	0
SMAD1	0	1.3991	0.708	0.13	0
APP	0	1.39779	0.852	0.31	0
APOLD1	0	1.39366	0.687	0.158	0
LRRC1	0	1.39266	0.627	0.09	0
NXN	0	1.38848	0.775	0.153	0
CDH5	0	1.3875	0.694	0.016	0
FLI1	0	1.37709	0.837	0.494	0
ARHGEF28	0	1.37306	0.744	0.136	0
PIK3C2A	0	1.3727	0.807	0.404	0
MTUS1	0	1.36713	0.731	0.162	0
SWAP70	0	1.36102	0.78	0.246	0
EFNB2	0	1.3608	0.577	0.054	0
LMNA	0	1.35805	0.858	0.415	0
MYO5C	0	1.34936	0.745	0.106	0
RPS6KA2	0	1.34802	0.765	0.227	0
PTK2	0	1.34003	0.828	0.259	0
FAM13C	0	1.33635	0.597	0.023	0
ADGRF5	0	1.33076	0.581	0.015	0
PTPN14	0	1.32957	0.714	0.118	0
SNCG	0	1.32731	0.649	0.041	0
FGD5	0	1.32332	0.702	0.018	0
MMRN2	0	1.32101	0.702	0.013	0
LIMCH1	0	1.31523	0.643	0.097	0
YBX3	0	1.31443	0.837	0.364	0
KCTD12	0	1.3137	0.743	0.177	0
EHD4	0	1.30921	0.732	0.237	0
PALM2-AKAP2	0	1.30852	0.77	0.304	0
SHROOM4	0	1.30612	0.66	0.038	0
PTPRK	0	1.30347	0.776	0.202	0
ITGA9	0	1.30077	0.639	0.087	0
ADAMTS1	0	1.2979	0.588	0.093	0
CD93	0	1.29672	0.74	0.113	0
AL365295.1	0	1.29464	0.622	0.128	0
ENTPD1	0	1.29383	0.734	0.244	0
RBPMS	0	1.29255	0.742	0.151	0
CCDC85B	0	1.29119	0.778	0.43	0
BCAM	0	1.28793	0.765	0.114	0
HIPK3	0	1.28429	0.808	0.442	0
STOM	0	1.28341	0.794	0.354	0
CPNE8	0	1.27123	0.736	0.166	0
PDLIM5	0	1.27114	0.815	0.382	0
DOCK1	0	1.26561	0.771	0.181	0
PDE10A	0	1.26296	0.702	0.073	0
PRCP	0	1.26194	0.702	0.288	0
TPD52L1	0	1.2618	0.643	0.069	0
SEMA6A	0	1.2587	0.656	0.072	0
MAST4	0	1.25617	0.745	0.313	0
PBX1	0	1.24978	0.746	0.191	0
NDRG1	0	1.24748	0.773	0.333	0
RASIP1	0	1.24533	0.679	0.022	0
MET	0	1.24038	0.661	0.09	0
UACA	0	1.23961	0.731	0.146	0
F8	0	1.23514	0.615	0.054	0
NECTIN2	0	1.22592	0.717	0.175	0
CPXM2	0	1.22255	0.674	0.116	0
TGFBR3	0	1.21661	0.686	0.225	0
ZBTB16	0	1.21615	0.703	0.169	0
CTNNAL1	0	1.21398	0.636	0.168	0
CAVIN2	0	1.21343	0.645	0.09	0
FLNB	0	1.21222	0.763	0.206	0
FILIP1	0	1.20838	0.479	0.034	0
EXOC6	0	1.19815	0.693	0.329	0
CDC42BPA	0	1.19671	0.739	0.158	0
EPHA4	0	1.19421	0.682	0.177	0
TIE1	0	1.18603	0.649	0.011	0
AOPEP	0	1.18589	0.797	0.363	0
ESAM	0	1.18044	0.642	0.024	0
MCF2L	0	1.1793	0.641	0.057	0
RASGRF2	0	1.17685	0.663	0.139	0
ADAMTS6	0	1.17183	0.474	0.071	0
AL583785.1	0	1.16848	0.37	0.011	0
CFH	0	1.16831	0.628	0.18	0
RAB13	0	1.16767	0.707	0.217	0
PLSCR4	0	1.16698	0.643	0.09	0
VEGFC	0	1.16205	0.335	0.04	0
CCDC178	0	1.16071	0.522	0.016	0
SORBS2	0	1.158	0.64	0.157	0
ETS2	0	1.15621	0.811	0.278	0
OSMR	0	1.14926	0.631	0.124	0
LEF1	0	1.14914	0.547	0.104	0
ELMO1	0	1.1483	0.852	0.588	0
DLC1	0	1.14153	0.645	0.102	0
ACACB	0	1.14112	0.651	0.155	0
IL6ST	0	1.13739	0.813	0.48	0
EBF3	0	1.13653	0.608	0.011	0
MCAM	0	1.1299	0.609	0.061	0
KLF2	0	1.12905	0.805	0.445	0
ADGRL2	0	1.12518	0.673	0.12	0
SNHG7	0	1.12019	0.717	0.332	0
TEK	0	1.11889	0.618	0.009	0
NRN1	0	1.11754	0.623	0.01	0
AKT3	0	1.11735	0.827	0.432	0
LAMC1	0	1.11705	0.675	0.184	0
CACNA1C	0	1.11461	0.581	0.095	0
CLEC1A	0	1.10916	0.615	0.022	0
TM4SF18	0	1.10722	0.571	0.009	0
KLF7	0	1.10166	0.702	0.197	0
LMO2	0	1.09967	0.659	0.105	0
SH3BP5	0	1.09534	0.765	0.334	0
FAM110D	0	1.08785	0.57	0.006	0
CXCL12	0	1.08268	0.297	0.074	0
ATP11A	0	1.08259	0.723	0.293	0
RBFOX2	0	1.07943	0.769	0.273	0
RIN2	0	1.07696	0.708	0.21	0
PLXNA2	0	1.07662	0.626	0.114	0
HDGFL3	0	1.07561	0.689	0.128	0
SPNS2	0	1.07538	0.62	0.024	0
CHN1	0	1.07214	0.639	0.092	0
RNF122	0	1.07174	0.527	0.133	0
DUSP23	0	1.07113	0.644	0.216	0
VWA1	0	1.07035	0.574	0.061	0
S100A16	0	1.06813	0.694	0.126	0
MGST2	0	1.06464	0.714	0.185	0
SVIL	0	1.06341	0.725	0.244	0
AFAP1L1	0	1.05913	0.578	0.017	0
PDE4D	0	1.05832	0.841	0.573	0
LRCH1	0	1.05682	0.752	0.363	0
MSRB3	0	1.05624	0.668	0.101	0
ARL4A	0	1.05431	0.699	0.221	0
ICA1	0	1.05334	0.69	0.099	0
MEF2C	0	1.05227	0.825	0.34	0
CRYBG3	0	1.05072	0.671	0.19	0
TRIM5	0	1.04595	0.461	0.156	0
ZNF423	0	1.04191	0.578	0.048	0
IL3RA	0	1.04046	0.654	0.093	0
CFI	0	1.03979	0.655	0.094	0
TSPAN9	0	1.03874	0.665	0.101	0
SH3RF3	0	1.03808	0.6	0.112	0
MARCKSL1	0	1.03784	0.631	0.202	0
PGM5	0	1.03776	0.507	0.016	0
GSN	0	1.03698	0.819	0.346	0
LIMS2	0	1.03649	0.636	0.031	0
EGLN1	0	1.03286	0.693	0.277	0
CNTNAP3B	0	1.03211	0.607	0.061	0
TRIO	0	1.03176	0.795	0.392	0
ADGRG6	0	1.02429	0.469	0.026	0
GASK1B	0	1.02357	0.605	0.084	0
NNMT	0	1.02159	0.693	0.108	0
CTTNBP2NL	0	1.02132	0.66	0.147	0
ANGPT2	0	1.02102	0.44	0.139	0
ABCG2	0	1.01727	0.519	0.019	0
KANK3	0	1.0154	0.631	0.026	0
KIAA0355	0	1.01269	0.737	0.289	0
AFAP1	0	1.01214	0.646	0.132	0
FZD4	0	1.00843	0.625	0.027	0
NOTCH4	0	1.00662	0.488	0.029	0
HLA-E	0	1.00432	0.914	0.845	0
SOX17	0	1.00263	0.477	0.007	0
SH3BGRL2	0	1.00147	0.566	0.05	0
PTCHD4	0	1.00134	0.427	0.041	0
EDN1	0	0.999565	0.353	0.017	0
S100A10	0	0.999538	0.812	0.613	0
LAMB1	0	0.999226	0.649	0.117	0
ITGB4	0	0.994423	0.683	0.11	0
ROBO1	0	0.993905	0.609	0.143	0
FCHO2	0	0.992168	0.733	0.229	0
KDR	0	0.990682	0.553	0.016	0
MEOX1	0	0.984073	0.541	0.012	0
LEPR	0	0.983495	0.603	0.095	0
MALL	0	0.983133	0.573	0.031	0
CDC42EP3	0	0.982163	0.72	0.294	0
AFDN	0	0.981787	0.691	0.178	0
IL15	0	0.979661	0.635	0.185	0
ZEB1	0	0.976965	0.815	0.457	0
FNIP2	0	0.973026	0.651	0.196	0
NFIA	0	0.972679	0.798	0.297	0
MYOF	0	0.971896	0.755	0.232	0
TUBB6	0	0.971337	0.62	0.132	0
HTRA1	0	0.966236	0.654	0.11	0
ITGA5	0	0.963721	0.661	0.127	0
CNN3	0	0.963253	0.721	0.173	0
CCDC85A	0	0.963088	0.477	0.054	0
SMAD9	0	0.958093	0.569	0.046	0
LDLRAD3	0	0.956688	0.549	0.119	0
NEDD4	0	0.954717	0.667	0.141	0
PLXND1	0	0.952956	0.689	0.161	0
RUNX1T1	0	0.952031	0.551	0.073	0
POSTN	0	0.950864	0.705	0.237	0
DACH1	0	0.949258	0.344	0.051	0
DYSF	0	0.949007	0.527	0.071	0
AC007681.1	0	0.946273	0.46	0.055	0
AHR	0	0.940244	0.792	0.383	0
PCAT1	0	0.939658	0.585	0.134	0
ASAP1	0	0.938064	0.845	0.564	0
RBMS2	0	0.936583	0.665	0.148	0
LINC01515	0	0.936471	0.489	0.068	0
PRKN	0	0.933943	0.672	0.229	0
ABLIM3	0	0.933477	0.545	0.02	0
FLRT2	0	0.932864	0.484	0.059	0
TMCC3	0	0.931391	0.632	0.119	0
STARD13	0	0.930971	0.65	0.176	0
ROBO4	0	0.930869	0.578	0.009	0
CLIC4	0	0.928985	0.712	0.311	0
FNBP1L	0	0.928688	0.623	0.126	0
ASPH	0	0.92741	0.748	0.325	0
DOCK4	0	0.923357	0.833	0.262	0
S100A13	0	0.92046	0.695	0.195	0
ZNF366	0	0.914312	0.522	0.019	0
NR2F2	0	0.912404	0.628	0.155	0
PKD1L1	0	0.910424	0.395	0.019	0
P3H2	0	0.908847	0.46	0.031	0
TSC22D1	0	0.90794	0.772	0.356	0
MAGI2	0	0.903687	0.529	0.127	0
MYCT1	0	0.902258	0.57	0.009	0
DOCK6	0	0.900595	0.552	0.065	0
MGLL	0	0.900407	0.678	0.258	0
SULF2	0	0.89798	0.715	0.219	0
ZHX3	0	0.897566	0.61	0.164	0
CCDC50	0	0.893878	0.722	0.299	0
SEC14L1	0	0.893243	0.794	0.459	0
DLG2	0	0.892849	0.489	0.138	0
PDE7B	0	0.891874	0.677	0.166	0
GSE1	0	0.891083	0.652	0.31	0
GNAQ	0	0.890872	0.846	0.431	0
NCOA7	0	0.8907	0.762	0.447	0
FRMD4B	0	0.890387	0.757	0.256	0
TMEM255B	0	0.886338	0.56	0.029	0
S1PR1	0	0.885552	0.595	0.061	0
SOCS3	0	0.884891	0.696	0.394	0
ZNF608	0	0.883044	0.51	0.094	0
SLC1A1	0	0.882851	0.482	0.055	0
GIPC2	0	0.881411	0.558	0.045	0
GNB4	0	0.881148	0.652	0.16	0
OLFM1	0	0.877532	0.504	0.016	0
PLEKHA7	0	0.872501	0.581	0.138	0
HLA-DRB1	0	0.870105	0.848	0.498	0
PLS3	0	0.869129	0.583	0.108	0
LMBR1	0	0.865659	0.712	0.342	0
AC093515.1	0	0.863987	0.281	0.003	0
LINC01117	0	0.861885	0.48	0.01	0
VAMP5	0	0.857766	0.692	0.339	0
RPGR	0	0.852455	0.564	0.134	0
SH3D19	0	0.852381	0.67	0.19	0
SELENOW	0	0.851805	0.738	0.447	0
TSPAN18	0	0.851763	0.535	0.037	0
EPS8	0	0.851563	0.685	0.212	0
ACTN1	0	0.850221	0.714	0.232	0
UTRN	0	0.847629	0.872	0.724	0
ITPKC	0	0.846728	0.509	0.115	0
PIK3C2B	0	0.842441	0.563	0.124	0
SHE	0	0.840885	0.553	0.015	0
KLHL3	0	0.839973	0.542	0.065	0
COL18A1	0	0.839622	0.649	0.136	0
CTNND1	0	0.838042	0.745	0.284	0
DIAPH2	0	0.836753	0.751	0.432	0
HIP1	0	0.836627	0.761	0.35	0
EMP2	0	0.836368	0.651	0.106	0
RELL1	0	0.835774	0.641	0.266	0
GRASP	0	0.834887	0.613	0.113	0
ATP11C	0	0.834594	0.659	0.237	0
FRMD3	0	0.833475	0.464	0.07	0
GRK5	0	0.830771	0.7	0.314	0
ST8SIA6	0	0.829921	0.464	0.094	0
FBXO31	0	0.827039	0.567	0.131	0
RCN1	0	0.826657	0.642	0.225	0
SNRK	0	0.825166	0.722	0.379	0
ASAP2	0	0.825065	0.615	0.125	0
DOC2B	0	0.824468	0.527	0.031	0
PPP1R13B	0	0.822415	0.677	0.226	0
ARHGEF3	0	0.818415	0.789	0.49	0
CMTM8	0	0.818308	0.611	0.147	0
CMIP	0	0.816918	0.827	0.566	0
ENPP2	0	0.816582	0.405	0.116	0
ACVRL1	0	0.816272	0.535	0.03	0
PTMS	0	0.814578	0.753	0.357	0
RAB3C	0	0.814395	0.322	0.008	0
OSBPL1A	0	0.814169	0.616	0.173	0
TGM2	0	0.811933	0.594	0.134	0
IFI44L	0	0.809601	0.539	0.114	0
TINAGL1	0	0.808588	0.571	0.06	0
CDC42BPB	0	0.80633	0.644	0.199	0
ABLIM2	0	0.80587	0.488	0.031	0
NEURL1B	0	0.805609	0.479	0.039	0
CTBP2	0	0.805226	0.709	0.267	0
DNASE1L3	0	0.804451	0.31	0.016	0
KIF13A	0	0.803511	0.691	0.215	0
JAG1	0	0.802833	0.529	0.117	0
LEPROT	0	0.801434	0.718	0.328	0
ARHGEF12	0	0.801333	0.713	0.296	0
SAMD4A	0	0.800119	0.519	0.146	0
LPAR6	0	0.798033	0.658	0.212	0
FBLN2	0	0.797679	0.381	0.046	0
PMP22	0	0.796854	0.605	0.122	0
BCR	0	0.794358	0.67	0.277	0
LINC02208	0	0.793025	0.423	0.007	0
MPDZ	0	0.790659	0.579	0.095	0
WNT2B	0	0.790451	0.48	0.096	0
MARCH3	0	0.788936	0.573	0.191	0
EXOC6B	0	0.786219	0.766	0.432	0
DPYSL2	0	0.786123	0.682	0.207	0
PROS1	0	0.785806	0.562	0.061	0
KTN1	0	0.785482	0.843	0.642	0
FGD6	0	0.783498	0.571	0.121	0
TCF7L1	0	0.781444	0.591	0.137	0
AL353138.1	0	0.780652	0.423	0.046	0
GIMAP7	0	0.78023	0.743	0.35	0
AFAP1L2	0	0.78001	0.5	0.027	0
SIK2	0	0.77824	0.695	0.376	0
SNHG29	0	0.775254	0.813	0.67	0
FRY	0	0.772937	0.672	0.195	0
NAV1	0	0.772476	0.543	0.192	0
LAPTM4B	0	0.771163	0.554	0.111	0
FRYL	0	0.76944	0.798	0.576	0
GNG12	0	0.7694	0.606	0.128	0
CAVIN3	0	0.769131	0.498	0.076	0
STARD9	0	0.768931	0.56	0.1	0
INPP1	0	0.767963	0.595	0.12	0
MYH9	0	0.767381	0.864	0.658	0
CHSY1	0	0.763936	0.704	0.303	0
CYB5R3	0	0.760052	0.674	0.293	0
SHB	0	0.759908	0.557	0.129	0
ANKS1A	0	0.758634	0.713	0.366	0
CEP68	0	0.757449	0.634	0.196	0
GUK1	0	0.756401	0.801	0.638	0
RFX3	0	0.756116	0.753	0.464	0
MMP16	0	0.755078	0.357	0.015	0
CD151	0	0.75499	0.661	0.227	0
RBP7	0	0.754293	0.465	0.046	0
NME2	0	0.751584	0.819	0.67	0
SOCS2	0	0.75158	0.52	0.067	0
FAT4	0	0.750985	0.558	0.07	0
OSBPL10	0	0.748786	0.675	0.23	0
ITM2B	0	0.74736	0.893	0.829	0
CTSH	0	0.747227	0.659	0.313	0
LRRFIP1	0	0.747115	0.859	0.651	0
UBE2E2	0	0.746427	0.698	0.356	0
ROCK2	0	0.744784	0.727	0.397	0
FTX	0	0.744778	0.848	0.684	0
NCKAP1	0	0.744379	0.652	0.154	0
TNFRSF6B	0	0.742337	0.332	0.03	0
ITPRID2	0	0.73793	0.641	0.214	0
TMSB10	0	0.737484	0.958	0.888	0
TNXB	0	0.736903	0.497	0.027	0
HOXD3	0	0.735901	0.482	0.004	0
TRIOBP	0	0.73513	0.655	0.245	0
GMDS	0	0.734643	0.791	0.523	0
CAMSAP2	0	0.734083	0.62	0.168	0
CAV2	0	0.73387	0.59	0.117	0
ARHGEF15	0	0.733304	0.509	0.004	0
GGT5	0	0.730692	0.55	0.052	0
HRH1	0	0.730597	0.505	0.075	0
PHKB	0	0.729895	0.752	0.456	0
FKBP9	0	0.728943	0.595	0.107	0
MEF2A	0	0.728842	0.775	0.51	0
IPO11	0	0.728368	0.586	0.167	0
ZBTB46	0	0.72767	0.51	0.093	0
LRP5	0	0.726016	0.567	0.113	0
COX7A1	0	0.725548	0.541	0.058	0
LAMA5	0	0.72531	0.577	0.117	0
RGS3	0	0.724986	0.556	0.13	0
GIMAP8	0	0.724567	0.572	0.103	0
DISC1	0	0.723853	0.705	0.326	0
JCAD	0	0.722275	0.512	0.029	0
TNFSF10	0	0.721933	0.713	0.319	0
FERMT2	0	0.721369	0.615	0.124	0
OPHN1	0	0.721087	0.543	0.117	0
SLC2A3	0	0.720993	0.746	0.467	0
AP001528.1	0	0.720626	0.486	0.043	0
PDIA5	0	0.717727	0.536	0.16	0
SYNPO	0	0.716297	0.467	0.089	0
HDAC7	0	0.715719	0.677	0.293	0
FRMD4A	0	0.715308	0.664	0.206	0
CD74	0	0.714366	0.916	0.697	0
CTNNA1	0	0.713428	0.788	0.412	0
NRP2	0	0.712819	0.502	0.106	0
SEPTIN10	0	0.712193	0.59	0.131	0
TMEM273	0	0.71177	0.584	0.105	0
BMERB1	0	0.711548	0.599	0.172	0
MMP28	0	0.71146	0.426	0.017	0
DSTN	0	0.709928	0.81	0.517	0
NR3C2	0	0.708787	0.658	0.236	0
TNS2	0	0.70877	0.566	0.067	0
UNC13B	0	0.707547	0.527	0.111	0
UGCG	0	0.707541	0.634	0.337	0
AL359220.1	0	0.706816	0.5	0.086	0
LAP3	0	0.705979	0.687	0.368	0
KIAA1671	0	0.705708	0.617	0.147	0
CACNA2D1	0	0.705501	0.414	0.079	0
AMOTL1	0	0.70499	0.544	0.084	0
PPP3CA	0	0.7047	0.814	0.622	0
PRSS23	0	0.704496	0.727	0.255	0
STK3	0	0.70442	0.72	0.347	0
PARVB	0	0.703739	0.635	0.255	0
PARD3B	0	0.702526	0.641	0.159	0
MTHFD1L	0	0.69773	0.551	0.211	0
FZD6	0	0.697094	0.573	0.111	0
SYBU	0	0.696321	0.48	0.074	0
GFOD2	0	0.69585	0.563	0.11	0
MACF1	0	0.695722	0.854	0.677	0
SERPINH1	0	0.695641	0.517	0.101	0
HERC2	0	0.695554	0.715	0.396	0
NES	0	0.693919	0.392	0.041	0
PON2	0	0.691973	0.601	0.163	0
MAOA	0	0.691166	0.436	0.067	0
LUZP1	0	0.690866	0.684	0.307	0
THBD	0	0.690628	0.546	0.089	0
NOVA1	0	0.689636	0.354	0.032	0
DGKH	0	0.688672	0.671	0.247	0
ECE1	0	0.688273	0.745	0.315	0
MATN2	0	0.68491	0.368	0.039	0
PRRG1	0	0.684184	0.477	0.045	0
HLA-DRB5	0	0.683911	0.726	0.289	0
CD109	0	0.683882	0.497	0.07	0
AKR1C3	0	0.683015	0.544	0.09	0
FOXC1	0	0.680205	0.532	0.074	0
PLK2	0	0.678194	0.524	0.107	0
IL1R1	0	0.677591	0.599	0.179	0
BBS9	0	0.677529	0.707	0.38	0
FSTL1	0	0.675796	0.565	0.121	0
NHSL2	0	0.674801	0.551	0.099	0
RERE	0	0.674777	0.824	0.618	0
PTPN12	0	0.672835	0.723	0.329	0
ZNRF3	0	0.670697	0.484	0.094	0
RPS6	0	0.669694	0.952	0.904	0
SERPINB6	0	0.669338	0.674	0.281	0
HECW2	0	0.668389	0.314	0.109	0
SH2D3C	0	0.666047	0.609	0.152	0
SEMA6B	0	0.665706	0.476	0.059	0
LINC01876	0	0.66319	0.333	0.061	0
CLIC2	0	0.662771	0.514	0.067	0
EPHB4	0	0.662753	0.492	0.05	0
ARHGAP23	0	0.662385	0.532	0.095	0
AFF1	0	0.661668	0.805	0.557	0
RCAN1	0	0.661348	0.377	0.136	0
REV3L	0	0.661079	0.749	0.478	0
SNTB2	0	0.66044	0.662	0.316	0
FAR2	0	0.659283	0.558	0.178	0
WWC2	0	0.658925	0.554	0.139	0
SPTLC2	0	0.658239	0.689	0.336	0
CD200	0	0.658018	0.441	0.041	0
CST3	0	0.657877	0.84	0.413	0
C1orf115	0	0.656271	0.492	0.018	0
TCF12	0	0.654194	0.824	0.644	0
CDC37	0	0.654063	0.744	0.457	0
RNF220	0	0.653688	0.484	0.158	0
ADM5	0	0.652988	0.364	0.01	0
RAPGEF3	0	0.651446	0.495	0.028	0
MYO10	0	0.651339	0.525	0.135	0
DDX58	0	0.650993	0.577	0.257	0
AC010737.1	0	0.650736	0.25	0.002	0
RPH3AL	0	0.648014	0.454	0.069	0
ATP1A1	0	0.647786	0.803	0.528	0
PKN3	0	0.647436	0.498	0.033	0
NUCB1	0	0.647153	0.681	0.362	0
ACE	0	0.645913	0.342	0.041	0
PDZD2	0	0.645121	0.48	0.16	0
LAMB2	0	0.644552	0.576	0.107	0
LPCAT2	0	0.644298	0.526	0.136	0
INHBB	0	0.642585	0.323	0.013	0
NDST1	0	0.642513	0.494	0.105	0
PTTG1IP	0	0.641498	0.686	0.33	0
CNTLN	0	0.641158	0.568	0.168	0
BAZ2B	0	0.641152	0.78	0.481	0
PDK4	0	0.640976	0.421	0.068	0
ARL2	0	0.639839	0.613	0.247	0
TMOD3	0	0.639725	0.765	0.486	0
RPL3	0	0.639517	0.958	0.916	0
SAMD5	0	0.63904	0.411	0.054	0
DCLK2	0	0.636481	0.47	0.06	0
IFI16	0	0.63549	0.819	0.639	0
RFTN2	0	0.635386	0.417	0.038	0
TSPAN4	0	0.634663	0.597	0.149	0
PIM3	0	0.634241	0.628	0.328	0
SESN3	0	0.634177	0.605	0.289	0
RHOU	0	0.633985	0.475	0.107	0
FEZ2	0	0.633037	0.658	0.288	0
SNED1	0	0.632962	0.632	0.198	0
DAB2IP	0	0.632512	0.504	0.091	0
C1orf54	0	0.631214	0.485	0.106	0
GULP1	0	0.630874	0.491	0.105	0
ARGLU1	0	0.627573	0.809	0.616	0
GJA1	0	0.623981	0.483	0.068	0
RASGRP3	0	0.621303	0.384	0.107	0
FOXP1	0	0.621002	0.862	0.685	0
TLN2	0	0.61911	0.454	0.092	0
PDE2A	0	0.618339	0.477	0.043	0
RHOC	0	0.617937	0.648	0.287	0
VGLL4	0	0.616736	0.717	0.351	0
PEAK1	0	0.616145	0.689	0.327	0
LRP6	0	0.61609	0.565	0.119	0
MSRA	0	0.615918	0.652	0.309	0
WDR60	0	0.615807	0.623	0.231	0
ADIPOR2	0	0.615222	0.625	0.322	0
ACTN4	0	0.614962	0.798	0.568	0
UGGT2	0	0.614599	0.581	0.248	0
DNAJC18	0	0.613851	0.47	0.084	0
TEAD1	0	0.613746	0.65	0.155	0
ABL2	0	0.612975	0.59	0.313	0
SYNJ2	0	0.612959	0.445	0.173	0
PDE9A	0	0.612878	0.474	0.049	0
TMEM204	0	0.612531	0.483	0.082	0
PKIG	0	0.611623	0.505	0.157	0
YPEL2	0	0.61039	0.539	0.199	0
RNASE1	0	0.608333	0.743	0.119	0
EHD2	0	0.60821	0.498	0.066	0
TCF7L2	0	0.607529	0.699	0.225	0
ITM2A	0	0.60642	0.631	0.33	0
CSRP2	0	0.606043	0.5	0.109	0
YES1	0	0.604453	0.661	0.262	0
NOD1	0	0.603689	0.521	0.119	0
TMC1	0	0.602621	0.367	0.023	0
ANKRD29	0	0.60221	0.441	0.047	0
SCARB1	0	0.601612	0.355	0.11	0
TAGLN2	0	0.60098	0.759	0.497	0
GIMAP6	0	0.600497	0.564	0.132	0
PXDN	0	0.599416	0.399	0.089	0
TMEM88	0	0.599287	0.38	0.021	0
SPTAN1	0	0.599023	0.714	0.411	0
SUN1	0	0.598409	0.636	0.231	0
GPR146	0	0.597059	0.445	0.021	0
CD320	0	0.596289	0.531	0.173	0
PITPNM2	0	0.595092	0.447	0.067	0
AP001037.1	0	0.593536	0.386	0.004	0
CTTN	0	0.593241	0.603	0.156	0
MT-ND3	0	0.592747	0.972	0.967	0
TBCD	0	0.592669	0.617	0.3	0
CC2D2B	0	0.59213	0.385	0.059	0
GCNT2	0	0.592007	0.396	0.129	0
TMEM44	0	0.591672	0.498	0.071	0
SSH1	0	0.591022	0.546	0.258	0
STXBP1	0	0.590153	0.506	0.089	0
GIMAP1	0	0.588239	0.63	0.238	0
TBX1	0	0.587568	0.395	0.037	0
VCAM1	0	0.586212	0.318	0.074	0
TBC1D4	0	0.586172	0.611	0.196	0
CD99	0	0.585848	0.815	0.645	0
RAPH1	0	0.585719	0.508	0.174	0
DLL4	0	0.585365	0.322	0.013	0
MGMT	0	0.584805	0.692	0.424	0
ARAP3	0	0.583558	0.46	0.037	0
COBLL1	0	0.579741	0.504	0.236	0
DEPP1	0	0.579474	0.273	0.06	0
LAMA3	0	0.579185	0.462	0.079	0
HLF	0	0.578862	0.434	0.075	0
TDRP	0	0.577841	0.459	0.047	0
TCIM	0	0.577234	0.449	0.092	0
RFLNB	0	0.576298	0.415	0.164	0
MYO9A	0	0.576233	0.695	0.378	0
ARRB1	0	0.574979	0.579	0.167	0
FAM167B	0	0.572938	0.307	0.012	0
ZMIZ1	0	0.571497	0.607	0.265	0
SPINK5	0	0.5705	0.303	0.029	0
ICAM2	0	0.569697	0.488	0.209	0
PTMA	0	0.568692	0.965	0.909	0
ITGA10	0	0.568486	0.399	0.027	0
KLF4	0	0.568298	0.616	0.217	0
SHC1	0	0.567725	0.541	0.183	0
NOVA2	0	0.567241	0.427	0.003	0
DNAH14	0	0.566876	0.396	0.065	0
CARMIL1	0	0.566379	0.598	0.29	0
CDKN1A	0	0.566121	0.554	0.232	0
TEAD4	0	0.565072	0.398	0.033	0
C1orf21	0	0.564238	0.584	0.198	0
PRXL2A	0	0.563695	0.566	0.174	0
MAP3K11	0	0.562435	0.541	0.173	0
RALB	0	0.562332	0.577	0.183	0
ZNF280D	0	0.561679	0.637	0.319	0
MAP4	0	0.56106	0.74	0.477	0
SNAP25	0	0.560397	0.303	0.026	0
LHX6	0	0.557938	0.395	0.005	0
HAPLN3	0	0.557055	0.449	0.072	0
PPIC	0	0.554708	0.54	0.109	0
PAM	0	0.553579	0.751	0.425	0
JAG2	0	0.552212	0.381	0.054	0
AC107223.1	0	0.549154	0.348	0.064	0
IGF2BP2	0	0.548317	0.451	0.109	0
SPC25	0	0.547932	0.39	0.014	0
LIMA1	0	0.547768	0.744	0.291	0
MFAP3	0	0.546885	0.48	0.122	0
ME3	0	0.546504	0.469	0.097	0
IQCJ-SCHIP1	0	0.546262	0.333	0.051	0
NAV2	0	0.545965	0.501	0.176	0
PPM1F	0	0.545486	0.525	0.137	0
ENY2	0	0.545075	0.687	0.455	0
ICAM1	0	0.544395	0.578	0.223	0
WASF2	0	0.544343	0.793	0.572	0
FAM43A	0	0.544341	0.449	0.087	0
HES1	0	0.543837	0.431	0.117	0
ZNF462	0	0.543518	0.506	0.109	0
HIF3A	0	0.543358	0.272	0.015	0
ITGB1	0	0.543025	0.801	0.554	0
ITGAV	0	0.54212	0.559	0.266	0
TMEM135	0	0.542083	0.602	0.293	0
ITIH5	0	0.54115	0.284	0.031	0
ENTPD1-AS1	0	0.539263	0.606	0.284	0
FBN1	0	0.538506	0.469	0.096	0
PRKD1	0	0.537858	0.463	0.116	0
SEMA3A	0	0.537529	0.366	0.075	0
SCARF1	0	0.537128	0.479	0.042	0
BNC2	0	0.537072	0.636	0.159	0
NSUN6	0	0.534927	0.577	0.309	0
ARHGEF10	0	0.534902	0.472	0.093	0
PLAT	0	0.534885	0.33	0.058	0
AL109930.1	0	0.53446	0.488	0.117	0
PDGFB	0	0.532624	0.348	0.039	0
MEF2C-AS1	0	0.531793	0.404	0.121	0
COL23A1	0	0.531768	0.294	0.048	0
CPLX1	0	0.531648	0.459	0.021	0
MLKL	0	0.531478	0.475	0.161	0
UPF3A	0	0.530795	0.663	0.362	0
PCDH1	0	0.530725	0.429	0.031	0
YWHAE	0	0.530114	0.786	0.582	0
MT-ND1	0	0.529493	0.973	0.968	0
FMNL2	0	0.529455	0.587	0.233	0
PELI2	0	0.528648	0.531	0.197	0
RFC3	0	0.527977	0.42	0.101	0
PXN	0	0.527459	0.62	0.227	0
TNFAIP1	0	0.527044	0.474	0.091	0
LCN6	0	0.526981	0.302	0.003	0
TJP2	0	0.525645	0.508	0.131	0
UCK2	0	0.524707	0.489	0.125	0
NOTCH1	0	0.523801	0.554	0.157	0
VAMP3	0	0.523076	0.547	0.198	0
RNF115	0	0.523056	0.715	0.47	0
PCCA	0	0.52255	0.7	0.42	0
MGAT4A	0	0.522095	0.681	0.339	0
SAV1	0	0.518667	0.506	0.156	0
BCAR3	0	0.517554	0.513	0.175	0
LGALS3	0	0.517479	0.781	0.51	0
GBP4	0	0.517259	0.519	0.177	0
NOS3	0	0.514712	0.374	0.01	0
EML1	0	0.514213	0.321	0.047	0
ANO10	0	0.513519	0.528	0.197	0
FCGRT	0	0.512947	0.725	0.366	0
PCGF2	0	0.512641	0.456	0.062	0
C7	0	0.510928	0.285	0.02	0
APOL3	0	0.510634	0.543	0.175	0
SOX13	0	0.510435	0.397	0.053	0
GOLM1	0	0.509916	0.529	0.143	0
DIPK1B	0	0.509154	0.394	0.016	0
SELENON	0	0.50791	0.492	0.13	0
CYFIP1	0	0.506799	0.616	0.244	0
SNCA	0	0.503446	0.426	0.117	0
HSPA12B	0	0.503233	0.371	0.009	0
CADM3-AS1	0	0.502821	0.353	0.002	0
SPHK1	0	0.5028	0.402	0.044	0
KCNN3	0	0.502498	0.3	0.115	0
CUBN	0	0.50222	0.44	0.145	0
NET1	0	0.501895	0.498	0.174	0
MAGI3	0	0.501644	0.572	0.234	0
KIAA1211L	0	0.501184	0.442	0.068	0
MGST3	0	0.501015	0.704	0.452	0
NREP	0	0.500773	0.437	0.09	0
EEF2K	0	0.500757	0.566	0.252	0
SELENOM	0	0.500117	0.683	0.357	0
PLEC	0	0.500034	0.658	0.328	0
CRK	0	0.49959	0.646	0.337	0
NUDCD1	0	0.499339	0.493	0.152	0
ACER2	0	0.499233	0.369	0.064	0
FAM107A	0	0.499137	0.462	0.087	0
NASP	0	0.497935	0.701	0.452	0
PRKAR1B	0	0.497464	0.452	0.111	0
HOXD8	0	0.49736	0.352	0.003	0
ATN1	0	0.496071	0.547	0.18	0
XAF1	0	0.49513	0.584	0.253	0
MYO6	0	0.495091	0.582	0.187	0
C22orf34	0	0.494153	0.534	0.211	0
BMX	0	0.494025	0.286	0.007	0
TSPAN12	0	0.492618	0.412	0.031	0
PROX1	0	0.491443	0.311	0.008	0
CASC15	0	0.490414	0.405	0.079	0
FLOT1	0	0.490124	0.685	0.366	0
PDE8A	0	0.489967	0.636	0.337	0
MAP3K3	0	0.489517	0.637	0.32	0
BCAP29	0	0.488673	0.572	0.224	0
DPH6	0	0.488556	0.52	0.252	0
POLE4	0	0.488452	0.581	0.293	0
CCM2L	0	0.483089	0.406	0.004	0
YWHAH	0	0.482822	0.593	0.297	0
PLEKHA1	0	0.482636	0.584	0.208	0
SHROOM2	0	0.482231	0.374	0.041	0
CCDC68	0	0.482143	0.327	0.018	0
TNFRSF10B	0	0.481299	0.583	0.241	0
PHACTR4	0	0.480891	0.715	0.446	0
NPAS3	0	0.480754	0.301	0.095	0
FAM219A	0	0.480707	0.447	0.12	0
MAPK3	0	0.480372	0.5	0.136	0
SBF2	0	0.477752	0.768	0.456	0
FAM135A	0	0.476832	0.533	0.223	0
PITPNB	0	0.476392	0.68	0.442	0
MYO1B	0	0.474529	0.426	0.123	0
LINC00472	0	0.474523	0.419	0.103	0
KCTD3	0	0.474356	0.424	0.104	0
AHI1	0	0.472508	0.701	0.397	0
EFNA1	0	0.472475	0.418	0.067	0
ADARB1	0	0.472132	0.571	0.193	0
LAMA4	0	0.471987	0.445	0.085	0
HLA-DMA	0	0.471054	0.691	0.372	0
PRKD3	0	0.469764	0.608	0.305	0
CARHSP1	0	0.469253	0.57	0.279	0
NBDY	0	0.468967	0.644	0.383	0
PML	0	0.467924	0.545	0.197	0
GRAMD1A	0	0.467749	0.589	0.304	0
CNRIP1	0	0.467691	0.429	0.055	0
FAM89A	0	0.46747	0.41	0.085	0
NLGN4Y	0	0.46632	0.324	0.093	0
AL033504.1	0	0.466028	0.276	0.036	0
PLAAT3	0	0.465816	0.579	0.245	0
TNS1	0	0.465362	0.568	0.161	0
PPM1D	0	0.464654	0.492	0.245	0
DUSP6	0	0.464363	0.553	0.214	0
NFE2L1	0	0.463461	0.586	0.236	0
PLD1	0	0.463075	0.452	0.16	0
ATXN3	0	0.461646	0.578	0.266	0
KLF9	0	0.461537	0.635	0.318	0
BAG3	0	0.461088	0.472	0.138	0
TEAD2	0	0.460668	0.387	0.032	0
VEZT	0	0.459986	0.616	0.339	0
ABCG1	0	0.459897	0.515	0.182	0
SEMA3F	0	0.459382	0.416	0.076	0
AC083855.2	0	0.459095	0.329	0.026	0
PRKCH	0	0.459094	0.844	0.522	0
LATS2	0	0.458733	0.533	0.19	0
SH3BP4	0	0.458662	0.461	0.105	0
MOB2	0	0.45717	0.537	0.195	0
TRIM47	0	0.45659	0.417	0.064	0
THSD1	0	0.456403	0.4	0.034	0
IFI44	0	0.456254	0.524	0.183	0
CCDC149	0	0.4547	0.442	0.088	0
APCDD1	0	0.454444	0.333	0.065	0
SYT15	0	0.453623	0.364	0.012	0
WARS	0	0.452981	0.581	0.27	0
IGF1R	0	0.452838	0.657	0.264	0
MYO1C	0	0.4525	0.476	0.189	0
SLC35G2	0	0.45223	0.423	0.067	0
KIFC3	0	0.451898	0.471	0.119	0
DIP2C	0	0.451856	0.533	0.176	0
ABCD4	0	0.451464	0.484	0.149	0
ELN	0	0.45085	0.396	0.092	0
MX1	0	0.450471	0.517	0.237	0
ITGA2	0	0.449251	0.459	0.092	0
LPCAT4	0	0.448441	0.445	0.128	0
MYO15B	0	0.448173	0.505	0.163	0
AL353586.1	0	0.448056	0.284	0.018	0
FBXL2	0	0.447742	0.393	0.091	0
BCAR1	0	0.447694	0.428	0.077	0
CCN2	0	0.446625	0.378	0.127	0
MYC	0	0.445952	0.435	0.141	0
DYNC1I2	0	0.445767	0.676	0.382	0
TAOK2	0	0.445552	0.445	0.1	0
PRELID2	0	0.445497	0.37	0.085	0
CARD8	0	0.445095	0.654	0.365	0
ARMCX4	0	0.445011	0.465	0.156	0
TRPM6	0	0.444953	0.335	0.032	0
KBTBD2	0	0.444147	0.583	0.275	0
HIBCH	0	0.44226	0.626	0.355	0
HSD17B12	0	0.441603	0.553	0.283	0
MPZL2	0	0.44055	0.465	0.098	0
PRTG	0	0.439366	0.343	0.033	0
NIBAN2	0	0.438331	0.546	0.166	0
TNFRSF10A	0	0.437795	0.486	0.136	0
CPNE2	0	0.436423	0.423	0.095	0
SPATA6L	0	0.436342	0.411	0.057	0
TCEAL4	0	0.436081	0.581	0.239	0
GIMAP4	0	0.436076	0.673	0.308	0
FDPS	0	0.435618	0.636	0.382	0
PLSCR1	0	0.435378	0.697	0.297	0
MT-CYB	0	0.434274	0.983	0.973	0
ST3GAL6	0	0.434265	0.407	0.115	0
GPIHBP1	0	0.433456	0.254	0.002	0
RNF180	0	0.433074	0.396	0.078	0
CALCOCO2	0	0.432841	0.621	0.344	0
CASP10	0	0.431073	0.494	0.191	0
CAMTA1	0	0.43074	0.675	0.419	0
CASKIN2	0	0.429624	0.352	0.032	0
EBPL	0	0.428247	0.567	0.272	0
PACS2	0	0.427931	0.515	0.207	0
SRGAP1	0	0.42755	0.485	0.162	0
BZW2	0	0.427483	0.513	0.238	0
BRI3	0	0.426112	0.765	0.496	0
PROCR	0	0.426043	0.394	0.077	0
EFCAB2	0	0.425349	0.535	0.233	0
CYP1B1	0	0.423193	0.304	0.087	0
DDAH1	0	0.420767	0.369	0.092	0
TTLL5	0	0.420607	0.552	0.248	0
CYTL1	0	0.41995	0.278	0.017	0
LRATD2	0	0.419249	0.384	0.043	0
AC104389.5	0	0.418745	0.326	0.077	0
MANSC1	0	0.417666	0.411	0.035	0
AC004540.1	0	0.417427	0.307	0.026	0
KLHL14	0	0.416943	0.32	0.015	0
PKD2	0	0.416877	0.529	0.218	0
CARD10	0	0.415424	0.382	0.011	0
ABCC4	0	0.41515	0.487	0.203	0
GHR	0	0.414911	0.281	0.05	0
TCTEX1D1	0	0.414682	0.278	0.023	0
GBE1	0	0.412548	0.556	0.277	0
HACE1	0	0.412376	0.421	0.107	0
HOXD9	0	0.411824	0.272	0.003	0
CHD7	0	0.410776	0.515	0.226	0
TMEM184B	0	0.410086	0.508	0.246	0
ATOH8	0	0.410086	0.308	0.027	0
RUFY3	0	0.409518	0.622	0.309	0
EHBP1	0	0.408993	0.693	0.393	0
NHSL1	0	0.408925	0.45	0.155	0
MIPOL1	0	0.408366	0.409	0.099	0
C20orf194	0	0.407512	0.64	0.315	0
PHACTR1	0	0.406608	0.612	0.231	0
ZFYVE21	0	0.406585	0.498	0.164	0
TCEAL9	0	0.406413	0.504	0.163	0
PLOD2	0	0.406334	0.444	0.105	0
NRIP1	0	0.405605	0.554	0.275	0
GNS	0	0.405271	0.602	0.255	0
MRRF	0	0.40445	0.466	0.159	0
TDRD10	0	0.404173	0.324	0.012	0
PRDM5	0	0.403675	0.386	0.08	0
MCU	0	0.403548	0.61	0.328	0
RGS12	0	0.403002	0.483	0.141	0
AC098617.1	0	0.40262	0.268	0.041	0
LHFPL2	0	0.40168	0.417	0.139	0
DYNC1LI2	0	0.401377	0.616	0.328	0
NRARP	0	0.399155	0.388	0.081	0
NFIC	0	0.398883	0.685	0.336	0
CRBN	0	0.397814	0.621	0.32	0
GINM1	0	0.397261	0.567	0.268	0
GNA14-AS1	0	0.397206	0.296	0.015	0
HHEX	0	0.396587	0.375	0.068	0
ANGEL1	0	0.396362	0.364	0.08	0
RBP5	0	0.39596	0.314	0.03	0
CDC42EP5	0	0.395097	0.486	0.107	0
RNF144A	0	0.394528	0.378	0.133	0
MIRLET7BHG	0	0.393952	0.469	0.175	0
CYP1B1-AS1	0	0.393407	0.266	0.042	0
VAT1	0	0.392754	0.444	0.112	0
HACD3	0	0.39172	0.539	0.249	0
ADGRG1	0	0.391413	0.434	0.102	0
ITGA3	0	0.390523	0.428	0.093	0
PINK1	0	0.389405	0.442	0.184	0
MAPK11	0	0.389166	0.363	0.027	0
IFT43	0	0.38799	0.52	0.195	0
SOX7	0	0.386765	0.319	0.023	0
SLK	0	0.38661	0.634	0.336	0
AC243964.3	0	0.386107	0.337	0.026	0
EPN2	0	0.386035	0.554	0.253	0
PTPRE	0	0.384604	0.608	0.307	0
ITPRIP	0	0.38434	0.498	0.203	0
CTIF	0	0.384293	0.455	0.164	0
FILIP1L	0	0.384072	0.514	0.22	0
DNAJB4	0	0.38355	0.408	0.097	0
SMIM10	0	0.383264	0.353	0.031	0
PLA1A	0	0.383241	0.262	0.03	0
NID1	0	0.382774	0.405	0.075	0
LRRC28	0	0.382516	0.457	0.2	0
BCL6B	0	0.382072	0.303	0.004	0
LOXL2	0	0.381437	0.387	0.07	0
TNFRSF1A	0	0.38103	0.616	0.273	0
MXRA7	0	0.380587	0.545	0.192	0
IQCK	0	0.380236	0.392	0.108	0
PALD1	0	0.380111	0.316	0.05	0
TMEM173	0	0.37957	0.576	0.251	0
AASS	0	0.37789	0.447	0.103	0
TMEM150C	0	0.376329	0.34	0.053	0
FANCL	0	0.375595	0.445	0.144	0
CYGB	0	0.37546	0.287	0.025	0
AL136985.3	0	0.375359	0.271	0.009	0
PEA15	0	0.3753	0.48	0.179	0
KIAA1217	0	0.374895	0.643	0.216	0
CDC42EP4	0	0.374564	0.466	0.117	0
FGF13	0	0.37357	0.264	0.076	0
ARNTL2	0	0.372686	0.361	0.073	0
CBR4	0	0.372323	0.533	0.276	0
CCDC69	0	0.371038	0.576	0.313	0
MAGI2-AS3	0	0.370435	0.409	0.071	0
FSCN1	0	0.369981	0.363	0.078	0
ZSWIM5	0	0.369642	0.371	0.116	0
LTBR	0	0.36944	0.452	0.127	0
TRIQK	0	0.369016	0.395	0.111	0
TSHZ3	0	0.367889	0.411	0.126	0
HSPB1	0	0.367842	0.701	0.349	0
SCARB2	0	0.367679	0.579	0.306	0
AL139807.1	0	0.367243	0.408	0.155	0
ENAH	0	0.366583	0.576	0.164	0
LMCD1-AS1	0	0.366538	0.339	0.082	0
PLPP3	0	0.366466	0.525	0.18	0
RIPOR1	0	0.365829	0.453	0.164	0
ENDOD1	0	0.365007	0.405	0.087	0
SLC29A1	0	0.364864	0.362	0.052	0
OAF	0	0.364681	0.377	0.117	0
CTHRC1	0	0.363451	0.354	0.065	0
PRPSAP1	0	0.363166	0.495	0.198	0
TTC7B	0	0.363047	0.393	0.113	0
RAB11FIP5	0	0.361887	0.358	0.054	0
SMAD5	0	0.361843	0.509	0.243	0
RIMKLB	0	0.361228	0.414	0.117	0
ZCCHC14	0	0.360781	0.465	0.171	0
CLDN15	0	0.360461	0.316	0.051	0
CPT1A	0	0.360388	0.501	0.213	0
BEND7	0	0.360204	0.356	0.063	0
RUSC2	0	0.36006	0.335	0.08	0
SCN1B	0	0.360029	0.358	0.033	0
DHRS7B	0	0.359697	0.461	0.21	0
TLE1	0	0.359532	0.524	0.243	0
ZNF532	0	0.358255	0.44	0.186	0
ZNF83	0	0.358037	0.574	0.285	0
CCNYL1	0	0.357653	0.423	0.193	0
MYO18A	0	0.357584	0.423	0.175	0
HEBP1	0	0.357546	0.437	0.138	0
NACC2	0	0.354969	0.413	0.13	0
SERTAD4-AS1	0	0.354502	0.361	0.065	0
PLA2G4C	0	0.353833	0.348	0.059	0
DCHS1	0	0.353688	0.357	0.036	0
SCML1	0	0.353373	0.429	0.123	0
NR2F2-AS1	0	0.353251	0.401	0.125	0
SOX4	0	0.352608	0.526	0.206	0
KLF8	0	0.351188	0.339	0.052	0
IRAK3	0	0.350457	0.687	0.219	0
CX3CL1	0	0.350327	0.306	0.073	0
FANCC	0	0.350106	0.402	0.166	0
FAP	0	0.349985	0.276	0.034	0
JAM3	0	0.349311	0.373	0.099	0
ACER3	0	0.349122	0.556	0.277	0
MCFD2	0	0.348784	0.527	0.267	0
RNF217	0	0.348114	0.435	0.148	0
HYAL1	0	0.34664	0.28	0.012	0
GATA2-AS1	0	0.346189	0.332	0.023	0
EXD3	0	0.346018	0.416	0.134	0
ZFYVE9	0	0.342141	0.409	0.134	0
TBC1D30	0	0.341985	0.335	0.046	0
A4GALT	0	0.340912	0.493	0.095	0
BAALC-AS1	0	0.340762	0.3	0.037	0
GIT1	0	0.340119	0.445	0.134	0
ABO	0	0.339804	0.356	0.059	0
TCN2	0	0.339774	0.401	0.129	0
BAIAP2L1	0	0.338953	0.415	0.089	0
C2CD2	0	0.338559	0.41	0.149	0
HECTD2	0	0.338239	0.389	0.115	0
YAP1	0	0.337591	0.551	0.163	0
ELF2	0	0.337224	0.765	0.511	0
ANXA2	0	0.336868	0.844	0.617	0
SLC25A25	0	0.335577	0.497	0.224	0
NEK3	0	0.334783	0.35	0.069	0
PARVA	0	0.334464	0.502	0.146	0
AL138828.1	0	0.334067	0.335	0.059	0
SDCBP	0	0.332602	0.785	0.505	0
MTMR2	0	0.332196	0.412	0.143	0
GIMAP5	0	0.331997	0.521	0.191	0
ATL3	0	0.331631	0.515	0.241	0
FMNL3	0	0.331589	0.419	0.159	0
CCDC85C	0	0.330441	0.335	0.078	0
STEAP1B	0	0.330287	0.296	0.087	0
SLCO2B1	0	0.330053	0.448	0.09	0
SLC30A1	0	0.32941	0.396	0.11	0
ODF2L	0	0.329114	0.673	0.378	0
C5orf24	0	0.328344	0.508	0.218	0
DBN1	0	0.327642	0.341	0.073	0
PEAR1	0	0.327386	0.337	0.052	0
AGAP1	0	0.326977	0.599	0.228	0
MINDY4	0	0.326671	0.364	0.067	0
PIR	0	0.325959	0.311	0.072	0
SYPL1	0	0.325852	0.588	0.298	0
IGFBP2	0	0.3256	0.68	0.206	0
OSBPL5	0	0.325523	0.416	0.127	0
USP6NL	0	0.324129	0.484	0.21	0
RP1	0	0.323962	0.255	0.032	0
PALM	0	0.323834	0.314	0.044	0
LRRC32	0	0.323452	0.25	0.016	0
USP53	0	0.322665	0.558	0.272	0
SLC25A13	0	0.322372	0.558	0.27	0
STC2	0	0.321651	0.254	0.006	0
FAXDC2	0	0.321442	0.36	0.096	0
IFIT3	0	0.321397	0.39	0.091	0
PHLDA1	0	0.320106	0.416	0.131	0
NAALADL2	0	0.319777	0.451	0.19	0
FAM124B	0	0.318076	0.259	0.009	0
HLA-DQA2	0	0.317832	0.412	0.159	0
CD40	0	0.316666	0.437	0.156	0
HSF1	0	0.316382	0.491	0.241	0
PER3	0	0.315491	0.398	0.15	0
SLC39A1	0	0.314123	0.484	0.211	0
ASL	0	0.313444	0.453	0.176	0
IL17RD	0	0.313416	0.296	0.034	0
AAMDC	0	0.313291	0.517	0.221	0
ZBTB7C	0	0.313217	0.371	0.098	0
CDA	0	0.313106	0.326	0.031	0
ARHGAP17	0	0.311984	0.535	0.257	0
FARP1	0	0.311402	0.459	0.159	0
FAM124A	0	0.311178	0.276	0.014	0
USHBP1	0	0.311079	0.304	0.033	0
STARD8	0	0.308974	0.31	0.046	0
BEX3	0	0.308339	0.481	0.154	0
BTBD3	0	0.308029	0.374	0.095	0
FAM78B	0	0.307931	0.257	0.02	0
ZBTB8A	0	0.307118	0.332	0.08	0
TCEA2	0	0.306037	0.393	0.126	0
AK1	0	0.30552	0.377	0.092	0
AL133268.4	0	0.305065	0.301	0.054	0
MYLK	0	0.304912	0.434	0.089	0
ZNRF1	0	0.30399	0.585	0.267	0
CRTAP	0	0.303907	0.529	0.262	0
EPHX1	0	0.303889	0.545	0.189	0
KCNMB3	0	0.303711	0.319	0.063	0
VWCE	0	0.303088	0.261	0.02	0
SRGAP2	0	0.302428	0.572	0.287	0
RCBTB2	0	0.301448	0.477	0.204	0
SOGA1	0	0.301135	0.403	0.156	0
RGL2	0	0.300479	0.415	0.136	0
PPP2R3A	0	0.298256	0.348	0.129	0
COQ8A	0	0.297277	0.391	0.143	0
VASH1	0	0.297276	0.324	0.076	0
SLC41A3	0	0.296562	0.378	0.107	0
LSR	0	0.296489	0.455	0.186	0
SPIRE1	0	0.295915	0.388	0.139	0
EVA1B	0	0.294889	0.426	0.18	0
KL	0	0.294732	0.257	0.011	0
ANKRD26	0	0.293851	0.453	0.207	0
EPB41L4A-AS1	0	0.293819	0.524	0.263	0
AHNAK2	0	0.293373	0.302	0.047	0
TBC1D12	0	0.293237	0.377	0.154	0
CYB5B	0	0.293226	0.507	0.24	0
DLL1	0	0.290976	0.294	0.051	0
NPR1	0	0.289433	0.256	0.002	0
SCGB2B2	0	0.289131	0.316	0.106	0
TECPR1	0	0.287711	0.432	0.185	0
CALML4	0	0.287607	0.396	0.104	0
MARC2	0	0.28726	0.308	0.062	0
OLFML2A	0	0.287248	0.302	0.057	0
DDAH2	0	0.287069	0.48	0.223	0
LINC02666	0	0.286673	0.286	0.056	0
ARL13B	0	0.286476	0.414	0.156	0
LINC01116	0	0.285545	0.275	0.018	0
RILPL1	0	0.285541	0.37	0.121	0
GABPA	0	0.284338	0.403	0.173	0
PIEZO1	0	0.284171	0.459	0.207	0
RASA4	0	0.283743	0.27	0.045	0
IL15RA	0	0.283687	0.379	0.136	0
GNA11	0	0.283542	0.39	0.113	0
ZNF251	0	0.282597	0.393	0.145	0
EFCAB13	0	0.282128	0.309	0.087	0
LRIG3	0	0.280339	0.335	0.083	0
PRICKLE2	0	0.279897	0.377	0.115	0
CRNDE	0	0.279419	0.324	0.083	0
ERF	0	0.279206	0.409	0.161	0
SLC25A29	0	0.279181	0.389	0.128	0
FKBP10	0	0.278718	0.33	0.057	0
EOGT	0	0.276906	0.365	0.123	0
AIM2	0	0.276721	0.278	0.093	0
CFAP36	0	0.275003	0.478	0.208	0
GLIS3	0	0.27401	0.557	0.186	0
SLC25A27	0	0.273995	0.313	0.058	0
EEPD1	0	0.273633	0.332	0.126	0
PLCG1	0	0.273306	0.396	0.116	0
WDFY3	0	0.271831	0.625	0.249	0
LRRC8A	0	0.271692	0.422	0.165	0
DIXDC1	0	0.27136	0.298	0.085	0
NUDT14	0	0.270302	0.406	0.137	0
STAB1	0	0.269248	0.446	0.101	0
SYNE3	0	0.269156	0.385	0.157	0
CTPS2	0	0.268541	0.348	0.128	0
MLPH	0	0.267741	0.291	0.055	0
ITPR3	0	0.266822	0.4	0.163	0
DELE1	0	0.266745	0.445	0.196	0
TMOD2	0	0.265346	0.296	0.068	0
HBEGF	0	0.264732	0.321	0.108	0
NQO1	0	0.264522	0.341	0.081	0
COPRS	0	0.264446	0.413	0.171	0
TESC	0	0.263438	0.354	0.114	0
NIPAL2	0	0.263187	0.402	0.174	0
PEF1	0	0.263014	0.416	0.177	0
PES1	0	0.262984	0.336	0.121	0
PPP4R1	0	0.262781	0.531	0.258	0
TSPAN15	0	0.261872	0.271	0.053	0
MAP1B	0	0.261621	0.262	0.081	0
ASRGL1	0	0.260721	0.293	0.105	0
APOL1	0	0.260248	0.418	0.165	0
IL4R	0	0.258597	0.584	0.282	0
NTN4	0	0.257999	0.343	0.102	0
EIF1B-AS1	0	0.257927	0.337	0.112	0
AP000787.1	0	0.257476	0.38	0.13	0
TACC2	0	0.254945	0.353	0.082	0
C21orf91	0	0.254905	0.398	0.16	0
NTAN1	0	0.254061	0.449	0.184	0
AGPAT5	0	0.253892	0.419	0.174	0
OSMR-AS1	0	0.253353	0.283	0.069	0
PPP5C	0	0.253199	0.427	0.173	0
TNKS1BP1	0	0.253054	0.352	0.099	0
AGBL3	0	0.252916	0.288	0.089	0
CSF2RB	0	0.252593	0.408	0.155	0
GPRC5B	0	0.251167	0.323	0.094	0
IFT88	0	0.250456	0.422	0.169	0
TAX1BP3	0	0.250408	0.408	0.172	0
TSPAN13	0	0.25037	0.423	0.19	0
FAM114A1	0	0.250289	0.409	0.17	0
RB1	1.01979e-306	0.510374	0.753	0.514	3.29026e-302
WDFY1	4.21619e-306	0.434229	0.58	0.318	1.36031e-301
EID1	9.82031e-305	0.528721	0.776	0.602	3.16843e-300
RFX3-AS1	1.53478e-304	0.413624	0.572	0.301	4.95181e-300
SERBP1	2.67343e-304	0.560206	0.797	0.652	8.62555e-300
MBNL2	5.36568e-303	0.564588	0.742	0.495	1.73118e-298
SRP14	5.98876e-303	0.7177	0.852	0.766	1.93222e-298
SLCO3A1	3.14016e-302	0.342545	0.646	0.351	1.01314e-297
PRMT1	7.44029e-302	0.462935	0.6	0.362	2.40053e-297
SH3RF1	3.56349e-299	0.270085	0.392	0.166	1.14972e-294
ZBTB20	1.03515e-298	0.557804	0.883	0.77	3.33981e-294
TPM3	2.75344e-298	0.522555	0.824	0.638	8.88368e-294
SERTAD1	1.13997e-297	0.361406	0.515	0.265	3.67801e-293
HDAC9	3.29549e-297	0.665767	0.551	0.309	1.06326e-292
IFITM1	5.24934e-296	0.322805	0.621	0.329	1.69365e-291
MICAL3	7.91831e-295	0.293076	0.492	0.238	2.55476e-290
SYNE2	2.23644e-294	0.466069	0.85	0.613	7.21566e-290
NAA38	2.83776e-294	0.500962	0.669	0.448	9.15574e-290
GNAI2	5.42749e-293	0.561648	0.813	0.652	1.75112e-288
PITPNC1	7.95797e-293	0.664694	0.813	0.58	2.56756e-288
MAP4K3-DT	9.80691e-293	0.373093	0.435	0.212	3.1641e-288
FIS1	1.85564e-290	0.505449	0.695	0.49	5.98704e-286
SERINC3	2.44527e-290	0.338886	0.64	0.386	7.88941e-286
TMEM109	1.39033e-285	0.304036	0.494	0.251	4.48575e-281
IMMP2L	3.55369e-285	0.496804	0.7	0.424	1.14656e-280
RAC1	5.00461e-284	0.432187	0.811	0.627	1.61469e-279
GAS5	2.3843e-283	0.55534	0.772	0.604	7.69271e-279
LARGE1	2.6856e-282	0.288196	0.457	0.22	8.66482e-278
PPP2R5A	8.03333e-282	0.344373	0.61	0.344	2.59187e-277
BNIP2	1.53733e-281	0.311733	0.616	0.354	4.96003e-277
KYNU	5.61096e-280	0.348916	0.401	0.17	1.81032e-275
LRRC8C	3.56415e-279	0.369619	0.597	0.326	1.14994e-274
EXT2	4.29718e-279	0.275939	0.465	0.227	1.38644e-274
BIN3	6.51278e-279	0.263942	0.431	0.202	2.10128e-274
CD2AP	2.52144e-278	0.372707	0.618	0.361	8.13517e-274
HMBOX1	5.63092e-278	0.486703	0.636	0.389	1.81676e-273
UBAP2	3.48091e-277	0.318404	0.537	0.29	1.12308e-272
CDK17	3.13838e-276	0.451622	0.74	0.499	1.01257e-271
CHODL	6.09344e-276	0.427274	0.282	0.108	1.96599e-271
LIMS1	4.1355e-275	0.42181	0.743	0.506	1.33428e-270
MPRIP	6.43355e-275	0.358485	0.601	0.345	2.07572e-270
GPHN	1.40035e-274	0.396374	0.689	0.424	4.51809e-270
SMARCE1	2.79916e-274	0.318551	0.575	0.324	9.03121e-270
ARMH4	9.33622e-274	0.266279	0.433	0.2	3.01224e-269
S100A6	5.7961e-273	0.371118	0.929	0.866	1.87005e-268
MAP4K4	6.22193e-273	0.377644	0.737	0.477	2.00744e-268
SDCCAG8	6.0976e-271	0.390324	0.669	0.417	1.96733e-266
CTNNB1	3.7906e-270	0.473417	0.765	0.512	1.223e-265
PPP2R2A	1.89961e-269	0.413935	0.726	0.494	6.12892e-265
LDLR	4.79927e-269	0.373132	0.418	0.196	1.54844e-264
PSMB5	1.61524e-268	0.348602	0.561	0.328	5.21142e-264
PRKD2	2.21867e-268	0.35697	0.587	0.336	7.1583e-264
DAAM1	3.73664e-268	0.298849	0.502	0.258	1.20559e-263
TIMMDC1	5.19905e-268	0.309531	0.51	0.278	1.67742e-263
BCL3	5.50103e-268	0.25321	0.446	0.221	1.77485e-263
ORAI1	1.30974e-267	0.274806	0.489	0.238	4.22575e-263
ITGB1BP1	5.58788e-267	0.284916	0.534	0.282	1.80288e-262
RABGAP1	6.38492e-267	0.382132	0.65	0.387	2.06003e-262
ERC1	3.86201e-265	0.511191	0.767	0.546	1.24604e-260
HSP90AB1	4.37209e-265	0.515107	0.841	0.724	1.41061e-260
IFI6	8.02343e-265	0.305348	0.563	0.311	2.58868e-260
RAPGEF2	8.56877e-265	0.457772	0.737	0.488	2.76463e-260
IKBKB	1.01389e-264	0.308424	0.57	0.309	3.2712e-260
SEC11A	1.56402e-264	0.488974	0.725	0.544	5.04614e-260
ERICH1	5.66712e-264	0.347438	0.648	0.384	1.82844e-259
SHISA5	8.8702e-264	0.285777	0.612	0.35	2.86188e-259
TMEM87B	5.0289e-263	0.304006	0.515	0.272	1.62253e-258
TUBB	8.48756e-263	0.376545	0.688	0.443	2.73843e-258
EI24	9.88697e-263	0.278126	0.459	0.237	3.18993e-258
LAPTM4A	3.21249e-262	0.294217	0.735	0.499	1.03648e-257
UPP1	8.64247e-262	0.254137	0.446	0.21	2.78841e-257
CHMP3	1.08317e-261	0.351002	0.675	0.428	3.49475e-257
SRSF4	1.81212e-259	0.487146	0.763	0.58	5.84664e-255
TSNAX	2.04471e-258	0.289926	0.559	0.316	6.59705e-254
FER	2.12837e-258	0.312504	0.628	0.367	6.86698e-254
GAB1	1.73139e-257	0.436059	0.531	0.285	5.58616e-253
SFMBT2	5.05031e-257	0.419379	0.719	0.453	1.62943e-252
SLC3A2	1.26935e-256	0.3817	0.634	0.403	4.09543e-252
ARL2BP	4.59978e-256	0.286528	0.468	0.244	1.48407e-251
MT-ND2	4.89972e-256	0.396865	0.951	0.942	1.58084e-251
UBE3D	9.91987e-256	0.256338	0.379	0.172	3.20055e-251
ATF7	1.98083e-255	0.285222	0.581	0.329	6.39096e-251
TTTY14	3.4227e-255	0.29335	0.326	0.136	1.1043e-250
FADS3	1.25582e-253	0.313441	0.263	0.101	4.05178e-249
TSPAN14	1.82186e-252	0.280548	0.632	0.352	5.87805e-248
CAPNS1	2.72093e-252	0.367063	0.641	0.399	8.77881e-248
CSNK1E	7.30931e-252	0.294322	0.531	0.302	2.35828e-247
ATOX1	1.09979e-250	0.331914	0.629	0.397	3.54837e-246
MT-ND4L	1.64497e-250	0.481919	0.829	0.691	5.30732e-246
DERA	2.95678e-250	0.256021	0.463	0.241	9.53976e-246
FOSL2	3.40216e-249	0.280763	0.642	0.369	1.09767e-244
SSBP3	1.03927e-248	0.299046	0.576	0.331	3.3531e-244
SNHG16	1.83952e-248	0.319013	0.543	0.308	5.93502e-244
RPL12	8.49472e-248	0.538415	0.938	0.897	2.74074e-243
TBC1D15	1.3663e-247	0.310928	0.612	0.377	4.40824e-243
BICD1	1.36463e-246	0.327546	0.614	0.358	4.40283e-242
TMEM241	3.50111e-246	0.253204	0.32	0.139	1.1296e-241
AHNAK	6.25491e-245	0.458435	0.823	0.639	2.01808e-240
PHF14	2.14884e-244	0.38798	0.695	0.446	6.93301e-240
NKTR	9.53041e-244	0.482152	0.746	0.534	3.07489e-239
MRPL17	1.74765e-242	0.297473	0.392	0.194	5.6386e-238
RPS8	1.96311e-242	0.505867	0.94	0.898	6.33378e-238
POLK	5.13757e-242	0.288735	0.563	0.322	1.65759e-237
MAP4K3	3.11397e-241	0.433145	0.599	0.356	1.00469e-236
CPNE5	1.00919e-240	0.37041	0.311	0.138	3.25604e-236
STAU2	8.75692e-240	0.405945	0.685	0.455	2.82533e-235
CCNY	1.46702e-239	0.424082	0.765	0.55	4.73319e-235
HDAC8	1.81682e-239	0.386558	0.606	0.364	5.8618e-235
VCL	1.94355e-239	0.268387	0.479	0.236	6.27066e-235
POLG2	3.42995e-239	0.278245	0.417	0.207	1.10664e-234
CDC27	2.8598e-238	0.335563	0.618	0.384	9.22687e-234
ZDHHC17	8.15805e-238	0.266806	0.52	0.281	2.63211e-233
FABP5	8.40286e-238	0.542825	0.489	0.267	2.7111e-233
PARP14	2.66848e-235	0.37048	0.681	0.432	8.60959e-231
CAPZA2	7.79471e-235	0.321902	0.681	0.433	2.51489e-230
PICALM	3.44605e-234	0.413639	0.826	0.674	1.11183e-229
LINC01278	7.01353e-234	0.252439	0.477	0.247	2.26285e-229
TRIM56	6.93893e-233	0.2947	0.612	0.363	2.23878e-228
RPL32	8.70813e-232	0.488568	0.953	0.913	2.80959e-227
RPS23	2.97138e-231	0.474833	0.95	0.907	9.58687e-227
NACA	2.13476e-229	0.486568	0.908	0.869	6.88758e-225
FAM120B	5.11472e-229	0.351467	0.631	0.396	1.65021e-224
NUTM2A-AS1	1.13713e-228	0.288211	0.59	0.349	3.66883e-224
SNHG8	1.49643e-227	0.422894	0.68	0.494	4.82809e-223
KLC1	3.89617e-227	0.341116	0.657	0.42	1.25706e-222
SPAG9	5.80063e-227	0.252909	0.727	0.483	1.87152e-222
AHCTF1	8.47421e-227	0.257613	0.57	0.332	2.73412e-222
AC079142.1	4.16005e-225	0.285859	0.264	0.107	1.3422e-220
ANKRD10	1.74359e-224	0.295975	0.622	0.387	5.62551e-220
UVRAG	7.36002e-224	0.327765	0.721	0.48	2.37464e-219
EIF2AK2	4.16627e-223	0.322931	0.586	0.348	1.34421e-218
EEA1	4.83336e-223	0.331828	0.614	0.371	1.55943e-218
UHRF2	2.35904e-222	0.325078	0.562	0.324	7.61122e-218
RRBP1	2.44728e-222	0.25367	0.732	0.444	7.89591e-218
CLOCK	9.25139e-222	0.273229	0.514	0.288	2.98487e-217
PCMTD1	1.15019e-221	0.423606	0.698	0.484	3.71096e-217
SLFN5	4.54538e-221	0.27287	0.682	0.408	1.46652e-216
GMDS-DT	1.83433e-220	0.437892	0.692	0.456	5.9183e-216
APPL1	7.73494e-220	0.2669	0.577	0.343	2.4956e-215
KLHL5	5.76719e-219	0.357151	0.566	0.343	1.86072e-214
FBL	2.3149e-218	0.305762	0.567	0.339	7.4688e-214
RRAGA	7.9629e-218	0.265561	0.444	0.233	2.56915e-213
GADD45A	8.28463e-218	0.264797	0.466	0.251	2.67295e-213
MCUR1	1.98331e-216	0.257101	0.433	0.239	6.39896e-212
NLK	3.13537e-216	0.352763	0.579	0.349	1.0116e-211
PCBP2	9.14356e-216	0.389151	0.789	0.651	2.95008e-211
USP22	5.3092e-215	0.261926	0.598	0.356	1.71296e-210
LINC01184	8.24661e-215	0.280857	0.516	0.291	2.66069e-210
TMEM14C	2.64566e-214	0.252915	0.571	0.351	8.53595e-210
PTBP2	2.88009e-214	0.378302	0.632	0.398	9.29232e-210
WWP1	6.98223e-214	0.293493	0.652	0.4	2.25275e-209
SNX3	8.6346e-214	0.414147	0.71	0.52	2.78587e-209
ESD	1.84761e-213	0.278238	0.527	0.297	5.96114e-209
GOLIM4	1.90959e-212	0.261161	0.46	0.251	6.16112e-208
PPP1R14B	2.46127e-212	0.325822	0.577	0.361	7.94105e-208
TMEM30A	3.3605e-212	0.295458	0.509	0.295	1.08423e-207
RPLP0	1.9583e-211	0.447648	0.906	0.859	6.31827e-207
SH3PXD2B	8.28602e-211	0.259701	0.366	0.169	2.6734e-206
PNP	1.15059e-210	0.329251	0.378	0.188	3.71226e-206
TRIM44	1.81074e-210	0.322328	0.654	0.428	5.84216e-206
JMJD1C	2.35375e-210	0.513376	0.843	0.709	7.59413e-206
NARF	2.72146e-210	0.290866	0.529	0.314	8.78053e-206
NUMA1	1.60074e-209	0.257778	0.576	0.341	5.16461e-205
FOXK1	1.12521e-208	0.257313	0.493	0.273	3.63038e-204
RPL5	3.24351e-208	0.443707	0.913	0.875	1.04648e-203
MRPL33	1.66993e-206	0.389761	0.645	0.435	5.38785e-202
TMEM219	1.87106e-206	0.29325	0.646	0.433	6.0368e-202
USP12	6.38411e-205	0.26627	0.535	0.305	2.05977e-200
CAMLG	6.43695e-205	0.256421	0.57	0.348	2.07682e-200
NOP53	7.86843e-205	0.464626	0.785	0.692	2.53867e-200
MAP1LC3B	1.20139e-204	0.353977	0.672	0.482	3.87616e-200
COMMD10	2.4703e-204	0.380459	0.703	0.495	7.97017e-200
FXYD5	1.03377e-203	0.334703	0.706	0.466	3.33536e-199
MT-ND5	7.14645e-203	0.359247	0.914	0.883	2.30573e-198
RPL34	8.2454e-203	0.458961	0.948	0.915	2.6603e-198
FAR1	1.2036e-202	0.281098	0.585	0.358	3.8833e-198
APLP2	3.0142e-202	0.266794	0.725	0.454	9.72503e-198
DENND4C	3.08042e-202	0.265267	0.649	0.391	9.93866e-198
LDLRAD4	2.07375e-201	0.251728	0.738	0.467	6.69076e-197
HIVEP1	2.55375e-201	0.292767	0.576	0.351	8.23942e-197
DLGAP4	1.52459e-200	0.258268	0.466	0.253	4.91892e-196
RHOB	2.09074e-200	0.39833	0.531	0.306	6.74556e-196
ATXN2	2.29058e-200	0.344504	0.664	0.439	7.39032e-196
STX12	4.70054e-200	0.304027	0.587	0.363	1.51658e-195
MSN	6.60835e-200	0.435621	0.777	0.576	2.13212e-195
RPL8	8.79853e-200	0.424239	0.925	0.895	2.83876e-195
YWHAG	6.27081e-199	0.286514	0.542	0.326	2.02321e-194
ZDHHC14	7.68335e-199	0.289224	0.423	0.214	2.47896e-194
TNPO1	1.88749e-198	0.339878	0.619	0.404	6.08978e-194
ZNHIT1	5.86915e-198	0.357266	0.633	0.437	1.89362e-193
RPL26	1.60236e-197	0.43904	0.942	0.9	5.16985e-193
MAP2K5	4.80793e-196	0.286346	0.593	0.359	1.55123e-191
EIF3I	1.18039e-195	0.352341	0.609	0.412	3.80842e-191
IKBIP	2.48112e-195	0.263106	0.502	0.296	8.00508e-191
LYST	7.2273e-195	0.293074	0.718	0.489	2.33182e-190
WDPCP	1.95364e-194	0.280574	0.587	0.353	6.30321e-190
LYPLA1	7.38315e-194	0.268455	0.578	0.365	2.3821e-189
UFD1	1.00847e-193	0.28069	0.528	0.329	3.25372e-189
LARS	1.04692e-193	0.25254	0.543	0.323	3.37778e-189
LINC01473	4.75931e-193	0.361217	0.566	0.345	1.53554e-188
RPS28	1.30623e-191	0.413342	0.956	0.914	4.21442e-187
EEF1A1	2.23882e-191	0.402072	0.984	0.955	7.22331e-187
RPL22	2.86602e-191	0.39226	0.895	0.845	9.24693e-187
CFDP1	1.78201e-190	0.255095	0.625	0.395	5.74949e-186
RPL37	1.40022e-189	0.435017	0.948	0.907	4.51766e-185
PPP3R1	3.65981e-188	0.468909	0.679	0.488	1.1808e-183
DHX15	4.96182e-188	0.261115	0.584	0.361	1.60088e-183
CSNK1A1	1.86774e-186	0.354446	0.809	0.643	6.02608e-182
BSG	2.35725e-186	0.352438	0.651	0.457	7.60542e-182
RPS18	6.33587e-186	0.418415	0.969	0.928	2.0442e-181
SPATS2	8.67896e-186	0.267078	0.566	0.331	2.80018e-181
FOXO1	1.72512e-185	0.317818	0.781	0.578	5.56591e-181
SEM1	2.06568e-184	0.329203	0.732	0.557	6.66472e-180
EIF4G1	2.6976e-184	0.250038	0.562	0.352	8.70355e-180
SBDS	1.22896e-182	0.263519	0.586	0.378	3.96513e-178
RRP12	1.7555e-182	0.287516	0.398	0.215	5.66393e-178
CHD9	6.63757e-182	0.342317	0.754	0.565	2.14155e-177
ADD1	1.81632e-180	0.324856	0.676	0.46	5.86018e-176
TASOR2	3.7635e-180	0.314203	0.653	0.438	1.21425e-175
SIPA1L2	4.55794e-179	0.397189	0.283	0.131	1.47057e-174
MYO1D	9.87412e-179	0.40913	0.622	0.397	3.18579e-174
TTC19	1.21628e-178	0.286912	0.656	0.438	3.9242e-174
MIR29B2CHG	3.65681e-178	0.263996	0.534	0.328	1.17983e-173
BTBD7	7.60467e-177	0.33317	0.602	0.392	2.45357e-172
GAPDH	8.93039e-177	0.372711	0.883	0.828	2.8813e-172
RPL36A	2.26339e-176	0.418226	0.888	0.831	7.30261e-172
CAST	4.15843e-175	0.31606	0.805	0.635	1.34168e-170
EEF2	7.07581e-175	0.395449	0.84	0.751	2.28294e-170
NEBL	1.27301e-174	0.429513	0.263	0.114	4.10725e-170
BATF	9.28385e-174	0.255262	0.422	0.232	2.99534e-169
NSRP1	4.3513e-173	0.252951	0.626	0.415	1.4039e-168
RSU1	8.636e-173	0.263093	0.602	0.388	2.78632e-168
CMSS1	6.22521e-172	0.25224	0.579	0.363	2.0085e-167
ESYT2	2.2239e-171	0.305354	0.753	0.544	7.17519e-167
MTRNR2L12	2.69348e-170	0.49008	0.836	0.734	8.69023e-166
RPS9	8.19383e-166	0.374625	0.931	0.91	2.64366e-161
DNAJA1	1.41134e-165	0.353794	0.783	0.633	4.55356e-161
EIF4B	1.50708e-165	0.372119	0.755	0.614	4.86244e-161
SCP2	1.77167e-165	0.277635	0.656	0.446	5.71611e-161
CLTA	2.23926e-165	0.289918	0.728	0.546	7.22473e-161
RBM17	4.7452e-165	0.263458	0.578	0.378	1.53099e-160
EIF4A1	9.37171e-164	0.385224	0.83	0.712	3.02369e-159
RPL24	6.41704e-163	0.377135	0.905	0.869	2.0704e-158
CD81	3.24678e-162	0.330354	0.792	0.655	1.04754e-157
PDCD6	5.4696e-162	0.277625	0.655	0.465	1.76471e-157
EIF3E	7.12325e-162	0.421881	0.764	0.648	2.29825e-157
MT-ATP8	1.89922e-161	0.326672	0.83	0.707	6.12763e-157
RPS17	3.62969e-161	0.375013	0.839	0.771	1.17108e-156
ESR2	2.13058e-160	0.420884	0.358	0.193	6.87411e-156
LCORL	5.75222e-160	0.312593	0.589	0.393	1.8559e-155
SNRPE	1.39299e-158	0.272279	0.593	0.399	4.49435e-154
YBX1	1.57449e-157	0.374547	0.826	0.738	5.07993e-153
EXT1	1.81424e-157	0.381021	0.651	0.442	5.85347e-153
RPL36	2.0877e-155	0.366165	0.916	0.877	6.73575e-151
ST13	1.29643e-154	0.271582	0.687	0.503	4.1828e-150
HADHA	5.40421e-153	0.259257	0.616	0.409	1.74361e-148
ANKRD17	7.39743e-153	0.329022	0.778	0.618	2.38671e-148
ELOC	6.2192e-152	0.301554	0.596	0.423	2.00656e-147
RPL23	1.11478e-151	0.390628	0.875	0.824	3.59672e-147
RBM3	2.28077e-151	0.366609	0.736	0.593	7.35868e-147
RPS26	1.01454e-150	0.445525	0.817	0.737	3.2733e-146
RPS2	2.59241e-150	0.39207	0.96	0.922	8.36416e-146
AC008014.1	6.59492e-150	0.290865	0.512	0.308	2.12778e-145
MT-CO3	8.65294e-150	0.262313	0.99	0.986	2.79179e-145
TPM4	4.17827e-149	0.288574	0.809	0.636	1.34808e-144
PYURF	9.35462e-148	0.263865	0.558	0.366	3.01817e-143
SGO1-AS1	8.0169e-147	0.294974	0.274	0.134	2.58657e-142
SEPTIN2	1.22498e-146	0.271453	0.722	0.535	3.95227e-142
EIF4G3	2.60156e-145	0.319423	0.779	0.599	8.39366e-141
EEF1G	3.17816e-145	0.366299	0.873	0.825	1.0254e-140
SLC35F1	4.53956e-143	0.295499	0.527	0.349	1.46464e-138
FTO	1.96059e-139	0.251553	0.665	0.465	6.32564e-135
SH3GLB1	7.33387e-139	0.251298	0.645	0.466	2.3662e-134
CDR2	1.18696e-137	0.25178	0.557	0.365	3.82961e-133
MLLT10	6.25226e-137	0.260107	0.667	0.473	2.01723e-132
ZNF638	1.83976e-135	0.291342	0.757	0.589	5.93579e-131
ATF4	9.13622e-133	0.263801	0.662	0.477	2.94771e-128
RPL37A	1.91672e-132	0.304927	0.939	0.895	6.18409e-128
RTRAF	3.19085e-129	0.278678	0.648	0.486	1.0295e-124
RACK1	3.27697e-128	0.340246	0.89	0.851	1.05728e-123
NDUFA12	1.1535e-126	0.265546	0.606	0.428	3.72165e-122
RPS24	5.46905e-126	0.308771	0.942	0.909	1.76453e-121
MKLN1	6.52475e-126	0.286649	0.771	0.623	2.10515e-121
POLR2L	6.64688e-124	0.325816	0.711	0.569	2.14455e-119
RNF7	3.51105e-123	0.270753	0.617	0.45	1.13281e-118
GNAS	3.56061e-121	0.314429	0.891	0.825	1.1488e-116
RPL11	4.88859e-121	0.304682	0.942	0.909	1.57726e-116
RPS27L	1.22235e-120	0.326037	0.688	0.543	3.94378e-116
RPL15	1.42691e-120	0.330023	0.925	0.896	4.60377e-116
RPS4Y1	1.80389e-120	0.51405	0.545	0.416	5.82008e-116
IGFBP3	2.59874e-117	0.81661	0.298	0.167	8.38459e-113
ASXL1	2.16459e-116	0.264594	0.663	0.5	6.98382e-112
BTF3	2.14609e-113	0.317755	0.824	0.773	6.92413e-109
RPL35A	2.04355e-109	0.306181	0.912	0.881	6.59332e-105
RPS4X	2.5797e-109	0.308871	0.936	0.909	8.32315e-105
PPA1	1.89617e-106	0.27311	0.619	0.447	6.11782e-102
RPL17	5.35224e-105	0.300404	0.934	0.897	1.72685e-100
RPS13	1.5802e-103	0.308797	0.904	0.872	5.09835e-99
EXOC4	4.93015e-93	0.268702	0.797	0.663	1.59066e-88
SLC25A3	5.87989e-90	0.254493	0.75	0.645	1.89709e-85
TXNIP	1.99925e-86	0.321455	0.846	0.816	6.45038e-82
RPL29	2.40824e-85	0.26224	0.904	0.876	7.76994e-81
POMP	1.79473e-84	0.295088	0.707	0.571	5.79053e-80
RPL7	1.54867e-83	0.262864	0.89	0.85	4.99663e-79
RPL10A	9.90961e-78	0.261719	0.902	0.868	3.19724e-73
MLEC	3.34152e-46	0.268241	0.521	0.411	1.07811e-41

## Sheet: VSMC
gene	p_val	avg_log2FC	pct.1	pct.2	p_val_adj
MYH11	0	4.1173	0.816	0.077	0
PRKG1	0	3.96017	0.983	0.099	0
ACTA2	0	3.94421	0.897	0.152	0
RGS5	0	3.84805	0.855	0.045	0
TAGLN	0	3.78227	0.909	0.166	0
MYL9	0	3.71857	0.927	0.152	0
ADIRF	0	3.61672	0.937	0.186	0
DLC1	0	3.59378	0.959	0.126	0
SLIT3	0	3.58436	0.923	0.072	0
CALD1	0	3.51357	0.994	0.217	0
IGFBP7	0	3.41601	0.991	0.387	0
RCAN2	0	3.37704	0.935	0.079	0
LHFPL6	0	3.30348	0.957	0.145	0
EBF1	0	3.215	0.975	0.183	0
PDE3A	0	3.09215	0.884	0.033	0
TPM2	0	3.06938	0.908	0.154	0
TPM1	0	3.02427	0.957	0.23	0
CACNB2	0	2.96541	0.833	0.067	0
NOTCH3	0	2.95264	0.945	0.04	0
MCAM	0	2.94978	0.882	0.085	0
C11orf96	0	2.90001	0.821	0.034	0
CARMN	0	2.89756	0.884	0.029	0
ZFHX3	0	2.87919	0.921	0.268	0
RBPMS	0	2.87605	0.961	0.178	0
NR2F2-AS1	0	2.83026	0.94	0.132	0
MAP1B	0	2.79361	0.931	0.082	0
COL18A1	0	2.78305	0.924	0.159	0
SOD3	0	2.78081	0.851	0.048	0
NR2F2	0	2.7734	0.945	0.176	0
SPARCL1	0	2.76679	0.944	0.171	0
SLC38A11	0	2.7644	0.742	0.011	0
NDUFA4L2	0	2.74363	0.751	0.046	0
SYNPO2	0	2.73386	0.912	0.104	0
TEX41	0	2.70713	0.823	0.04	0
CACNA1C	0	2.68513	0.932	0.116	0
FRZB	0	2.6379	0.872	0.046	0
COL14A1	0	2.63081	0.859	0.035	0
SPARC	0	2.6257	0.932	0.19	0
SOX5	0	2.62355	0.931	0.225	0
PDGFRB	0	2.61722	0.934	0.07	0
TIMP3	0	2.61528	0.934	0.164	0
SMOC2	0	2.60462	0.899	0.061	0
CAV1	0	2.58705	0.914	0.19	0
DSTN	0	2.58543	0.899	0.531	0
RGS6	0	2.57087	0.747	0.035	0
STEAP4	0	2.55331	0.635	0.048	0
COL4A2	0	2.51705	0.899	0.127	0
NCKAP5	0	2.50985	0.727	0.079	0
CCDC102B	0	2.49531	0.715	0.048	0
IGFBP5	0	2.48657	0.7	0.119	0
AC012409.2	0	2.47396	0.755	0.052	0
EPS8	0	2.45331	0.941	0.233	0
PTPRG	0	2.38113	0.937	0.209	0
CHSY3	0	2.37964	0.7	0.083	0
MYLK	0	2.35	0.868	0.102	0
CDH6	0	2.34439	0.832	0.008	0
FRMD4A	0	2.27371	0.903	0.226	0
MFGE8	0	2.24999	0.851	0.085	0
PLCE1	0	2.24152	0.804	0.111	0
MRVI1	0	2.24124	0.914	0.068	0
COL4A1	0	2.20606	0.808	0.122	0
ADAMTS9-AS2	0	2.19576	0.873	0.128	0
MUSTN1	0	2.17644	0.613	0.012	0
ARHGAP10	0	2.17222	0.915	0.241	0
MYO1B	0	2.16797	0.856	0.133	0
PDE1A	0	2.15561	0.715	0.033	0
CPE	0	2.13997	0.906	0.111	0
DMD	0	2.12259	0.802	0.12	0
TINAGL1	0	2.1102	0.858	0.082	0
CRISPLD2	0	2.09971	0.722	0.074	0
COL6A2	0	2.08623	0.891	0.12	0
GUCY1A1	0	2.06945	0.869	0.068	0
FRY	0	2.0615	0.873	0.217	0
EPAS1	0	2.06113	0.957	0.33	0
TBX2	0	2.05935	0.765	0.028	0
ADCY3	0	2.05322	0.856	0.168	0
CLMN	0	2.04588	0.865	0.193	0
FILIP1L	0	2.0421	0.847	0.231	0
SLC7A2	0	2.03796	0.808	0.049	0
PARM1	0	2.02723	0.834	0.146	0
EDNRA	0	2.02512	0.859	0.07	0
TRPC6	0	2.0145	0.68	0.01	0
A2M	0	2.00815	0.949	0.274	0
FLNA	0	2.00046	0.911	0.425	0
ANGPT1	0	1.98284	0.757	0.059	0
MAP3K20	0	1.94625	0.865	0.191	0
FRMD3	0	1.94282	0.733	0.086	0
ARHGAP42	0	1.94207	0.832	0.132	0
CLSTN2	0	1.94169	0.502	0.01	0
KANK2	0	1.94049	0.834	0.085	0
APBB2	0	1.93085	0.91	0.193	0
TNS1	0	1.92991	0.909	0.177	0
ANO1	0	1.9299	0.821	0.044	0
RBMS3	0	1.9247	0.931	0.235	0
UBE2E2	0	1.92081	0.897	0.371	0
LAMA3	0	1.90249	0.766	0.095	0
PDE5A	0	1.90166	0.809	0.106	0
SLCO3A1	0	1.90007	0.909	0.363	0
INPP4B	0	1.8797	0.941	0.408	0
ITGA7	0	1.87325	0.817	0.008	0
PRRX1	0	1.87261	0.9	0.086	0
RASAL2	0	1.86856	0.888	0.23	0
ID4	0	1.86489	0.721	0.064	0
LINC01197	0	1.85747	0.725	0.021	0
ARHGAP6	0	1.85048	0.831	0.127	0
JAG1	0	1.8488	0.813	0.135	0
PLAC9	0	1.84741	0.773	0.064	0
LDB3	0	1.83802	0.669	0.009	0
LTBP1	0	1.81597	0.657	0.096	0
BCAM	0	1.79857	0.763	0.147	0
MSRB3	0	1.79652	0.801	0.128	0
ADGRB3	0	1.78407	0.672	0.071	0
CRIP1	2.55029e-244	1.76522	0.879	0.564	8.22825e-240
LMOD1	0	1.76443	0.727	0.039	0
ARHGEF17	0	1.75259	0.833	0.069	0
BGN	0	1.74039	0.812	0.079	0
GEM	0	1.73899	0.623	0.062	0
GRID1	0	1.72976	0.598	0.022	0
HES4	0	1.72716	0.77	0.063	0
PHLDB2	0	1.72519	0.856	0.135	0
CACNA2D1	0	1.72058	0.78	0.092	0
GUCY1A2	0	1.70725	0.51	0.014	0
GRIN2A	0	1.69131	0.483	0.011	0
EGFLAM	0	1.68762	0.536	0.004	0
CAVIN1	0	1.68374	0.833	0.17	0
NET1	0	1.68196	0.65	0.188	0
ADGRL2	0	1.6774	0.834	0.146	0
DGKG	0	1.67282	0.598	0.041	0
SORBS2	0	1.67231	0.652	0.182	0
RGS16	0	1.66448	0.631	0.072	0
LINC00989	0	1.66141	0.635	0.003	0
FILIP1	0	1.65688	0.662	0.055	0
CTNNA3	0	1.65521	0.533	0.038	0
MYOCD	0	1.64912	0.586	0.006	0
CSRNP3	0	1.64413	0.637	0.038	0
DAAM2	0	1.64351	0.76	0.045	0
PAWR	0	1.64179	0.873	0.209	0
COBLL1	0	1.63984	0.84	0.245	0
MEF2C	0	1.62863	0.902	0.364	0
GJC1	0	1.62854	0.712	0.016	0
NBEAL1	0	1.62697	0.857	0.346	0
PTK2	0	1.62524	0.901	0.287	0
ARHGAP29	0	1.61791	0.827	0.132	0
NHS	0	1.61448	0.759	0.134	0
NFASC	0	1.6044	0.683	0.008	0
LAMA4	0	1.60332	0.781	0.099	0
PTGER3	0	1.60081	0.654	0.054	0
COL6A1	0	1.59651	0.779	0.125	0
SEMA5A	0	1.5841	0.741	0.126	0
MAP2	0	1.5839	0.662	0.044	0
PPP1R12A	0	1.58379	0.948	0.642	0
EFHD1	0	1.58128	0.768	0.039	0
ADRA2A	0	1.57865	0.676	0.038	0
PTP4A3	0	1.57673	0.726	0.158	0
HIP1	0	1.57391	0.864	0.37	0
TACC1	0	1.57129	0.926	0.49	0
LBH	0	1.56867	0.817	0.313	0
FAM162B	0	1.56443	0.635	0.002	0
RNF152	0	1.55905	0.671	0.099	0
CCDC3	0	1.55499	0.672	0.106	0
CAVIN3	0	1.55365	0.732	0.095	0
ENAH	0	1.54387	0.798	0.182	0
DOK6	0	1.54126	0.634	0.072	0
PPP1R12B	0	1.53767	0.861	0.371	0
CSRP1	0	1.53741	0.707	0.244	0
FHL5	0	1.52844	0.642	0.002	0
IFITM3	7.40169e-308	1.52768	0.904	0.399	2.38808e-303
COX4I2	0	1.51849	0.603	0.002	0
NUDT4	0	1.51701	0.762	0.281	0
TBC1D1	0	1.51472	0.851	0.377	0
PLPP3	0	1.51424	0.786	0.195	0
RERG	0	1.51046	0.639	0.068	0
KALRN	0	1.50279	0.728	0.104	0
PLS3	0	1.49921	0.768	0.129	0
SGIP1	0	1.49488	0.601	0.054	0
FMO3	0	1.49291	0.585	0.059	0
SETBP1	0	1.4921	0.886	0.325	0
HIGD1B	0	1.48378	0.483	0.02	0
IMMP2L	3.43934e-216	1.48377	0.844	0.436	1.10967e-211
GUCY1B1	0	1.48317	0.704	0.032	0
CNNM2	1.29338e-253	1.48136	0.581	0.182	4.17297e-249
SELENOM	0	1.48006	0.856	0.371	0
CSRP2	0	1.47557	0.759	0.126	0
MYOM1	0	1.47427	0.543	0.053	0
SERPING1	0	1.46664	0.808	0.178	0
ENPEP	0	1.46389	0.603	0.039	0
CAV2	0	1.45901	0.726	0.139	0
C1QTNF1	0	1.45653	0.695	0.032	0
ZBTB16	0	1.45528	0.8	0.195	0
FAT1	0	1.455	0.725	0.085	0
SH3RF1	0	1.45168	0.732	0.174	0
ABCC9	0	1.44726	0.606	0.033	0
FAM13C	0	1.44429	0.612	0.052	0
MGST3	5.23744e-262	1.44265	0.834	0.463	1.68981e-257
RYR2	0	1.43468	0.607	0.069	0
LPP	1.22403e-272	1.4322	0.955	0.669	3.94922e-268
CRIM1	0	1.42567	0.818	0.268	0
RUNX1T1	0	1.42472	0.722	0.095	0
COL5A2	0	1.4224	0.735	0.088	0
SORBS1	0	1.42233	0.569	0.109	0
PARD3	0	1.42186	0.879	0.205	0
ST5	0	1.41887	0.787	0.143	0
SORBS3	0	1.40384	0.779	0.161	0
AGAP1	0	1.40353	0.801	0.244	0
PPP1R14A	0	1.40291	0.6	0.033	0
TJP1	0	1.39532	0.793	0.179	0
GPC6	0	1.38932	0.479	0.049	0
GRK5	0	1.38656	0.833	0.332	0
RRAD	0	1.37309	0.594	0.036	0
NEURL1B	0	1.37231	0.7	0.058	0
UNC5C	0	1.36893	0.535	0.036	0
GPX3	0	1.36624	0.615	0.086	0
CPM	2.74123e-292	1.3644	0.56	0.142	8.84431e-288
KLHL23	0	1.36381	0.62	0.079	0
LARGE1	0	1.36063	0.737	0.228	0
LGALS1	6.00378e-234	1.35953	0.888	0.531	1.93706e-229
MYO1E	0	1.35781	0.748	0.245	0
SEPTIN7	1.08028e-268	1.35722	0.923	0.695	3.48542e-264
CRYAB	0	1.35284	0.623	0.033	0
LINC00924	0	1.34955	0.517	0.005	0
CAP2	0	1.33716	0.618	0.068	0
MGLL	0	1.33436	0.833	0.278	0
PDLIM5	4.19199e-232	1.32864	0.826	0.404	1.3525e-227
KIRREL1	0	1.3269	0.688	0.08	0
IGFBP4	0	1.32509	0.859	0.244	0
EHD2	0	1.32474	0.697	0.086	0
DST	0	1.32428	0.864	0.258	0
NTN4	0	1.3192	0.619	0.111	0
VCL	0	1.31634	0.797	0.244	0
ARHGAP17	0	1.31547	0.77	0.269	0
LAMC1	0	1.31303	0.742	0.208	0
CTDSPL	0	1.30931	0.748	0.156	0
ANGPT2	0	1.30866	0.671	0.151	0
TTC28	0	1.30293	0.827	0.284	0
ANTXR1	0	1.3024	0.722	0.113	0
ITGA1	0	1.29932	0.722	0.186	0
PEAK1	3.66652e-226	1.29478	0.772	0.345	1.18297e-221
ISYNA1	0	1.29077	0.691	0.08	0
PCOLCE	0	1.29017	0.744	0.091	0
SNCG	0	1.28809	0.532	0.073	0
AKAP6	0	1.2862	0.488	0.075	0
LAMB2	0	1.28122	0.706	0.129	0
ADAMTS1	0	1.27734	0.586	0.119	0
CASC15	0	1.27293	0.589	0.094	0
PTPRK	0	1.26805	0.823	0.231	0
LDLRAD3	0	1.26787	0.643	0.14	0
PALLD	0	1.26751	0.82	0.253	0
RABGAP1	5.73351e-278	1.26538	0.838	0.398	1.84986e-273
COL1A2	0	1.26344	0.889	0.2	0
SLC38A2	1.25961e-193	1.26319	0.906	0.615	4.06399e-189
AOPEP	0	1.25888	0.897	0.384	0
UBA2	1.42214e-287	1.25844	0.809	0.374	4.5884e-283
LMNA	1.37715e-281	1.25726	0.909	0.437	4.44324e-277
RERGL	0	1.25635	0.361	0.005	0
SH3RF3	0	1.25333	0.666	0.136	0
PDGFA	0	1.25312	0.615	0.043	0
FERMT2	0	1.2515	0.747	0.147	0
CYP7B1	0	1.2499	0.629	0.079	0
GGT5	0	1.24862	0.501	0.078	0
MYL6	3.3568e-191	1.23954	0.946	0.846	1.08304e-186
AXL	0	1.23906	0.702	0.104	0
MARK1	0	1.23527	0.66	0.107	0
CCND1	8.80023e-298	1.23383	0.571	0.15	2.83931e-293
L3MBTL4	0	1.22834	0.637	0.181	0
MPRIP	0	1.22772	0.821	0.356	0
CNTN4	0	1.22696	0.465	0.078	0
CD81	6.30059e-233	1.22412	0.918	0.66	2.03282e-228
PTMS	1.41594e-289	1.22253	0.849	0.376	4.5684e-285
PAX3	0	1.21321	0.691	0.06	0
CD59	1.05468e-234	1.20761	0.846	0.428	3.40281e-230
ADGRA2	0	1.20754	0.677	0.064	0
DTNA	0	1.20403	0.53	0.04	0
SEPTIN4	0	1.20304	0.613	0.028	0
FBLIM1	0	1.20221	0.666	0.075	0
NRGN	0	1.20167	0.508	0.045	0
MICU3	0	1.19883	0.68	0.1	0
OAZ2	0	1.19787	0.715	0.254	0
DCLK1	0	1.19329	0.532	0.064	0
TGFBI	0	1.19168	0.636	0.146	0
OSMR	0	1.19092	0.628	0.15	0
CD151	0	1.18526	0.707	0.249	0
PMEPA1	5.62217e-201	1.18433	0.646	0.27	1.81394e-196
SORT1	0	1.18421	0.593	0.096	0
C1R	0	1.18415	0.638	0.138	0
NMD3	3.75775e-278	1.18333	0.65	0.219	1.2124e-273
SYTL2	8.25446e-291	1.18098	0.744	0.24	2.66322e-286
DEPP1	0	1.17991	0.427	0.069	0
KCNT2	0	1.17593	0.407	0.056	0
DBNDD2	0	1.17447	0.664	0.125	0
CDC14B	0	1.17151	0.685	0.165	0
ASAP1	2.0623e-192	1.17151	0.903	0.578	6.65381e-188
UTRN	1.90986e-207	1.17126	0.957	0.73	6.16197e-203
ROCK2	5.32358e-265	1.16837	0.843	0.412	1.7176e-260
ARHGEF7	5.07871e-209	1.16655	0.76	0.391	1.6386e-204
DGKB	0	1.16615	0.332	0.006	0
AP001347.1	0	1.16575	0.482	0.079	0
ACTN1	0	1.16418	0.78	0.256	0
CRIP2	0	1.163	0.68	0.11	0
ID3	1.0704e-282	1.16232	0.667	0.204	3.45353e-278
DYNC1I1	0	1.16218	0.493	0.033	0
MT2A	7.99945e-198	1.16179	0.834	0.437	2.58094e-193
WFDC1	0	1.16054	0.486	0.025	0
COX7A1	0	1.15583	0.635	0.081	0
FXYD1	0	1.14736	0.605	0.059	0
DDR2	0	1.14432	0.706	0.15	0
TGFB1I1	0	1.14171	0.619	0.06	0
PPM1L	1.09667e-265	1.1417	0.661	0.21	3.53829e-261
VIM	1.51214e-206	1.14127	0.971	0.808	4.87876e-202
PACSIN2	5.45202e-263	1.14004	0.797	0.349	1.75904e-258
PTEN	1.5798e-259	1.14	0.921	0.569	5.09707e-255
PHLDB1	0	1.13506	0.637	0.07	0
TSC22D1	2.14424e-219	1.12765	0.81	0.376	6.91819e-215
PLN	0	1.12496	0.418	0.017	0
KIF13A	0	1.12291	0.749	0.238	0
AKAP12	0	1.11991	0.662	0.111	0
NEXN	0	1.11909	0.551	0.079	0
VSTM4	0	1.11756	0.583	0.047	0
KLHL29	0	1.11447	0.541	0.106	0
COL3A1	0	1.11264	0.745	0.132	0
UACA	2.74221e-305	1.11198	0.637	0.177	8.84745e-301
AC083870.1	0	1.10485	0.609	0.074	0
CNN3	0	1.10458	0.766	0.2	0
RBFOX2	0	1.10242	0.811	0.298	0
TTLL7	0	1.10101	0.577	0.061	0
ITGB1	1.73995e-212	1.09913	0.892	0.565	5.61378e-208
PHLDA2	0	1.09818	0.457	0.084	0
DLG2	2.04974e-160	1.0964	0.47	0.156	6.61327e-156
PLCL1	1.48397e-196	1.09335	0.646	0.227	4.78787e-192
PDE1C	0	1.09186	0.34	0.033	0
CHN1	0	1.08896	0.622	0.12	0
NMNAT2	0	1.08651	0.404	0.011	0
GPRC5C	0	1.0856	0.56	0.068	0
DKK3	0	1.08015	0.681	0.105	0
RASL11A	0	1.0766	0.568	0.039	0
ACTN4	1.46455e-186	1.0692	0.884	0.578	4.72522e-182
C1S	5.61719e-263	1.06677	0.628	0.186	1.81233e-258
NPAS3	1.22118e-290	1.06607	0.483	0.104	3.94002e-286
COL5A3	0	1.06365	0.452	0.018	0
MGP	0	1.0628	0.844	0.238	0
TMTC1	0	1.05832	0.632	0.141	0
PDLIM3	0	1.05723	0.492	0.045	0
PRICKLE2	0	1.05634	0.611	0.126	0
CYB5R3	1.81969e-285	1.05567	0.764	0.311	5.87106e-281
MAGI2	1.40871e-276	1.05192	0.571	0.147	4.54505e-272
MOB3B	0	1.04993	0.622	0.152	0
ATP10A	2.2723e-253	1.0481	0.588	0.168	7.33136e-249
STK3	1.96468e-226	1.04505	0.809	0.365	6.33884e-222
PGF	0	1.04439	0.484	0.043	0
CCN1	2.32599e-256	1.03852	0.514	0.131	7.50456e-252
PPFIA2	0	1.03169	0.442	0.035	0
HCFC1R1	3.13674e-298	1.0273	0.634	0.195	1.01204e-293
CDC42BPA	0	1.02717	0.74	0.187	0
ARID5B	2.83579e-158	1.02669	0.906	0.604	9.14938e-154
MRGPRF	0	1.02471	0.553	0.025	0
PLCG2	5.27847e-26	1.02361	0.763	0.621	1.70304e-21
EBF2	0	1.0234	0.328	0.002	0
RNF180	0	1.02314	0.545	0.092	0
PELI2	6.05026e-241	1.02078	0.646	0.212	1.95206e-236
RRAS	0	1.0206	0.642	0.154	0
FARP1	0	1.01662	0.684	0.171	0
ADGRF5	0	1.01317	0.374	0.046	0
MFAP4	0	1.009	0.346	0.052	0
AMPH	0	1.00621	0.429	0.032	0
AEBP1	0	1.00609	0.733	0.139	0
FN1	0	1.00565	0.714	0.181	0
PARD3B	0	1.00162	0.721	0.183	0
OSBPL1A	0	1.00152	0.681	0.195	0
PARVA	0	1.00069	0.687	0.162	0
TWIST1	0	1.00037	0.645	0.073	0
SLCO1C1	0	0.998058	0.459	0.002	0
RHOB	8.10413e-158	0.996649	0.681	0.315	2.61472e-153
EPN2	2.15467e-280	0.99401	0.724	0.267	6.95184e-276
CALM2	3.23477e-178	0.989488	0.914	0.753	1.04366e-173
ARHGAP44	0	0.987146	0.506	0.07	0
MTRNR2L12	1.95744e-127	0.984159	0.94	0.738	6.31549e-123
AC100803.4	0	0.984099	0.435	0.008	0
NPY1R	0	0.983501	0.439	0.017	0
LAPTM4A	1.03079e-212	0.980963	0.868	0.51	3.32575e-208
CLTCL1	0	0.978709	0.492	0.057	0
LIN7A	0	0.975592	0.497	0.058	0
WTIP	0	0.971596	0.574	0.076	0
TFPI	0	0.971178	0.521	0.097	0
EPB41L2	9.44233e-251	0.970752	0.695	0.237	3.04647e-246
ANK2	0	0.970331	0.377	0.019	0
COL6A3	1.97241e-155	0.969919	0.334	0.084	6.36378e-151
STARD13	0	0.969186	0.703	0.2	0
GRIP2	0	0.968155	0.493	0.023	0
FHL2	1.69072e-260	0.967066	0.515	0.126	5.45494e-256
CRTC3	1.33455e-202	0.966846	0.757	0.366	4.30579e-198
EDIL3	0	0.966781	0.44	0.07	0
ZEB2	5.38131e-233	0.966164	0.927	0.392	1.73623e-228
HGF	0	0.964078	0.419	0.038	0
TNS2	0	0.962593	0.618	0.092	0
SIPA1L2	0	0.962065	0.597	0.135	0
PKIG	0	0.961458	0.665	0.172	0
ACTG2	0	0.960133	0.271	0.007	0
TLE1	1.05122e-254	0.959418	0.703	0.256	3.39166e-250
MT1M	0	0.957242	0.427	0.034	0
KCNQ3	0	0.956328	0.382	0.025	0
FSTL1	0	0.955113	0.612	0.143	0
LURAP1L	0	0.954604	0.479	0.051	0
ATP1A2	0	0.951841	0.495	0.019	0
PBX1	0	0.951805	0.78	0.218	0
SPECC1	0	0.946385	0.593	0.145	0
FAM110B	0	0.946146	0.506	0.081	0
PRKAR2B	0	0.946133	0.525	0.085	0
AC019197.1	0	0.944936	0.427	0.022	0
PALM2-AKAP2	3.86033e-179	0.943922	0.71	0.329	1.2455e-174
KLF9	3.5171e-171	0.942004	0.71	0.333	1.13476e-166
NFIB	0	0.941753	0.855	0.235	0
GSN	1.77713e-275	0.941332	0.88	0.37	5.73374e-271
SNED1	1.22203e-114	0.939575	0.523	0.222	3.94275e-110
RASL12	0	0.937303	0.525	0.008	0
ZNF703	0	0.935263	0.581	0.08	0
PLCB4	0	0.933159	0.68	0.163	0
ADRA1A	0	0.932861	0.281	0.002	0
LINC00472	0	0.931452	0.548	0.117	0
AC002066.1	0	0.928195	0.335	0.023	0
SDC2	0	0.927164	0.543	0.102	0
PHLDA1	1.27416e-285	0.925165	0.562	0.144	4.11095e-281
BMERB1	2.30046e-263	0.920909	0.634	0.194	7.4222e-259
NID1	0	0.920436	0.508	0.091	0
LGI4	0	0.919708	0.528	0.007	0
C2CD2	2.98957e-279	0.917384	0.566	0.16	9.64555e-275
OLFML2A	0	0.9173	0.455	0.067	0
PMP22	0	0.915431	0.622	0.146	0
ESAM	0	0.912208	0.57	0.056	0
CFH	1.83737e-73	0.911693	0.444	0.205	5.92809e-69
STX18	7.10002e-174	0.909533	0.651	0.29	2.29075e-169
ZBTB7C	2.7221e-252	0.909472	0.471	0.111	8.78258e-248
ANKRD29	0	0.90844	0.522	0.066	0
MSC-AS1	3.88696e-232	0.908085	0.59	0.174	1.25409e-227
FADS3	0	0.905951	0.555	0.106	0
GJA4	0	0.902955	0.498	0.012	0
ASAP2	0	0.902278	0.623	0.15	0
TCF7L1	0	0.90066	0.651	0.159	0
DGKH	1.33302e-197	0.899966	0.696	0.268	4.30085e-193
SOX4	1.47392e-221	0.899362	0.649	0.22	4.75546e-217
CNN1	0	0.897853	0.372	0.016	0
ITGB5	0	0.896578	0.62	0.138	0
RGL1	9.30967e-200	0.895196	0.583	0.192	3.00367e-195
TBX2-AS1	0	0.892506	0.467	0.008	0
NRARP	5.55134e-308	0.891846	0.456	0.096	1.79108e-303
SPATS2L	2.97761e-213	0.89176	0.776	0.328	9.60695e-209
PKD2	1.04502e-205	0.891564	0.623	0.232	3.37165e-201
ADAMTS12	0	0.890019	0.344	0.043	0
SOX13	0	0.889934	0.498	0.069	0
SELENOW	5.08041e-160	0.887924	0.775	0.461	1.63914e-155
SCN3A	0	0.887728	0.335	0.018	0
ADGRL3	8.12764e-193	0.886101	0.303	0.06	2.6223e-188
SSTR2	0	0.885329	0.411	0.032	0
PRKN	3.67891e-175	0.884096	0.644	0.251	1.18696e-170
CASQ2	0	0.882688	0.376	0.002	0
RNF150	0	0.877214	0.442	0.071	0
SPTBN1	2.45402e-198	0.869989	0.782	0.352	7.91764e-194
SH3BGRL	2.06769e-155	0.866188	0.862	0.595	6.6712e-151
NDRG2	0	0.863428	0.6	0.107	0
EID1	3.81558e-163	0.863121	0.853	0.61	1.23106e-158
SLC6A1	0	0.86288	0.411	0.002	0
NRP1	1.05211e-245	0.860934	0.656	0.193	3.39452e-241
CCN2	9.47094e-191	0.85425	0.484	0.138	3.0557e-186
TEAD1	0	0.853991	0.703	0.18	0
DCLK2	0	0.853099	0.48	0.081	0
TLN1	1.15388e-151	0.850922	0.816	0.507	3.72289e-147
ZDHHC14	2.2624e-157	0.84487	0.573	0.223	7.29942e-153
ADAMTS4	0	0.844724	0.323	0.025	0
COL12A1	0	0.844462	0.475	0.058	0
ATP1B2	0	0.843647	0.495	0.007	0
WWOX	4.43224e-88	0.839777	0.802	0.531	1.43002e-83
KITLG	0	0.837145	0.554	0.11	0
FOXC1	0	0.836864	0.522	0.097	0
FHL1	0	0.833239	0.454	0.081	0
YAP1	1.77463e-296	0.832804	0.669	0.182	5.72568e-292
UGGT2	7.0838e-174	0.832626	0.623	0.264	2.28552e-169
ILK	7.91106e-208	0.831163	0.665	0.277	2.55242e-203
MYO1D	2.93431e-145	0.829378	0.778	0.406	9.46727e-141
MT1E	1.84713e-263	0.827936	0.665	0.205	5.95958e-259
NNMT	1.39353e-291	0.826174	0.583	0.139	4.49609e-287
AK5	0	0.825606	0.461	0.053	0
ZNF618	0	0.825444	0.521	0.113	0
ADCY6	0	0.823809	0.522	0.069	0
NBEA	1.45394e-193	0.821747	0.684	0.266	4.69099e-189
AC119674.1	1.02031e-211	0.821585	0.331	0.068	3.29192e-207
MAPRE2	4.98982e-128	0.821524	0.736	0.403	1.60992e-123
PDE8B	0	0.821262	0.381	0.042	0
ANO6	3.76659e-158	0.8195	0.738	0.383	1.21525e-153
MAML3	2.48366e-158	0.818297	0.743	0.334	8.01327e-154
COL4A5	7.6489e-258	0.816829	0.531	0.135	2.46784e-253
FXYD6	0	0.816056	0.421	0.019	0
AC098829.1	1.39835e-152	0.815281	0.335	0.088	4.51163e-148
ARHGAP1	1.99894e-239	0.813969	0.613	0.21	6.44939e-235
LGALS3BP	1.18242e-291	0.812974	0.687	0.202	3.81496e-287
S100A4	2.90164e-94	0.812155	0.903	0.691	9.36185e-90
PDLIM7	0	0.802054	0.573	0.139	0
GPM6B	7.19841e-167	0.80153	0.317	0.075	2.3225e-162
STOM	3.60714e-161	0.800937	0.763	0.377	1.16381e-156
HSDL2	2.9937e-200	0.797685	0.561	0.196	9.65889e-196
FIGN	0	0.796138	0.43	0.057	0
TMEM47	0	0.795583	0.507	0.057	0
NREP	1.6277e-302	0.795062	0.491	0.107	5.25163e-298
LEPROT	6.75729e-184	0.794122	0.729	0.348	2.18017e-179
DPY19L2	0	0.792167	0.331	0.018	0
NDN	0	0.787277	0.54	0.083	0
TCIM	2.84595e-200	0.78691	0.432	0.111	9.18217e-196
NUPR1	0	0.781578	0.673	0.167	0
MT-ND1	3.97241e-152	0.781103	0.995	0.968	1.28166e-147
NUCKS1	5.36917e-151	0.780989	0.879	0.614	1.73231e-146
GBP2	8.99691e-131	0.78081	0.703	0.349	2.90276e-126
C12orf57	6.53757e-129	0.779585	0.808	0.529	2.10928e-124
KCNJ8	0	0.779215	0.378	0.01	0
ROCK1	1.07235e-129	0.778893	0.885	0.635	3.45984e-125
INPP5A	4.16739e-191	0.778678	0.579	0.209	1.34457e-186
ARPC1A	4.4153e-162	0.77789	0.683	0.347	1.42455e-157
ATP2B4	8.45328e-124	0.777318	0.809	0.494	2.72737e-119
MAGI1	6.56083e-279	0.775434	0.694	0.196	2.11679e-274
FTX	1.35928e-109	0.773402	0.924	0.691	4.3856e-105
FBXL7	3.21831e-231	0.771431	0.641	0.187	1.03835e-226
CD63	8.16183e-136	0.770001	0.921	0.702	2.63333e-131
HES1	4.54235e-231	0.76916	0.502	0.132	1.46554e-226
HEY2	0	0.767399	0.482	0.043	0
COL1A1	0	0.765956	0.687	0.172	0
EGFL6	0	0.765611	0.275	0.021	0
RARB	7.06564e-271	0.76252	0.441	0.094	2.27966e-266
PLEKHH3	0	0.761364	0.515	0.105	0
MPDZ	0	0.760333	0.558	0.119	0
NTRK2	0	0.760132	0.494	0.097	0
GNAI1	0	0.759355	0.497	0.075	0
TNS3	3.02528e-151	0.757247	0.677	0.311	9.76077e-147
TCF4	1.61187e-172	0.75603	0.854	0.441	5.20053e-168
SYNE1	2.92672e-129	0.754703	0.823	0.49	9.44277e-125
EPHX1	2.64605e-237	0.753147	0.632	0.206	8.53723e-233
CBX6	3.49885e-171	0.753121	0.637	0.277	1.12887e-166
LINC02202	0	0.753091	0.431	0.019	0
MRTFB	9.45657e-176	0.75114	0.733	0.321	3.05107e-171
RNF144A	8.75538e-230	0.750126	0.53	0.143	2.82483e-225
ATP2A2	9.10197e-131	0.748611	0.767	0.447	2.93666e-126
SLC22A3	0	0.748318	0.327	0.008	0
SVIL	1.3363e-199	0.748029	0.711	0.268	4.31143e-195
GADD45B	1.889e-72	0.747575	0.606	0.358	6.09466e-68
PRR16	0	0.745508	0.306	0.04	0
NFIA	4.33006e-197	0.743766	0.81	0.322	1.39705e-192
ARHGEF12	1.99773e-168	0.743686	0.709	0.318	6.44546e-164
ARHGEF10L	1.4109e-288	0.742129	0.494	0.114	4.55214e-284
ECRG4	0	0.741237	0.407	0.035	0
MOCS1	0	0.739761	0.421	0.019	0
NCKAP1	3.56474e-256	0.734877	0.612	0.18	1.15013e-251
AOC3	0	0.734275	0.394	0.016	0
SSBP2	2.8071e-128	0.733623	0.785	0.426	9.05681e-124
C20orf27	7.05537e-189	0.731419	0.474	0.147	2.27634e-184
ECM2	0	0.731158	0.479	0.069	0
GP1BB	0	0.729636	0.41	0.023	0
SEM1	2.54937e-146	0.727313	0.841	0.565	8.22528e-142
TIMP2	1.02844e-182	0.727033	0.726	0.307	3.31817e-178
GPR20	0	0.725457	0.379	0.002	0
ITGA8	1.86017e-70	0.724893	0.321	0.132	6.00166e-66
LINC00882	1.9314e-268	0.720879	0.283	0.041	6.23146e-264
SEMA5B	0	0.720323	0.303	0.003	0
RAB13	1.20157e-207	0.719714	0.645	0.242	3.87674e-203
SEMA6D	0	0.719465	0.362	0.038	0
DACT3	0	0.716995	0.416	0.017	0
NT5DC2	3.89834e-231	0.716466	0.529	0.163	1.25776e-226
NAALADL2	1.70022e-82	0.716189	0.461	0.203	5.48559e-78
CLIC4	2.98543e-151	0.714882	0.702	0.331	9.63219e-147
GHR	4.5348e-271	0.712431	0.347	0.061	1.46311e-266
SUSD5	0	0.710556	0.311	0.008	0
RBM20	0	0.710455	0.319	0.021	0
SMARCD3	0	0.708904	0.487	0.082	0
LAMA5	5.37687e-232	0.706273	0.505	0.141	1.73479e-227
APP	2.02662e-205	0.706226	0.841	0.337	6.53868e-201
TMEM51	2.43791e-227	0.70612	0.432	0.106	7.86566e-223
ROR1	1.42977e-280	0.705939	0.444	0.089	4.61301e-276
ADCY5	0	0.705344	0.378	0.024	0
LRRC17	0	0.704836	0.414	0.069	0
NGF	0	0.702694	0.32	0.018	0
AIG1	2.51023e-142	0.700993	0.618	0.293	8.09902e-138
CAMSAP2	3.58521e-193	0.700429	0.568	0.192	1.15673e-188
EGR1	6.56795e-67	0.700271	0.622	0.362	2.11908e-62
CSPG4	0	0.69745	0.373	0.006	0
MT-CYB	1.53359e-137	0.69639	0.998	0.973	4.94796e-133
LINC01278	1.55274e-100	0.695581	0.541	0.258	5.00977e-96
MAP1LC3A	0	0.695315	0.528	0.116	0
DMPK	5.71465e-290	0.695045	0.467	0.104	1.84377e-285
SBDS	3.83617e-120	0.694331	0.673	0.388	1.2377e-115
MYOF	1.50851e-186	0.693924	0.7	0.26	4.86705e-182
CAMTA1	8.26202e-117	0.690506	0.712	0.432	2.66566e-112
PRXL2A	2.99713e-248	0.689856	0.622	0.193	9.66993e-244
PBX3	2.41767e-103	0.688911	0.634	0.306	7.80036e-99
MT-CO3	2.32797e-138	0.688271	0.998	0.986	7.51095e-134
NRXN3	5.68753e-103	0.688216	0.251	0.067	1.83503e-98
AL133346.1	0	0.688002	0.315	0.035	0
IER5L	3.00318e-194	0.687775	0.524	0.169	9.68945e-190
TCF7L2	3.70343e-202	0.687729	0.706	0.249	1.19487e-197
ZNF704	3.45195e-238	0.686642	0.45	0.106	1.11374e-233
MALAT1	2.33703e-137	0.684521	1	0.989	7.54018e-133
THY1	1.49698e-131	0.684147	0.303	0.076	4.82987e-127
MYO1C	4.71435e-185	0.682307	0.554	0.203	1.52104e-180
EEA1	8.97571e-129	0.68221	0.712	0.382	2.89592e-124
ATF3	1.61728e-90	0.679358	0.529	0.256	5.21799e-86
EMP2	0	0.678	0.577	0.134	0
SOCS3	3.33689e-49	0.676937	0.604	0.41	1.07662e-44
SMURF1	9.74818e-87	0.675221	0.611	0.342	3.14515e-82
ACSS3	0	0.673991	0.408	0.053	0
MT-ATP8	6.4898e-87	0.673191	0.889	0.712	2.09387e-82
DOCK1	1.54925e-211	0.669521	0.66	0.212	4.9985e-207
LINC01091	9.64137e-280	0.668184	0.291	0.042	3.11069e-275
BST2	1.92704e-106	0.667617	0.779	0.524	6.21739e-102
DYNC1I2	9.77414e-132	0.664981	0.718	0.397	3.15353e-127
PDZRN3	4.73973e-286	0.663957	0.387	0.066	1.52923e-281
RAPH1	3.08613e-114	0.662189	0.474	0.192	9.95709e-110
HSPB1	1.53562e-148	0.661653	0.749	0.366	4.95453e-144
GALNT18	1.58751e-223	0.661463	0.505	0.131	5.12194e-219
SOBP	2.93064e-255	0.659991	0.433	0.094	9.45541e-251
PTMA	1.16429e-110	0.656337	0.974	0.911	3.75647e-106
EVA1B	2.41127e-196	0.654884	0.548	0.191	7.77972e-192
SERPINF1	5.4735e-275	0.654379	0.679	0.193	1.76597e-270
TRAK1	9.95642e-96	0.654267	0.677	0.396	3.21234e-91
RAP2A	4.04641e-159	0.652993	0.525	0.196	1.30553e-154
C5orf24	5.80932e-179	0.652271	0.59	0.232	1.87432e-174
NFATC4	0	0.651687	0.452	0.059	0
PLXDC1	1.43783e-243	0.648027	0.329	0.059	4.63901e-239
TANC1	3.01891e-212	0.646925	0.623	0.191	9.7402e-208
PEBP1	3.75399e-118	0.64651	0.817	0.57	1.21119e-113
MMP16	3.61437e-265	0.644596	0.255	0.034	1.16614e-260
F10	0	0.642636	0.409	0.019	0
CAMK2G	1.79393e-128	0.640293	0.603	0.281	5.78793e-124
RGS7BP	0	0.639944	0.316	0.023	0
MT-ATP6	3.15399e-116	0.639919	0.998	0.981	1.0176e-111
CACNA2D3	3.17566e-161	0.639708	0.327	0.079	1.02459e-156
SERPINH1	7.8018e-284	0.638174	0.514	0.122	2.51717e-279
DTWD1	6.68836e-124	0.635899	0.544	0.245	2.15793e-119
AMOTL1	6.76703e-268	0.633606	0.47	0.108	2.18331e-263
APOLD1	1.86024e-77	0.632103	0.424	0.188	6.00187e-73
C1QTNF2	0	0.631817	0.395	0.007	0
GPHN	2.73143e-88	0.631426	0.725	0.437	8.8127e-84
AL050309.1	9.01681e-72	0.63061	0.532	0.284	2.90918e-67
BCAS3	8.22883e-68	0.630239	0.783	0.565	2.65495e-63
MAGED2	2.88611e-129	0.629975	0.637	0.327	9.31175e-125
MACROD2	6.81189e-66	0.629197	0.357	0.153	2.19779e-61
AEBP2	2.97406e-71	0.628602	0.652	0.412	9.5955e-67
GPR176	8.16324e-281	0.627843	0.342	0.058	2.63379e-276
PDZD2	8.52736e-20	0.627779	0.282	0.178	2.75127e-15
EGFR	5.26201e-269	0.625927	0.634	0.168	1.69774e-264
RSU1	2.65511e-104	0.623558	0.687	0.398	8.56644e-100
ARHGAP32	1.57234e-195	0.623477	0.531	0.165	5.07298e-191
YBX3	2.17229e-136	0.623022	0.794	0.389	7.00868e-132
ZEB1	7.89259e-83	0.622434	0.77	0.476	2.54647e-78
MAP7D3	8.03007e-205	0.621196	0.455	0.125	2.59082e-200
KAZN	2.1924e-167	0.620619	0.646	0.233	7.07358e-163
TRAF3IP2-AS1	2.77046e-115	0.619605	0.497	0.203	8.93862e-111
C1orf54	6.7253e-266	0.619215	0.51	0.125	2.16985e-261
MXRA7	1.86549e-192	0.619001	0.599	0.21	6.01881e-188
DLEU2	3.38563e-54	0.618489	0.77	0.563	1.09234e-49
ANKRD10	3.91887e-90	0.618051	0.657	0.398	1.26438e-85
CACNA1D	5.50317e-107	0.616933	0.313	0.096	1.77554e-102
ABI2	2.72306e-135	0.614079	0.594	0.265	8.78569e-131
CAMK2N1	0	0.613051	0.422	0.068	0
DPYSL2	2.095e-143	0.61275	0.591	0.232	6.75929e-139
ITIH5	4.73172e-276	0.61273	0.295	0.044	1.52664e-271
NDUFB7	1.15004e-107	0.612491	0.774	0.514	3.71048e-103
BEX3	1.90325e-263	0.610697	0.604	0.169	6.14063e-259
PEAR1	0	0.610624	0.425	0.065	0
VASN	0	0.610107	0.41	0.053	0
AVPR1A	0	0.609619	0.295	0.001	0
LZTS1	0	0.609286	0.32	0.011	0
MEF2C-AS1	3.57559e-129	0.608482	0.402	0.135	1.15363e-124
MAP4	8.16913e-95	0.606934	0.771	0.49	2.63569e-90
CAB39L	2.15618e-195	0.606769	0.41	0.107	6.9567e-191
ZBTB46	4.1507e-150	0.605235	0.392	0.116	1.33918e-145
MTHFD2	1.01672e-96	0.605166	0.547	0.274	3.28034e-92
PLPPR4	0	0.604901	0.266	0.01	0
KCNE4	0	0.604828	0.501	0.071	0
JUN	3.27049e-21	0.602433	0.775	0.673	1.05519e-16
RARRES2	1.07623e-306	0.602299	0.446	0.082	3.47235e-302
LINGO1	0	0.601175	0.373	0.046	0
BMPR1A	6.23719e-152	0.600774	0.581	0.222	2.01237e-147
NES	0	0.600018	0.376	0.059	0
RUSC2	3.00334e-218	0.59997	0.395	0.092	9.68998e-214
PTCH2	7.82478e-120	0.599925	0.326	0.101	2.52459e-115
GLRX5	5.69868e-120	0.599898	0.6	0.311	1.83862e-115
NHSL2	8.58231e-203	0.597672	0.46	0.123	2.769e-198
MITF	1.75261e-159	0.59628	0.396	0.109	5.65461e-155
AKT3	3.30415e-106	0.595653	0.829	0.452	1.06605e-101
PPP1R12C	1.30787e-155	0.594897	0.484	0.172	4.21971e-151
RBPMS2	0	0.594171	0.37	0.008	0
KANSL1L	9.31004e-97	0.592736	0.507	0.24	3.00379e-92
SGCA	0	0.592076	0.355	0.002	0
LCLAT1	5.67377e-109	0.59159	0.543	0.244	1.83059e-104
TUBA1A	8.39085e-122	0.589683	0.744	0.4	2.70723e-117
AC025280.3	0	0.589555	0.305	0.014	0
RUFY3	4.11671e-99	0.588718	0.622	0.325	1.32822e-94
GOLIM4	1.37126e-120	0.588145	0.556	0.26	4.42424e-116
ARMCX4	1.18933e-138	0.587835	0.472	0.171	3.83724e-134
PTPN3	7.61185e-260	0.586472	0.426	0.088	2.45589e-255
SLC35F1	1.90096e-59	0.58574	0.593	0.357	6.13325e-55
TRPC4	0	0.58562	0.286	0.003	0
PLEC	1.4307e-116	0.585503	0.667	0.345	4.61601e-112
OSMR-AS1	8.18562e-224	0.584396	0.369	0.079	2.64101e-219
SUSD2	0	0.584081	0.341	0.012	0
ABHD2	3.07394e-129	0.584055	0.661	0.327	9.91777e-125
FAM126A	1.28733e-88	0.583416	0.503	0.245	4.15344e-84
DIXDC1	2.52197e-259	0.583182	0.431	0.094	8.13687e-255
RIPOR3	7.38407e-143	0.582528	0.321	0.086	2.3824e-138
TRMT9B	0	0.582009	0.372	0.058	0
HSPA1A	8.98462e-78	0.581891	0.638	0.355	2.8988e-73
FBXO32	1.82224e-106	0.581364	0.525	0.228	5.87927e-102
ITGA3	3.19268e-217	0.581198	0.437	0.11	1.03009e-212
DDAH2	6.66786e-127	0.580838	0.545	0.235	2.15132e-122
WDFY3	3.95086e-199	0.580778	0.717	0.267	1.2747e-194
PLXND1	1.87427e-164	0.579172	0.55	0.189	6.04715e-160
CYTH3	3.73124e-100	0.578383	0.505	0.215	1.20385e-95
IL34	2.44605e-196	0.577889	0.251	0.043	7.89192e-192
HEYL	0	0.577587	0.319	0.005	0
YWHAQ	7.38758e-98	0.576077	0.787	0.541	2.38353e-93
AFAP1L2	0	0.576028	0.371	0.053	0
PIP5K1B	1.9647e-77	0.575352	0.438	0.201	6.33892e-73
DLGAP4	1.02987e-104	0.5752	0.546	0.263	3.32279e-100
SMARCA1	5.65534e-263	0.574737	0.438	0.095	1.82464e-258
SOX6	2.56821e-152	0.572897	0.264	0.057	8.28607e-148
MACF1	7.86324e-87	0.571915	0.91	0.685	2.53699e-82
ERBB4	4.48012e-143	0.571873	0.362	0.099	1.44547e-138
RAPGEF5	8.37376e-166	0.571187	0.453	0.136	2.70171e-161
COL27A1	3.7075e-256	0.570807	0.326	0.056	1.19619e-251
SMTN	0	0.570528	0.34	0.048	0
DAB2IP	7.53457e-198	0.570522	0.426	0.113	2.43095e-193
CRTAP	1.95347e-132	0.56795	0.594	0.275	6.30267e-128
TCEAL4	7.41648e-148	0.567947	0.603	0.256	2.39285e-143
INAFM1	1.41712e-302	0.567935	0.409	0.078	4.57221e-298
DDAH1	2.55926e-85	0.567238	0.31	0.107	8.2572e-81
REM1	0	0.566792	0.338	0.006	0
CDK18	0	0.566756	0.397	0.057	0
AASS	1.14797e-169	0.566535	0.424	0.121	3.70381e-165
PLEKHA4	0	0.565623	0.387	0.053	0
H1F0	1.18268e-176	0.565257	0.419	0.12	3.8158e-172
DLX5	0	0.564599	0.343	0.013	0
PLEKHG2	2.85015e-125	0.562502	0.476	0.178	9.19572e-121
REEP1	0	0.562136	0.287	0.012	0
RAB34	6.61355e-188	0.56072	0.513	0.167	2.1338e-183
TBL1X	1.93378e-103	0.560186	0.7	0.385	6.23913e-99
NR2F1-AS1	3.52117e-241	0.55996	0.308	0.052	1.13607e-236
PLPP1	5.28449e-120	0.559129	0.581	0.256	1.70499e-115
HOPX	1.77485e-154	0.55895	0.498	0.155	5.72638e-150
SERPINI1	3.97837e-137	0.558797	0.361	0.113	1.28358e-132
ARID5A	7.89012e-104	0.558226	0.589	0.288	2.54567e-99
STX18-AS1	1.78211e-95	0.557662	0.394	0.153	5.74978e-91
CACNA1H	0	0.556874	0.346	0.005	0
MYADM	5.78325e-93	0.556528	0.629	0.339	1.86591e-88
NME3	2.06597e-99	0.556494	0.635	0.366	6.66566e-95
PCDH18	0	0.556348	0.37	0.035	0
TUSC1	0	0.556031	0.417	0.076	0
AC104083.1	0	0.555199	0.387	0.021	0
RELL1	7.39908e-111	0.555194	0.6	0.286	2.38724e-106
TBX3	0	0.554479	0.407	0.058	0
DIPK1A	7.64784e-69	0.554322	0.555	0.308	2.4675e-64
FER	1.78363e-96	0.554229	0.679	0.38	5.75471e-92
JAM3	1.34881e-210	0.554004	0.45	0.112	4.35182e-206
BCL6	3.84746e-70	0.552759	0.641	0.384	1.24135e-65
TRPC1	2.8677e-206	0.55213	0.401	0.096	9.25235e-202
ARPC5	4.92633e-92	0.551719	0.825	0.6	1.58943e-87
RASGRP2	1.57233e-198	0.550534	0.495	0.137	5.07295e-194
TEAD3	1.90231e-257	0.549748	0.403	0.085	6.1376e-253
PTGR1	3.70215e-187	0.547041	0.441	0.126	1.19446e-182
DAG1	3.84901e-168	0.546178	0.472	0.156	1.24185e-163
MYH9	7.81932e-76	0.545673	0.887	0.668	2.52283e-71
ADCY9	3.81627e-131	0.544996	0.51	0.189	1.23128e-126
CHCHD10	1.78836e-89	0.544266	0.702	0.444	5.76997e-85
SH3PXD2A	7.23636e-119	0.544238	0.525	0.221	2.33474e-114
SMG7	2.78653e-73	0.543574	0.582	0.344	8.99047e-69
CD9	8.30452e-154	0.543407	0.796	0.405	2.67937e-149
AHCYL1	5.1953e-108	0.542305	0.626	0.33	1.67621e-103
PTBP2	6.33483e-75	0.540486	0.677	0.41	2.04387e-70
BBS9	9.57808e-70	0.538527	0.659	0.397	3.09027e-65
EDNRB	0	0.538388	0.311	0.043	0
LGALSL	0	0.538278	0.354	0.053	0
LIMA1	4.08962e-130	0.537224	0.695	0.315	1.31948e-125
SYNM	0	0.536433	0.328	0.029	0
CC2D2A	3.65391e-203	0.536408	0.394	0.094	1.1789e-198
SKP1	3.30912e-79	0.53575	0.824	0.674	1.06765e-74
MEF2D	6.02156e-71	0.534924	0.567	0.342	1.94279e-66
TBC1D12	4.94552e-119	0.534891	0.429	0.165	1.59562e-114
AC007319.1	1.24237e-68	0.534756	0.302	0.115	4.00838e-64
UBE2E1	6.73848e-76	0.53384	0.669	0.418	2.1741e-71
PLEKHH2	1.36403e-180	0.533455	0.338	0.078	4.4009e-176
MAP3K7CL	1.91197e-117	0.533166	0.298	0.085	6.16877e-113
MIPOL1	2.41827e-172	0.532889	0.415	0.115	7.80232e-168
SOGA1	1.09476e-119	0.532539	0.434	0.168	3.53214e-115
KIAA0040	3.27272e-108	0.532491	0.561	0.266	1.05591e-103
DYNLL1	5.07748e-98	0.532124	0.857	0.671	1.6382e-93
EEPD1	7.06155e-111	0.531363	0.392	0.136	2.27834e-106
COL5A1	1.835e-271	0.531238	0.474	0.099	5.92043e-267
B3GNT2	2.75285e-149	0.530585	0.521	0.193	8.8818e-145
LOXL2	6.60211e-104	0.527764	0.294	0.087	2.1301e-99
AC106845.1	0	0.5271	0.304	0.012	0
CHURC1	3.90772e-84	0.526765	0.76	0.541	1.26079e-79
RBMS1	3.30774e-70	0.525069	0.817	0.556	1.06721e-65
HRC	0	0.523647	0.323	0.002	0
CDC42EP4	4.5624e-182	0.522425	0.462	0.135	1.47201e-177
PRRX2	0	0.522271	0.415	0.068	0
ATN1	3.66265e-133	0.521489	0.506	0.199	1.18172e-128
TDRP	3.83745e-186	0.521208	0.319	0.07	1.23811e-181
TET1	1.33402e-140	0.520522	0.379	0.116	4.30407e-136
AKAP1	3.3977e-140	0.518846	0.381	0.12	1.09623e-135
MTRNR2L8	4.39898e-62	0.517861	0.668	0.432	1.41929e-57
PROS1	2.2236e-142	0.517607	0.334	0.09	7.17424e-138
SATB2	0	0.517037	0.272	0.019	0
CDH11	0	0.517016	0.619	0.138	0
DYNC1LI2	1.61113e-94	0.516684	0.621	0.343	5.19814e-90
AK1	2.03091e-210	0.516507	0.417	0.106	6.55254e-206
ARSJ	3.21979e-227	0.516126	0.318	0.059	1.03883e-222
ADCY1	0	0.515729	0.276	0.014	0
RNASEH2C	2.90415e-89	0.515653	0.581	0.332	9.36993e-85
EVI5	9.12254e-85	0.514362	0.631	0.361	2.9433e-80
TPPP3	0	0.513785	0.403	0.035	0
RHOQ	8.78457e-113	0.513646	0.649	0.327	2.83425e-108
SEPTIN8	3.10914e-252	0.513204	0.381	0.077	1.00313e-247
MAML2	2.61831e-62	0.511008	0.876	0.62	8.4477e-58
TIMP1	7.53544e-102	0.510662	0.794	0.464	2.43124e-97
MAP1A	0	0.510191	0.377	0.045	0
UGCG	4.62829e-61	0.509757	0.577	0.353	1.49327e-56
MTMR2	3.60856e-141	0.508185	0.455	0.156	1.16427e-136
IFT43	1.45329e-114	0.508101	0.501	0.212	4.68889e-110
HSPB8	0	0.508064	0.301	0.037	0
TUBB6	1.95579e-144	0.506261	0.465	0.159	6.31015e-140
OLFML2B	1.24145e-153	0.506057	0.32	0.078	4.00541e-149
EPHA2	1.85739e-283	0.505377	0.407	0.078	5.99267e-279
PROCR	3.55633e-115	0.505044	0.313	0.094	1.14742e-110
SYNE2	2.29963e-76	0.504044	0.9	0.624	7.41952e-72
SGCE	1.45015e-179	0.502435	0.435	0.121	4.67875e-175
XIST	7.8276e-19	0.500166	0.407	0.291	2.5255e-14
EXT1	7.62046e-49	0.499707	0.673	0.452	2.45866e-44
PPP2CB	1.25508e-96	0.499388	0.565	0.288	4.0494e-92
PRELP	0	0.499073	0.317	0.014	0
SNTA1	2.3872e-255	0.49857	0.379	0.075	7.70207e-251
CTTN	4.78402e-166	0.49655	0.53	0.18	1.54352e-161
DIP2C	1.11029e-99	0.496298	0.475	0.195	3.58224e-95
GSTM3	3.01391e-247	0.496171	0.43	0.097	9.72408e-243
TNRC6A	8.98507e-67	0.494896	0.753	0.538	2.89894e-62
APCDD1	3.33703e-191	0.492966	0.343	0.078	1.07666e-186
AC068888.1	2.96022e-140	0.492828	0.427	0.143	9.55084e-136
ITPR1	2.35134e-77	0.492053	0.685	0.405	7.58635e-73
ZBTB20	1.61924e-66	0.490738	0.957	0.775	5.22431e-62
ANKRD50	6.98585e-174	0.490588	0.366	0.095	2.25391e-169
GNG12	3.24016e-163	0.489572	0.485	0.154	1.04541e-158
TWSG1	6.95465e-99	0.489518	0.408	0.165	2.24385e-94
MIRLET7BHG	3.64676e-94	0.4893	0.444	0.19	1.17659e-89
CSNK1E	3.02764e-82	0.489073	0.553	0.314	9.76836e-78
ADAMTS10	1.01976e-239	0.487376	0.317	0.056	3.29017e-235
ESD	9.68141e-106	0.487211	0.604	0.308	3.12361e-101
PCYOX1	1.31542e-109	0.486815	0.476	0.207	4.24407e-105
DPH6	4.15621e-44	0.486639	0.462	0.266	1.34096e-39
PER3	2.21223e-93	0.486462	0.411	0.163	7.13753e-89
SPECC1L	5.74003e-63	0.486391	0.621	0.391	1.85196e-58
NFIC	1.77996e-91	0.485859	0.674	0.354	5.74287e-87
TCEAL9	9.56487e-149	0.485688	0.501	0.181	3.08601e-144
SPEG	0	0.48502	0.266	0.018	0
ANXA6	1.31101e-65	0.484758	0.646	0.412	4.22984e-61
RHOBTB3	5.32729e-128	0.48449	0.538	0.21	1.7188e-123
INF2	2.9465e-173	0.483995	0.386	0.106	9.50659e-169
PRKAA2	1.32184e-233	0.483905	0.286	0.047	4.26478e-229
HACD1	0	0.483186	0.289	0.033	0
COX6C	1.56881e-70	0.483051	0.826	0.678	5.06162e-66
LTBP3	3.29027e-90	0.482736	0.503	0.24	1.06157e-85
LRRC32	0	0.482645	0.334	0.027	0
MLH3	9.635e-109	0.482456	0.442	0.174	3.10864e-104
MOB2	7.88558e-84	0.482316	0.455	0.214	2.5442e-79
GARNL3	6.0083e-116	0.482195	0.293	0.084	1.93852e-111
ARHGEF25	0	0.48031	0.331	0.024	0
WWC2	2.58127e-106	0.480127	0.431	0.161	8.32821e-102
PLA2G4C	3.37666e-150	0.479981	0.304	0.074	1.08944e-145
SEPTIN11	6.761e-83	0.479613	0.561	0.29	2.18137e-78
NDUFS5	2.99824e-67	0.479439	0.77	0.592	9.67353e-63
IFT81	9.48909e-173	0.477919	0.392	0.106	3.06156e-168
MARVELD1	1.86037e-229	0.47784	0.389	0.087	6.00229e-225
NR4A1	5.07845e-38	0.4772	0.577	0.389	1.63851e-33
CBR4	4.80555e-62	0.476578	0.51	0.29	1.55046e-57
SLC25A4	3.11969e-100	0.474034	0.442	0.194	1.00654e-95
HIPK2	1.65692e-52	0.474021	0.702	0.467	5.3459e-48
DUXAP8	0	0.472865	0.259	0.031	0
RGL3	0	0.471938	0.303	0.031	0
HMGB1	2.13587e-81	0.471496	0.926	0.809	6.89116e-77
HDAC5	5.99946e-113	0.471492	0.437	0.173	1.93567e-108
SNX7	2.7058e-190	0.470722	0.408	0.107	8.72999e-186
AL353586.1	2.68818e-285	0.470629	0.253	0.032	8.67313e-281
KNOP1	2.02851e-100	0.468923	0.425	0.173	6.54479e-96
PDE8A	3.05404e-57	0.468861	0.583	0.353	9.85356e-53
SPRED1	1.35152e-102	0.468821	0.486	0.201	4.36054e-98
AC100793.2	0	0.468108	0.294	0.031	0
REV3L	4.0095e-51	0.467825	0.706	0.492	1.29362e-46
CDC42BPB	7.22874e-86	0.466494	0.472	0.224	2.33228e-81
STXBP4	6.70672e-84	0.466228	0.371	0.147	2.16386e-79
CEBPD	1.4841e-68	0.466056	0.73	0.411	4.7883e-64
KLHL42	7.52303e-104	0.46578	0.402	0.154	2.42723e-99
GNA11	1.24006e-165	0.465043	0.423	0.127	4.00093e-161
DLG5	2.40514e-139	0.464921	0.433	0.139	7.75996e-135
HAPLN3	1.28423e-186	0.464615	0.377	0.092	4.14344e-182
RYK	5.61485e-79	0.464219	0.579	0.314	1.81157e-74
FBXO17	8.50059e-280	0.463485	0.329	0.053	2.74263e-275
AR	2.05578e-251	0.462668	0.303	0.049	6.63277e-247
WARS2-AS1	2.18566e-71	0.462592	0.425	0.196	7.0518e-67
NF1	1.76365e-58	0.462148	0.738	0.515	5.69024e-54
FKBP10	3.28741e-229	0.461871	0.353	0.07	1.06065e-224
AC006460.2	6.88225e-119	0.460618	0.317	0.092	2.22049e-114
MICAL2	4.87525e-64	0.46057	0.433	0.209	1.57295e-59
SUN1	5.56915e-78	0.460487	0.501	0.253	1.79683e-73
FMOD	7.26001e-248	0.459859	0.275	0.042	2.34237e-243
FAM13A	1.27621e-75	0.459645	0.541	0.286	4.11756e-71
ADAMTS2	5.61521e-102	0.45847	0.257	0.068	1.81169e-97
DNAJB4	2.02913e-141	0.458198	0.376	0.113	6.5468e-137
NENF	2.56945e-78	0.457281	0.603	0.363	8.29007e-74
CNTLN	4.20703e-83	0.457074	0.437	0.19	1.35736e-78
STARD9	1.10121e-128	0.457015	0.403	0.125	3.55295e-124
MYO9A	6.63081e-59	0.456973	0.644	0.395	2.13936e-54
TRIP6	1.24673e-154	0.456891	0.444	0.146	4.02246e-150
CYBRD1	4.92323e-138	0.456867	0.435	0.143	1.58843e-133
PPFIBP1	7.66179e-122	0.456514	0.512	0.192	2.472e-117
BCAP29	5.03327e-93	0.455576	0.513	0.242	1.62393e-88
RPS27L	1.23289e-54	0.454997	0.744	0.55	3.9778e-50
OLFM2	1.21116e-182	0.454745	0.304	0.064	3.9077e-178
CAMK2D	1.82098e-58	0.453103	0.747	0.505	5.8752e-54
WDR60	3.19482e-77	0.453068	0.506	0.253	1.03078e-72
CXCL12	1.18704e-187	0.452957	0.369	0.084	3.82987e-183
ZFP36L1	2.42936e-83	0.452898	0.897	0.652	7.83808e-79
SHPRH	8.18645e-55	0.45214	0.565	0.348	2.64128e-50
FBN1	1.20079e-253	0.45146	0.502	0.114	3.87424e-249
LNPK	2.79158e-73	0.451235	0.438	0.209	9.00676e-69
THOC2	5.85376e-60	0.450704	0.666	0.464	1.88866e-55
PWWP3A	3.01456e-97	0.450574	0.455	0.195	9.72617e-93
SPIRE1	2.26278e-113	0.449636	0.416	0.152	7.30065e-109
PJA2	3.99366e-66	0.44889	0.72	0.498	1.28851e-61
MRFAP1	2.06734e-83	0.448579	0.668	0.413	6.67006e-79
NME4	1.06009e-91	0.448168	0.461	0.218	3.42028e-87
AHDC1	1.32854e-102	0.448158	0.399	0.149	4.28641e-98
SERPINB6	5.50581e-102	0.448124	0.615	0.301	1.7764e-97
S100A6	1.20525e-91	0.44794	0.967	0.869	3.8886e-87
AC087477.2	6.5551e-271	0.44762	0.266	0.037	2.11494e-266
NPTN	3.0632e-69	0.447607	0.596	0.348	9.8831e-65
ZFYVE9	8.04561e-97	0.447372	0.392	0.149	2.59583e-92
SMIM10	0	0.446193	0.338	0.048	0
HSPB2	0	0.446188	0.311	0.012	0
ADARB1	5.82356e-76	0.445897	0.472	0.214	1.87891e-71
MAP4K4	4.35765e-76	0.445377	0.773	0.489	1.40595e-71
RTL8C	4.28345e-137	0.44509	0.406	0.134	1.38201e-132
ENTPD1-AS1	6.80095e-56	0.443236	0.524	0.301	2.19426e-51
MAGI2-AS3	1.66261e-205	0.443052	0.381	0.088	5.36424e-201
BCAR3	2.24234e-69	0.442552	0.41	0.193	7.23468e-65
IGFBP2	5.61848e-94	0.442415	0.54	0.231	1.81274e-89
SCIN	2.61516e-298	0.442302	0.305	0.043	8.43756e-294
CCDC107	1.32986e-54	0.441233	0.523	0.323	4.29065e-50
ZCCHC24	8.20414e-76	0.441037	0.326	0.126	2.64698e-71
LINC02256	2.38204e-89	0.440722	0.354	0.137	7.68542e-85
PLSCR4	1.98325e-176	0.440368	0.44	0.12	6.39877e-172
VGLL3	5.10924e-258	0.440344	0.298	0.046	1.64845e-253
PTPRS	1.68672e-128	0.4402	0.414	0.141	5.44204e-124
MT-ND4L	2.54563e-51	0.439512	0.874	0.697	8.21322e-47
SCRN1	1.87764e-131	0.439291	0.388	0.128	6.05802e-127
PNMA1	1.66058e-181	0.439062	0.373	0.093	5.35769e-177
HABP4	7.91482e-114	0.438965	0.416	0.149	2.55364e-109
RBP1	8.47669e-157	0.43772	0.353	0.091	2.73492e-152
DTX3	8.34101e-258	0.437715	0.329	0.057	2.69114e-253
LRCH2	0	0.436782	0.282	0.033	0
AKAP8L	1.42377e-54	0.436485	0.509	0.309	4.59365e-50
SMAD5	1.04588e-80	0.436341	0.501	0.257	3.37443e-76
PDS5B	1.27837e-56	0.435937	0.681	0.452	4.12452e-52
MT-ND3	1.60326e-48	0.435607	0.997	0.967	5.17276e-44
HEPH	1.97743e-293	0.435463	0.282	0.038	6.37999e-289
SEPTIN2	1.54718e-69	0.434842	0.757	0.544	4.99182e-65
ZNF532	1.29384e-70	0.434839	0.412	0.199	4.17444e-66
AMOTL2	1.69308e-227	0.434062	0.341	0.067	5.46254e-223
NOL3	9.3585e-115	0.43362	0.343	0.115	3.01943e-110
RNASE4	2.55724e-166	0.43355	0.349	0.09	8.25068e-162
NBL1	1.37269e-164	0.432658	0.537	0.177	4.42885e-160
EFCAB2	1.18156e-54	0.432571	0.456	0.25	3.81219e-50
KIAA1958	7.03974e-89	0.432274	0.334	0.123	2.2713e-84
PLAGL1	1.7868e-68	0.431744	0.391	0.174	5.76493e-64
SNHG14	1.34628e-47	0.431733	0.614	0.408	4.34365e-43
ISCU	1.31526e-58	0.431697	0.69	0.504	4.24355e-54
C1orf21	7.99996e-72	0.430236	0.475	0.219	2.58111e-67
SNRK	5.01592e-58	0.430122	0.628	0.398	1.61834e-53
NDUFB10	6.82684e-71	0.429972	0.724	0.522	2.20261e-66
PCDH1	6.27466e-238	0.428762	0.304	0.052	2.02446e-233
VGLL4	1.84317e-74	0.428604	0.654	0.371	5.94682e-70
FAM241A	1.00107e-98	0.427694	0.408	0.151	3.22985e-94
H2AFJ	4.57894e-76	0.427458	0.554	0.306	1.47735e-71
CEP112	1.04379e-100	0.427263	0.44	0.164	3.36767e-96
SAV1	3.88567e-90	0.427051	0.418	0.175	1.25367e-85
NID2	1.43875e-277	0.426816	0.266	0.036	4.642e-273
MRPL33	8.84704e-56	0.426638	0.646	0.446	2.85441e-51
SEPTIN10	4.56126e-142	0.426463	0.459	0.156	1.47164e-137
SELENBP1	2.30177e-183	0.426172	0.373	0.091	7.42643e-179
TMOD1	0	0.425964	0.272	0.033	0
RCSD1	1.54194e-63	0.424361	0.665	0.392	4.97493e-59
OAF	1.25159e-77	0.424166	0.331	0.131	4.03812e-73
TMEM38B	1.93205e-109	0.423598	0.327	0.105	6.23357e-105
TUBA1C	7.49472e-74	0.423503	0.573	0.324	2.4181e-69
CX3CL1	2.04105e-127	0.422806	0.309	0.085	6.58523e-123
ANO10	6.73931e-60	0.422669	0.426	0.215	2.17437e-55
SBF2	2.777e-72	0.422477	0.77	0.472	8.95971e-68
PDLIM2	9.2648e-92	0.422398	0.559	0.263	2.9892e-87
CIRBP	8.31334e-60	0.422329	0.843	0.693	2.68221e-55
CTNNBL1	1.23336e-64	0.421411	0.536	0.31	3.9793e-60
RBM24	0	0.421396	0.263	0.011	0
SGCB	2.55091e-200	0.420876	0.354	0.08	8.23026e-196
CPLANE1	4.83757e-71	0.420518	0.461	0.224	1.56079e-66
TACC2	1.42763e-176	0.420284	0.38	0.096	4.60609e-172
PRDX2	2.46275e-63	0.420183	0.675	0.448	7.94582e-59
GAMT	1.89571e-118	0.420007	0.356	0.119	6.11632e-114
ZNF638	2.23422e-49	0.419961	0.794	0.597	7.2085e-45
RHOJ	1.48691e-198	0.419435	0.385	0.086	4.79737e-194
ZNF280D	1.69374e-54	0.419356	0.544	0.336	5.46469e-50
GPRC5B	2.62232e-150	0.417971	0.373	0.105	8.46067e-146
ITSN1	8.23004e-115	0.417858	0.562	0.235	2.65534e-110
OSBPL5	3.29331e-99	0.415566	0.381	0.142	1.06255e-94
AHNAK	1.82592e-64	0.415057	0.877	0.647	5.89116e-60
BAHCC1	1.89407e-229	0.414967	0.278	0.046	6.11104e-225
GNAS	2.94167e-62	0.414549	0.927	0.828	9.49102e-58
GAREM1	3.44786e-79	0.413597	0.316	0.114	1.11242e-74
FTO	2.2668e-42	0.413103	0.671	0.475	7.3136e-38
SYDE1	0	0.412789	0.32	0.032	0
NACC2	8.3438e-89	0.411891	0.373	0.145	2.69204e-84
NAB1	6.1066e-98	0.411699	0.488	0.215	1.97023e-93
PHF14	5.40878e-58	0.409986	0.694	0.459	1.74509e-53
SCMH1	9.11539e-45	0.409489	0.591	0.38	2.94099e-40
PPP2R5A	3.14437e-62	0.409418	0.6	0.358	1.0145e-57
GABBR1	2.86171e-124	0.409017	0.349	0.107	9.23302e-120
CTNNA1	4.98986e-85	0.407737	0.741	0.431	1.60993e-80
AP2M1	1.28143e-74	0.407157	0.697	0.457	4.13441e-70
FADS1	5.59113e-133	0.406584	0.324	0.091	1.80392e-128
DCBLD2	2.7271e-109	0.406427	0.354	0.115	8.7987e-105
MYC	1.18597e-49	0.406303	0.332	0.157	3.8264e-45
CUEDC1	6.94023e-101	0.405904	0.393	0.145	2.2392e-96
YPEL2	3.44856e-62	0.404684	0.441	0.218	1.11264e-57
TBX18	0	0.404613	0.256	0.021	0
CLASP2	6.81168e-41	0.404271	0.682	0.505	2.19772e-36
ADI1	1.15985e-62	0.403834	0.535	0.323	3.74213e-58
RBBP7	9.55076e-63	0.402836	0.56	0.336	3.08146e-58
TMEM14C	1.37131e-62	0.402222	0.579	0.362	4.42441e-58
PCCA	2.07277e-34	0.401946	0.611	0.436	6.68759e-30
HMGN3	1.27575e-75	0.401473	0.726	0.482	4.11608e-71
PTGIR	0	0.401095	0.286	0.02	0
CFAP36	7.46365e-105	0.400994	0.51	0.222	2.40807e-100
DAPK3	3.56549e-104	0.400883	0.389	0.146	1.15037e-99
ZCCHC14	5.92618e-81	0.400694	0.423	0.186	1.91202e-76
GLI3	3.01578e-110	0.400396	0.331	0.101	9.73013e-106
PARD6G	1.34916e-191	0.4001	0.353	0.077	4.35294e-187
SSBP3	1.77721e-51	0.400009	0.552	0.344	5.73398e-47
TNFSF12	1.59589e-86	0.399025	0.45	0.195	5.14898e-82
DZIP1	2.0107e-279	0.398929	0.318	0.049	6.48733e-275
RHOC	1.78298e-84	0.398596	0.598	0.306	5.75262e-80
MAP9	1.53104e-153	0.39837	0.357	0.094	4.93975e-149
C2orf27A	1.98851e-86	0.398302	0.302	0.105	6.41572e-82
SSPN	5.55223e-147	0.397832	0.467	0.156	1.79137e-142
OXR1	4.59696e-45	0.397349	0.593	0.402	1.48316e-40
POGZ	1.09699e-47	0.397288	0.629	0.43	3.53934e-43
SEMA4B	5.7103e-105	0.397241	0.44	0.172	1.84237e-100
PON2	2.61043e-77	0.397213	0.417	0.187	8.4223e-73
NDUFB9	5.20916e-53	0.397067	0.609	0.415	1.68068e-48
BMP1	3.68483e-164	0.396955	0.308	0.071	1.18887e-159
TNRC18	5.28954e-54	0.396802	0.585	0.35	1.70662e-49
ARL3	1.3722e-90	0.396527	0.547	0.27	4.42728e-86
LRMDA	1.43145e-103	0.396524	0.704	0.308	4.61842e-99
VCAM1	1.74038e-92	0.396415	0.287	0.087	5.61515e-88
TRIQK	1.29323e-90	0.396298	0.342	0.126	4.17247e-86
CAMK1	2.86865e-170	0.396167	0.354	0.089	9.25541e-166
CCDC80	2.96369e-179	0.39613	0.379	0.091	9.56204e-175
ZNF462	5.7198e-113	0.395961	0.386	0.13	1.84544e-108
ATL3	4.17521e-72	0.395622	0.49	0.256	1.34709e-67
ST6GALNAC6	1.47891e-91	0.395268	0.418	0.175	4.77156e-87
RASSF8	4.56386e-109	0.395168	0.41	0.147	1.47248e-104
EIF2B3	9.51506e-51	0.395035	0.474	0.275	3.06994e-46
PDK4	2.26764e-64	0.394909	0.251	0.088	7.31631e-60
ANXA5	6.8434e-73	0.394851	0.763	0.527	2.20795e-68
PNISR	1.66659e-44	0.394393	0.826	0.655	5.37709e-40
ITGA9-AS1	2.00156e-145	0.394185	0.312	0.08	6.45782e-141
RAMP1	1.63594e-153	0.394108	0.258	0.053	5.27818e-149
TPT1-AS1	7.83854e-46	0.393795	0.495	0.301	2.52903e-41
DYNC2LI1	4.08628e-92	0.393712	0.343	0.127	1.3184e-87
RIN2	4.9807e-64	0.393669	0.492	0.238	1.60697e-59
ABTB1	3.70006e-117	0.393422	0.419	0.15	1.19379e-112
GNB4	4.61887e-110	0.393175	0.478	0.187	1.49023e-105
TPM4	2.10421e-57	0.392799	0.839	0.645	6.78901e-53
ADAP2	2.36686e-147	0.392719	0.377	0.103	7.63644e-143
IFI27	4.26455e-154	0.392452	0.747	0.305	1.37591e-149
SENP6	2.93464e-46	0.39233	0.758	0.57	9.46834e-42
PTH1R	0	0.391614	0.259	0.022	0
CLEC11A	4.18721e-150	0.391592	0.329	0.084	1.35096e-145
SLIRP	7.10056e-60	0.391177	0.631	0.426	2.29092e-55
ATXN2	3.48415e-47	0.391064	0.657	0.45	1.12413e-42
MRPL32	8.6394e-75	0.390895	0.478	0.249	2.78742e-70
EOGT	2.62199e-37	0.390672	0.274	0.137	8.45958e-33
KHDRBS3	2.40694e-134	0.390007	0.297	0.077	7.76574e-130
MAPK10	9.49034e-117	0.389908	0.392	0.126	3.06196e-112
NXN	8.73548e-87	0.389792	0.468	0.188	2.81841e-82
SLC9A3R2	4.25974e-142	0.389791	0.452	0.148	1.37436e-137
DYNLT3	1.91526e-93	0.389254	0.455	0.196	6.1794e-89
SPART	1.48791e-100	0.387105	0.522	0.228	4.8006e-96
NORAD	2.80853e-67	0.387058	0.646	0.403	9.06144e-63
SYPL1	1.76145e-71	0.386284	0.571	0.313	5.68315e-67
MEIS3	3.93308e-297	0.385424	0.279	0.037	1.26897e-292
USP13	2.33328e-101	0.385311	0.305	0.096	7.52808e-97
TTC7B	3.02518e-92	0.383327	0.35	0.128	9.76044e-88
PALMD	2.18375e-150	0.383102	0.416	0.118	7.04564e-146
PPFIBP2	1.99324e-68	0.382934	0.374	0.172	6.43098e-64
SLC25A25	2.41581e-52	0.382879	0.441	0.238	7.79436e-48
NDUFB8	6.64788e-52	0.381649	0.745	0.576	2.14487e-47
CFL2	1.1799e-92	0.381596	0.362	0.141	3.80682e-88
EHBP1	3.4857e-51	0.381475	0.636	0.409	1.12463e-46
PICALM	7.81944e-81	0.381201	0.903	0.681	2.52286e-76
SON	1.30448e-54	0.380778	0.896	0.736	4.20879e-50
MGMT	3.66982e-53	0.379329	0.659	0.438	1.18403e-48
CHSY1	7.33046e-77	0.379271	0.598	0.325	2.3651e-72
ERCC6L2	6.70281e-45	0.379075	0.53	0.337	2.1626e-40
TCEA2	3.1566e-108	0.37862	0.386	0.14	1.01844e-103
PODXL2	1.45159e-182	0.378087	0.262	0.051	4.68341e-178
ARHGAP5	3.97216e-71	0.377919	0.586	0.322	1.28158e-66
SIVA1	5.20406e-50	0.377813	0.624	0.435	1.67904e-45
FAM168A	6.73451e-48	0.376505	0.529	0.328	2.17282e-43
MTUS1	8.97665e-118	0.3758	0.516	0.194	2.89623e-113
EMILIN1	1.50836e-284	0.375667	0.358	0.058	4.86656e-280
MTURN	4.31944e-125	0.375594	0.357	0.11	1.39362e-120
LUC7L3	1.06577e-51	0.37559	0.794	0.602	3.43861e-47
GRAMD2B	2.6034e-96	0.375448	0.454	0.181	8.39961e-92
DOCK6	1.06215e-93	0.374953	0.293	0.093	3.42693e-89
MICOS13	4.86847e-58	0.374828	0.606	0.401	1.57076e-53
AK3	8.68611e-50	0.373801	0.501	0.306	2.80249e-45
SLC25A27	5.60082e-107	0.37325	0.259	0.071	1.80705e-102
STK38L	4.49234e-63	0.372434	0.478	0.259	1.44941e-58
AC138123.1	8.55126e-15	0.372276	0.305	0.222	2.75898e-10
INVS	7.792e-39	0.371118	0.498	0.312	2.51401e-34
NFE2L1	2.40936e-75	0.371007	0.499	0.255	7.77356e-71
TULP3	1.85662e-85	0.37049	0.343	0.13	5.9902e-81
RDH5	8.63604e-124	0.370146	0.267	0.066	2.78633e-119
PRXL2C	1.80357e-91	0.370077	0.419	0.173	5.81903e-87
LTBP4	1.47913e-54	0.369972	0.353	0.17	4.77227e-50
VPS13D	1.10563e-35	0.369612	0.664	0.481	3.56721e-31
DDX17	2.39206e-46	0.369273	0.888	0.722	7.71774e-42
PRRT2	0	0.369244	0.265	0.028	0
FADS2	3.72689e-139	0.368393	0.289	0.071	1.20244e-134
JAK1	5.50033e-52	0.368124	0.886	0.713	1.77463e-47
AP001528.1	4.33017e-114	0.367768	0.262	0.068	1.39709e-109
NGRN	6.59636e-65	0.367726	0.494	0.272	2.12825e-60
ARL2	6.86013e-71	0.367637	0.508	0.267	2.21335e-66
COX5B	1.42503e-56	0.366743	0.785	0.623	4.59772e-52
TGFB3	1.41138e-161	0.366732	0.26	0.053	4.55368e-157
IFI27L2	2.94927e-48	0.36617	0.568	0.383	9.51553e-44
RTL8A	7.74377e-118	0.366059	0.366	0.123	2.49845e-113
CCL2	6.49017e-33	0.36593	0.256	0.124	2.09399e-28
ITGAV	5.66406e-59	0.365698	0.508	0.281	1.82745e-54
TOX2	3.09964e-102	0.365666	0.353	0.113	1.00007e-97
TEAD2	2.21876e-206	0.365629	0.283	0.051	7.15861e-202
PURA	6.73712e-56	0.365062	0.63	0.409	2.17366e-51
SUMO2	1.8002e-55	0.364847	0.84	0.702	5.80815e-51
DCTN2	4.15406e-59	0.364333	0.536	0.331	1.34027e-54
TMEM165	2.83243e-40	0.362789	0.682	0.509	9.13854e-36
RILPL1	9.01444e-93	0.362302	0.362	0.133	2.90842e-88
SYNPO	1.12792e-134	0.362273	0.366	0.11	3.63913e-130
FBXL2	2.51324e-53	0.362228	0.265	0.108	8.10873e-49
PLK2	1.36112e-96	0.361117	0.364	0.13	4.39152e-92
CHST3	1.11434e-236	0.361084	0.267	0.041	3.59529e-232
CDS2	2.24053e-57	0.360578	0.478	0.266	7.22884e-53
A4GALT	3.8911e-168	0.359862	0.424	0.116	1.25542e-163
SEC31A	1.56457e-43	0.359505	0.704	0.509	5.04794e-39
NDUFB4	9.44945e-51	0.359197	0.713	0.533	3.04877e-46
BMPR2	2.02657e-60	0.358478	0.688	0.424	6.53854e-56
NDUFS1	5.02703e-47	0.357961	0.507	0.315	1.62192e-42
MT-CO1	1.04721e-42	0.357932	0.997	0.979	3.37871e-38
CHD4	1.59691e-54	0.357619	0.668	0.447	5.15227e-50
NDUFA5	3.00098e-58	0.357426	0.597	0.388	9.68237e-54
GPR4	0	0.356901	0.25	0.011	0
BARX1	0	0.356674	0.26	0.027	0
PPARG	2.18409e-54	0.356377	0.313	0.134	7.04674e-50
VAV2	3.76226e-63	0.356141	0.353	0.159	1.21386e-58
LRRFIP2	2.11473e-52	0.355976	0.598	0.379	6.82297e-48
NCS1	2.04015e-148	0.355563	0.308	0.075	6.58235e-144
CLOCK	4.29644e-42	0.355332	0.478	0.3	1.3862e-37
LIMS2	1.09778e-174	0.35513	0.309	0.066	3.54186e-170
WDFY2	5.88766e-54	0.354255	0.589	0.346	1.89959e-49
C3orf70	7.38019e-123	0.35412	0.278	0.075	2.38114e-118
MT-ND4	1.07461e-59	0.353902	0.997	0.972	3.46712e-55
GULP1	3.9407e-80	0.353482	0.343	0.127	1.27143e-75
TP53I11	7.51729e-110	0.353259	0.327	0.102	2.42538e-105
ECE1	5.04279e-69	0.352864	0.608	0.338	1.62701e-64
SRP14	2.11328e-55	0.352476	0.878	0.77	6.81827e-51
ANKRD26	6.78187e-38	0.352472	0.387	0.221	2.1881e-33
SPEN	1.81198e-47	0.352329	0.622	0.421	5.84616e-43
COMMD1	2.92894e-35	0.35151	0.641	0.477	9.44992e-31
GSC	4.47393e-282	0.351433	0.28	0.038	1.44347e-277
RAC1	1.15916e-64	0.351094	0.849	0.636	3.73991e-60
GPR161	3.94885e-191	0.351085	0.262	0.047	1.27406e-186
CEP162	2.25931e-59	0.35101	0.339	0.15	7.28944e-55
GSTA4	1.90724e-122	0.350901	0.288	0.078	6.15353e-118
TMEM204	6.02193e-103	0.350853	0.329	0.104	1.94291e-98
NDUFA13	1.56377e-48	0.350276	0.803	0.664	5.04534e-44
CLIP2	2.23312e-54	0.349787	0.323	0.144	7.20493e-50
ZRANB2	1.28693e-41	0.34956	0.694	0.516	4.15214e-37
DYNC2H1	4.00159e-104	0.349511	0.434	0.159	1.29107e-99
NT5DC1	3.30246e-39	0.349059	0.555	0.367	1.06551e-34
MKLN1	1.66547e-38	0.348974	0.79	0.631	5.37348e-34
TRAK2	2.24601e-68	0.348955	0.454	0.223	7.24653e-64
TNRC6C	9.61596e-39	0.348667	0.621	0.422	3.10249e-34
ENDOD1	7.863e-118	0.348601	0.339	0.104	2.53692e-113
ZNF521	8.2327e-101	0.347996	0.354	0.112	2.6562e-96
DDX1	1.27065e-60	0.347598	0.531	0.312	4.09964e-56
MAP4K3	6.78667e-46	0.347392	0.582	0.368	2.18965e-41
THRA	1.1312e-97	0.34738	0.353	0.125	3.64971e-93
BCAR1	2.44022e-110	0.346155	0.312	0.096	7.87312e-106
ADH5	6.58712e-53	0.345758	0.544	0.338	2.12527e-48
HSPA2	2.29835e-92	0.345603	0.252	0.074	7.4154e-88
MXI1	2.37859e-67	0.344931	0.453	0.224	7.67428e-63
PTPRA	3.16822e-39	0.344831	0.72	0.54	1.02219e-34
FAM228B	4.18536e-73	0.344089	0.406	0.18	1.35036e-68
CD163L1	8.27386e-271	0.344028	0.311	0.047	2.66948e-266
WASL	4.89917e-67	0.344026	0.5	0.263	1.58067e-62
HDGFL3	6.20004e-93	0.343186	0.414	0.16	2.00038e-88
SMIM12	6.02518e-71	0.343163	0.414	0.195	1.94396e-66
GPI	2.004e-44	0.343143	0.551	0.356	6.46571e-40
IQCK	1.81805e-75	0.342962	0.323	0.123	5.86576e-71
MIR4435-2HG	7.53339e-23	0.342737	0.592	0.448	2.43057e-18
ZC3H13	3.72119e-39	0.342653	0.622	0.442	1.2006e-34
PHPT1	3.50834e-46	0.342381	0.608	0.42	1.13193e-41
C1orf198	1.90724e-204	0.342135	0.296	0.056	6.15351e-200
HECTD2	4.99371e-68	0.342049	0.321	0.13	1.61117e-63
ARGLU1	1.48078e-39	0.342049	0.795	0.626	4.77759e-35
CBX7	2.00956e-47	0.341977	0.354	0.179	6.48365e-43
SPRY1	8.61066e-124	0.341015	0.533	0.2	2.77814e-119
ITGB1BP1	2.26415e-50	0.3407	0.501	0.295	7.30504e-46
ADD1	2.81064e-43	0.340365	0.656	0.471	9.06825e-39
PHC2	1.11712e-65	0.340364	0.517	0.276	3.60428e-61
ZNF248	1.91558e-35	0.34029	0.325	0.179	6.18042e-31
AC023157.3	7.44049e-102	0.339046	0.265	0.075	2.4006e-97
GADD45A	6.71802e-51	0.338816	0.462	0.262	2.1675e-46
CDC42EP1	7.02248e-131	0.338421	0.29	0.076	2.26573e-126
KANTR	1.7069e-40	0.337779	0.401	0.228	5.50716e-36
SERTAD1	6.47358e-32	0.337521	0.433	0.279	2.08864e-27
DUT	1.42294e-46	0.33738	0.556	0.358	4.59097e-42
CDKN1C	1.72089e-117	0.337245	0.406	0.139	5.55228e-113
GINM1	6.10998e-58	0.336849	0.495	0.284	1.97133e-53
TSPAN3	8.27201e-82	0.336845	0.594	0.33	2.66888e-77
EFEMP2	3.70595e-132	0.3364	0.343	0.097	1.19569e-127
ZNF503	1.02102e-107	0.335954	0.3	0.09	3.29423e-103
TBCK	7.8346e-24	0.335805	0.524	0.384	2.52775e-19
MARC2	9.16818e-107	0.335713	0.266	0.075	2.95802e-102
SRRM2	1.03827e-44	0.335597	0.857	0.695	3.34986e-40
PTPN21	8.87135e-139	0.335106	0.273	0.065	2.86225e-134
UBR3	8.04439e-34	0.335042	0.63	0.468	2.59544e-29
CD248	1.43644e-216	0.334839	0.296	0.051	4.63453e-212
RAB20	4.21945e-70	0.334786	0.353	0.141	1.36136e-65
ZNF428	6.69774e-60	0.334625	0.535	0.311	2.16096e-55
LAPTM4B	1.09361e-82	0.334168	0.357	0.136	3.52842e-78
HOOK3	2.04074e-44	0.334155	0.643	0.441	6.58423e-40
NDUFV3	3.27063e-44	0.334123	0.501	0.323	1.05524e-39
PPP1R10	2.05706e-21	0.334081	0.623	0.519	6.63688e-17
TRIM13	2.09794e-30	0.333083	0.391	0.243	6.76881e-26
CALU	1.88264e-42	0.333081	0.553	0.372	6.07416e-38
TRNP1	4.962e-209	0.332638	0.251	0.041	1.60094e-204
MPZL1	1.04103e-53	0.332557	0.438	0.241	3.35879e-49
ARHGEF11	3.29991e-55	0.332241	0.348	0.164	1.06468e-50
NT5C3B	7.73324e-94	0.332175	0.332	0.12	2.49505e-89
AAMDC	5.70053e-68	0.332085	0.47	0.236	1.83922e-63
TPST1	1.11139e-57	0.331976	0.391	0.184	3.58578e-53
C1RL	1.11587e-28	0.331621	0.346	0.21	3.60023e-24
MTSS2	8.81853e-125	0.330833	0.268	0.068	2.84521e-120
RAB2A	5.37713e-52	0.330577	0.81	0.65	1.73488e-47
NIT2	3.28219e-65	0.330289	0.38	0.178	1.05897e-60
ITPRIPL2	9.59156e-71	0.330285	0.411	0.194	3.09462e-66
CSF1	3.17133e-130	0.330122	0.358	0.103	1.0232e-125
AC008014.1	1.2198e-11	0.329719	0.418	0.32	3.93556e-07
MORF4L1	8.24311e-51	0.329389	0.836	0.676	2.65956e-46
NEO1	5.41347e-61	0.328754	0.34	0.147	1.7466e-56
LINC00476	8.78524e-37	0.32853	0.318	0.17	2.83447e-32
ACKR3	2.36106e-103	0.328485	0.255	0.07	7.61773e-99
GATA2-AS1	9.92423e-214	0.328145	0.252	0.04	3.20195e-209
VEZF1	1.70652e-55	0.32809	0.412	0.212	5.50591e-51
ZFYVE16	1.10027e-47	0.327719	0.502	0.304	3.5499e-43
EVA1C	3.54667e-74	0.327189	0.603	0.293	1.1443e-69
WWC3	5.36143e-47	0.32714	0.404	0.223	1.72981e-42
ADAMTS9	7.93594e-70	0.327114	0.308	0.114	2.56045e-65
SPIN1	2.34342e-55	0.3265	0.501	0.275	7.5608e-51
UBXN2A	1.34991e-36	0.326344	0.426	0.26	4.35536e-32
CSF1R	1.16666e-56	0.32631	0.274	0.102	3.7641e-52
COLQ	1.16702e-66	0.325396	0.253	0.089	3.76528e-62
ASXL1	1.79129e-28	0.325149	0.65	0.508	5.77943e-24
KCTD10	2.51013e-76	0.325029	0.335	0.131	8.09867e-72
BCL9L	3.29224e-78	0.324171	0.432	0.188	1.06221e-73
ATF7	5.69794e-37	0.324153	0.523	0.343	1.83838e-32
CTDSP2	1.42058e-50	0.324068	0.492	0.294	4.58337e-46
GFPT1	2.32911e-34	0.323867	0.523	0.357	7.51463e-30
ASB13	6.20526e-132	0.323182	0.252	0.059	2.00206e-127
FAM20C	9.15993e-131	0.322679	0.286	0.072	2.95536e-126
NAV2	1.93721e-27	0.322158	0.329	0.194	6.25021e-23
ARHGEF2	5.56619e-43	0.322143	0.441	0.259	1.79588e-38
ACADVL	4.01215e-49	0.322029	0.528	0.345	1.29448e-44
KCTD1	2.19611e-66	0.321872	0.336	0.138	7.08551e-62
ZSCAN18	2.70299e-86	0.32124	0.309	0.107	8.72093e-82
MBNL2	3.97639e-35	0.321181	0.719	0.508	1.28294e-30
ISLR	5.97977e-174	0.321076	0.308	0.065	1.92931e-169
HIBADH	3.01805e-33	0.320907	0.427	0.264	9.73744e-29
ENTPD1	6.77117e-62	0.32052	0.518	0.272	2.18465e-57
AC090517.5	1.74853e-50	0.320198	0.262	0.109	5.64146e-46
IGFBP6	1.81582e-134	0.319813	0.342	0.093	5.85856e-130
PHLDA3	3.54676e-97	0.31969	0.294	0.093	1.14433e-92
USP22	5.61654e-50	0.318959	0.578	0.368	1.81212e-45
UNC13B	4.52713e-61	0.318748	0.316	0.135	1.46063e-56
IFITM1	2.07903e-39	0.318048	0.558	0.344	6.70779e-35
C7orf50	2.86752e-40	0.317903	0.494	0.329	9.25176e-36
ATP6AP2	1.22356e-43	0.317556	0.63	0.447	3.9477e-39
NDUFB2	3.91473e-44	0.31737	0.738	0.564	1.26305e-39
SPATA6	7.11484e-81	0.317327	0.342	0.129	2.29553e-76
ATP5ME	9.18117e-41	0.317273	0.778	0.626	2.96221e-36
TCEAL3	1.18753e-69	0.317139	0.385	0.175	3.83144e-65
DYNC1H1	9.82216e-42	0.316911	0.715	0.531	3.16902e-37
NCK2	6.94504e-45	0.316709	0.683	0.469	2.24075e-40
CTSO	1.15739e-68	0.316393	0.327	0.134	3.73419e-64
BACH1	1.85224e-32	0.316173	0.623	0.454	5.97606e-28
HERC2	4.88912e-39	0.315732	0.594	0.414	1.57742e-34
GLT8D2	7.36789e-156	0.315563	0.32	0.075	2.37718e-151
WASF2	4.97208e-43	0.315527	0.788	0.583	1.60419e-38
USP47	1.77999e-40	0.315497	0.734	0.551	5.74298e-36
RORA	1.13628e-35	0.315363	0.764	0.531	3.6661e-31
THBS1	8.86931e-72	0.315037	0.414	0.175	2.86159e-67
FANCC	1.34489e-24	0.31502	0.297	0.179	4.33916e-20
FARP2	1.5951e-38	0.314976	0.442	0.272	5.14644e-34
TSTD3	7.75829e-39	0.314296	0.356	0.193	2.50314e-34
ARL6IP4	4.47291e-43	0.314203	0.748	0.592	1.44314e-38
VEZT	6.74194e-37	0.314137	0.526	0.354	2.17522e-32
ROBO1	8.61371e-166	0.314082	0.525	0.167	2.77913e-161
BSG	1.50256e-42	0.313745	0.638	0.467	4.84788e-38
SH3D19	1.56361e-42	0.313603	0.414	0.217	5.04484e-38
EIF4G2	3.9262e-48	0.313022	0.808	0.644	1.26675e-43
CZIB	1.66793e-76	0.312996	0.415	0.188	5.38139e-72
FKBP4	8.03408e-59	0.312418	0.348	0.164	2.59212e-54
AF117829.1	2.13114e-28	0.312005	0.368	0.228	6.87591e-24
DNM1L	5.45692e-39	0.311749	0.539	0.354	1.76062e-34
FBXO9	3.46711e-40	0.311108	0.485	0.312	1.11863e-35
KIFAP3	3.54664e-33	0.311023	0.438	0.277	1.14429e-28
HDDC2	6.57235e-44	0.310917	0.431	0.256	2.1205e-39
KIAA0355	2.66885e-42	0.310708	0.518	0.314	8.61078e-38
LATS2	8.66643e-54	0.310399	0.41	0.209	2.79614e-49
MYO6	1.5685e-68	0.310132	0.453	0.209	5.0606e-64
JPX	3.17978e-29	0.309197	0.624	0.465	1.02592e-24
COX6A1	1.85841e-46	0.309	0.78	0.622	5.99597e-42
CDKN1A	4.64967e-26	0.308966	0.388	0.25	1.50017e-21
ZHX3	8.41065e-40	0.308622	0.353	0.189	2.71361e-35
C20orf194	4.79315e-45	0.308415	0.571	0.333	1.54646e-40
NDUFS2	3.52966e-42	0.30829	0.514	0.34	1.13881e-37
ATP5F1B	1.40056e-42	0.308242	0.709	0.534	4.51876e-38
MRPL19	1.14074e-48	0.308113	0.441	0.254	3.68048e-44
THBD	1.23798e-96	0.30781	0.347	0.115	3.99421e-92
CFDP1	1.67728e-43	0.307461	0.613	0.407	5.41158e-39
MIR22HG	3.75257e-31	0.307392	0.309	0.175	1.21073e-26
RABAC1	1.08497e-35	0.307262	0.728	0.545	3.50056e-31
ACACB	3.00934e-55	0.306754	0.379	0.184	9.70935e-51
CTTNBP2	5.04743e-66	0.306359	0.256	0.09	1.6285e-61
DIAPH2	4.51967e-30	0.306319	0.656	0.449	1.45823e-25
ZNF254	2.97561e-32	0.305808	0.404	0.247	9.60052e-28
KIAA1328	1.30765e-29	0.305335	0.475	0.309	4.219e-25
PTPN12	2.89017e-58	0.304469	0.612	0.351	9.32484e-54
AHR	4.95702e-55	0.30437	0.676	0.405	1.59933e-50
LZTS2	1.0258e-83	0.303442	0.283	0.096	3.30964e-79
DICER1	1.82407e-46	0.303338	0.615	0.404	5.88518e-42
PPP2R5E	2.4291e-39	0.302903	0.676	0.495	7.83724e-35
LRP11	9.72701e-96	0.302811	0.327	0.11	3.13832e-91
FEZ1	1.37073e-186	0.302653	0.267	0.049	4.42252e-182
SNHG18	2.4623e-134	0.301756	0.287	0.072	7.94435e-130
COX7B	1.10946e-40	0.301328	0.709	0.549	3.57955e-36
CYC1	2.08916e-48	0.301176	0.499	0.313	6.74046e-44
MAGEF1	8.31282e-72	0.300682	0.373	0.168	2.68205e-67
KLHDC8B	1.54842e-138	0.300601	0.251	0.057	4.99584e-134
ARHGEF10	2.60729e-66	0.300405	0.296	0.114	8.41216e-62
CAPS2	6.14058e-35	0.299853	0.286	0.145	1.9812e-30
HMGN2	1.9397e-49	0.29975	0.76	0.567	6.25823e-45
TMEM131L	4.76515e-33	0.299684	0.576	0.377	1.53743e-28
PDGFC	1.78295e-73	0.299278	0.308	0.113	5.75252e-69
WLS	5.16153e-85	0.299082	0.376	0.145	1.66532e-80
SMC6	8.03604e-28	0.299017	0.457	0.309	2.59275e-23
U2SURP	1.49147e-30	0.29863	0.619	0.469	4.81206e-26
KIAA1109	5.26185e-37	0.298599	0.661	0.463	1.69768e-32
TUSC3	6.57383e-94	0.298524	0.321	0.107	2.12098e-89
IL6ST	2.88687e-41	0.298497	0.705	0.498	9.31421e-37
MICAL1	7.36871e-64	0.297578	0.303	0.118	2.37744e-59
ZNF423	7.0801e-75	0.297285	0.25	0.079	2.28432e-70
CCDC92	2.31778e-45	0.2971	0.366	0.185	7.47807e-41
RTN4	1.83129e-48	0.296896	0.803	0.578	5.90848e-44
LONRF1	7.3275e-54	0.29658	0.346	0.163	2.36414e-49
PIGK	1.81952e-32	0.296351	0.386	0.239	5.8705e-28
ZBTB4	7.25213e-32	0.296322	0.408	0.251	2.33983e-27
CCN4	5.6069e-192	0.296253	0.305	0.058	1.80901e-187
NPHP3	1.33388e-36	0.295969	0.397	0.232	4.30364e-32
VWA8	4.95448e-32	0.295872	0.604	0.44	1.59851e-27
CBX5	3.37105e-48	0.295747	0.517	0.315	1.08764e-43
CYSTM1	1.13966e-86	0.295427	0.665	0.386	3.67699e-82
MYL6B	9.14768e-50	0.295313	0.381	0.206	2.95141e-45
NECTIN3	1.11487e-86	0.295204	0.328	0.114	3.59703e-82
SLC12A4	2.39983e-100	0.294037	0.27	0.08	7.74281e-96
TMEM184B	1.65585e-36	0.293973	0.421	0.261	5.34245e-32
PLEKHG3	2.1255e-122	0.293896	0.256	0.062	6.85772e-118
MICOS10	1.79638e-44	0.293546	0.719	0.532	5.79585e-40
CYFIP1	1.12744e-53	0.293063	0.48	0.265	3.63756e-49
KIDINS220	1.16233e-40	0.292841	0.588	0.388	3.75014e-36
CCDC14	1.2286e-30	0.292178	0.416	0.261	3.96397e-26
FBXL3	3.52973e-45	0.292141	0.446	0.26	1.13883e-40
NUBPL	4.70134e-26	0.292083	0.438	0.293	1.51684e-21
COPS6	2.20043e-42	0.291557	0.547	0.369	7.09946e-38
MINDY4	3.65773e-70	0.291343	0.25	0.084	1.18013e-65
SLC20A2	3.0458e-42	0.291337	0.517	0.319	9.82696e-38
NME2	4.66912e-46	0.291069	0.866	0.677	1.50645e-41
ZNFX1	1.3599e-51	0.290894	0.514	0.293	4.38757e-47
ZNF580	3.10757e-42	0.290088	0.357	0.198	1.00263e-37
LARS	1.94125e-32	0.289626	0.501	0.335	6.26324e-28
HDAC8	1.91385e-22	0.289466	0.517	0.378	6.17484e-18
ZNF358	4.43658e-66	0.289452	0.326	0.141	1.43142e-61
MXRA8	1.92088e-192	0.289411	0.319	0.062	6.19754e-188
SCPEP1	1.8186e-55	0.289252	0.497	0.278	5.86753e-51
TCAIM	1.26242e-28	0.289204	0.334	0.198	4.07308e-24
EIF4A2	1.23551e-36	0.289105	0.756	0.62	3.98624e-32
PNRC1	6.90274e-40	0.289072	0.841	0.708	2.2271e-35
METTL15	2.91504e-22	0.288291	0.513	0.373	9.40508e-18
RSRC1	3.75118e-27	0.288007	0.647	0.497	1.21028e-22
SACS	5.46974e-59	0.287915	0.302	0.123	1.76476e-54
SCARB2	2.46189e-37	0.28786	0.492	0.321	7.94303e-33
EIF5B	3.77446e-31	0.287479	0.657	0.514	1.21779e-26
VPS28	5.73549e-41	0.286677	0.674	0.496	1.8505e-36
JADE1	9.45398e-27	0.286648	0.384	0.247	3.05023e-22
GOLGB1	4.35537e-37	0.286567	0.726	0.539	1.40522e-32
EXOC6B	2.2181e-39	0.286213	0.669	0.451	7.15646e-35
VDAC3	2.22134e-46	0.286152	0.553	0.36	7.16692e-42
MLF2	4.96635e-40	0.286095	0.518	0.353	1.60234e-35
SCML1	3.90047e-57	0.28467	0.321	0.14	1.25845e-52
CTBP2	5.10177e-72	0.284664	0.589	0.291	1.64603e-67
SPTSSA	2.01895e-51	0.28454	0.408	0.224	6.51395e-47
PKD1	1.0528e-57	0.284387	0.343	0.158	3.39674e-53
LRP1	4.71845e-98	0.284217	0.502	0.197	1.52236e-93
LDB2	2.12743e-280	0.283408	0.688	0.174	6.86394e-276
ZNF37A	7.62432e-29	0.283375	0.438	0.298	2.45991e-24
CTNND1	1.58391e-60	0.282652	0.585	0.309	5.11033e-56
DDX39B	5.36363e-30	0.282629	0.634	0.484	1.73052e-25
NSRP1	6.85911e-35	0.282527	0.594	0.426	2.21302e-30
CD27-AS1	1.51829e-90	0.282467	0.258	0.079	4.89861e-86
SOCS2	1.21625e-93	0.282267	0.294	0.093	3.92412e-89
RAPGEF2	1.11597e-39	0.281202	0.702	0.501	3.60058e-35
RWDD1	1.25118e-30	0.280898	0.606	0.463	4.03682e-26
TRAF5	8.93633e-55	0.280807	0.439	0.212	2.88322e-50
SULF1	1.73116e-166	0.280786	0.471	0.139	5.58542e-162
ELOB	2.52258e-41	0.280696	0.806	0.656	8.13886e-37
PHLPP1	5.84333e-43	0.280564	0.437	0.236	1.88529e-38
CAMLG	6.01805e-40	0.280513	0.543	0.36	1.94166e-35
PDCD5	2.31302e-42	0.280436	0.562	0.384	7.46273e-38
DENND5A	4.16649e-94	0.280155	0.53	0.239	1.34428e-89
ACYP2	5.53843e-27	0.279992	0.606	0.454	1.78692e-22
STRN3	1.59645e-36	0.279808	0.613	0.43	5.1508e-32
CEP57L1	1.06526e-43	0.279161	0.281	0.133	3.43695e-39
DOCK7	1.58744e-42	0.278871	0.403	0.22	5.12171e-38
GADD45GIP1	7.85876e-38	0.278681	0.592	0.425	2.53555e-33
RRAGA	1.05045e-55	0.278545	0.447	0.243	3.38917e-51
SPRY2	1.87021e-78	0.278521	0.265	0.087	6.03404e-74
METRN	5.23056e-45	0.278413	0.366	0.2	1.68759e-40
SOD1	2.24895e-47	0.278275	0.752	0.576	7.25603e-43
ZMIZ1	5.14419e-25	0.278079	0.433	0.284	1.65972e-20
SNX18	2.10694e-59	0.278023	0.382	0.182	6.79783e-55
SLC39A1	5.39569e-46	0.27734	0.407	0.226	1.74087e-41
SUDS3	9.82441e-30	0.277256	0.422	0.275	3.16975e-25
LTBR	7.19491e-61	0.276899	0.331	0.145	2.32136e-56
DEK	6.23053e-46	0.276583	0.755	0.524	2.01022e-41
SOS2	1.23208e-42	0.276573	0.635	0.425	3.97519e-38
UFSP2	1.72414e-35	0.276513	0.394	0.243	5.56276e-31
TP53INP2	3.26686e-93	0.276511	0.256	0.075	1.05402e-88
PCGF5	1.39619e-22	0.276255	0.57	0.442	4.50466e-18
RUFY2	1.03495e-40	0.27623	0.384	0.214	3.33915e-36
ARHGEF9	1.87203e-34	0.276153	0.38	0.22	6.03993e-30
ATE1	4.57796e-24	0.276104	0.526	0.386	1.47703e-19
WBP4	2.30528e-27	0.275761	0.378	0.239	7.43776e-23
ENOX1	1.29278e-86	0.275619	0.258	0.076	4.17104e-82
FMC1	2.00959e-47	0.275557	0.35	0.181	6.48376e-43
FAM193B	9.03367e-22	0.275419	0.321	0.205	2.91462e-17
GAS6	7.64715e-42	0.274766	0.486	0.292	2.46728e-37
CCDC18-AS1	1.44068e-22	0.274407	0.526	0.385	4.64822e-18
ANAPC11	1.05419e-36	0.274224	0.604	0.443	3.40125e-32
GIPC1	2.38931e-66	0.273111	0.421	0.198	7.70886e-62
COMT	5.38126e-35	0.272889	0.566	0.384	1.73621e-30
PXDN	1.70094e-72	0.272592	0.294	0.106	5.48792e-68
HCG17	1.57265e-29	0.272486	0.287	0.156	5.07399e-25
NQO2	2.02983e-35	0.27232	0.361	0.209	6.54906e-31
FAM210B	2.47287e-66	0.271981	0.372	0.167	7.97846e-62
MTHFR	5.14771e-33	0.27171	0.321	0.179	1.66086e-28
HECTD4	5.67935e-24	0.271609	0.543	0.404	1.83239e-19
PHKB	9.65929e-31	0.271147	0.652	0.472	3.11647e-26
HNRNPR	2.54416e-44	0.271066	0.709	0.508	8.20849e-40
RBMS2	4.99934e-51	0.271037	0.37	0.178	1.61299e-46
DMWD	2.44208e-58	0.270915	0.32	0.14	7.87914e-54
NUMA1	4.75352e-34	0.270769	0.525	0.353	1.53368e-29
DVL3	1.52946e-34	0.270629	0.313	0.173	4.93466e-30
TCEAL8	3.06959e-45	0.270384	0.455	0.275	9.90373e-41
CTSF	2.68431e-66	0.270129	0.3	0.119	8.66064e-62
HRH2	3.45945e-90	0.270106	0.29	0.089	1.11616e-85
BCL7C	1.50611e-43	0.270097	0.518	0.321	4.8593e-39
CAMKK2	5.00351e-51	0.269875	0.372	0.191	1.61433e-46
PTPN14	9.85326e-91	0.269765	0.412	0.152	3.17906e-86
PIN4	4.43559e-41	0.269734	0.465	0.287	1.4311e-36
OPHN1	1.1745e-40	0.269686	0.296	0.142	3.78942e-36
ZNF322	1.11055e-35	0.269661	0.325	0.18	3.58309e-31
PPP2R3A	3.24914e-31	0.26926	0.274	0.141	1.0483e-26
PGRMC1	3.05845e-75	0.269203	0.483	0.23	9.86779e-71
NDUFB1	4.58054e-32	0.268863	0.68	0.53	1.47787e-27
BTBD3	3.13414e-71	0.268314	0.294	0.11	1.0112e-66
SLC12A2	9.55841e-29	0.268295	0.442	0.283	3.08393e-24
REEP3	2.34723e-35	0.268283	0.503	0.326	7.5731e-31
ZNF22	1.13525e-41	0.26768	0.424	0.251	3.66277e-37
MGST2	3.15712e-48	0.267626	0.414	0.216	1.01861e-43
OAT	5.71847e-50	0.267091	0.529	0.31	1.84501e-45
APH1B	1.4764e-36	0.266853	0.324	0.174	4.76347e-32
CUEDC2	1.2163e-36	0.266343	0.403	0.251	3.92428e-32
COX14	2.16724e-37	0.266213	0.559	0.391	6.99238e-33
PARK7	8.84602e-36	0.265958	0.756	0.62	2.85408e-31
PIP4P2	4.68576e-55	0.265885	0.317	0.142	1.51181e-50
MRPL34	5.74457e-34	0.26585	0.479	0.33	1.85343e-29
DHX29	3.38997e-27	0.265759	0.439	0.299	1.09374e-22
FAM92A	5.99106e-91	0.265553	0.25	0.074	1.93295e-86
KIF5B	1.19886e-33	0.265303	0.702	0.538	3.868e-29
TNC	8.3427e-20	0.26519	0.262	0.149	2.69169e-15
SUCLA2	2.39341e-32	0.26511	0.457	0.298	7.72208e-28
AP3S1	9.3805e-31	0.26496	0.512	0.364	3.02652e-26
DCTN1	3.41327e-43	0.264931	0.338	0.175	1.10126e-38
ICE1	7.38567e-34	0.264745	0.459	0.292	2.38291e-29
NDUFS6	1.24822e-37	0.264517	0.683	0.522	4.02726e-33
SNRNP70	9.51796e-32	0.264465	0.622	0.472	3.07088e-27
TBC1D16	1.60378e-40	0.264038	0.286	0.136	5.17444e-36
PRKACA	7.79269e-46	0.264032	0.389	0.211	2.51423e-41
TMEM30A	1.58325e-39	0.264013	0.48	0.306	5.1082e-35
SARS	1.55204e-33	0.263498	0.53	0.373	5.00751e-29
B3GALNT2	8.33704e-33	0.262992	0.368	0.22	2.68986e-28
MSRB2	1.67196e-44	0.262906	0.386	0.216	5.39442e-40
DEGS1	2.37745e-38	0.262856	0.471	0.29	7.67062e-34
ALDH7A1	6.7056e-97	0.262787	0.411	0.153	2.16349e-92
KCTD3	7.41211e-55	0.262729	0.285	0.122	2.39144e-50
OTUD7B	2.62831e-29	0.262451	0.301	0.166	8.47999e-25
TSPAN9	6.97222e-61	0.262029	0.325	0.134	2.24952e-56
ZNF608	3.74227e-46	0.261825	0.272	0.118	1.20741e-41
AAMP	8.01383e-29	0.261379	0.393	0.257	2.58558e-24
FAAP20	1.58602e-29	0.261176	0.474	0.331	5.11712e-25
ZNF302	3.8755e-39	0.261117	0.393	0.225	1.25039e-34
MRPL2	1.22377e-39	0.260885	0.331	0.179	3.94838e-35
SLC39A11	2.72135e-15	0.260816	0.571	0.457	8.78016e-11
SMARCE1	1.01062e-37	0.260497	0.518	0.337	3.26065e-33
HYI	2.31019e-43	0.260439	0.303	0.154	7.45359e-39
NARS	8.91774e-31	0.260326	0.52	0.363	2.87722e-26
HTRA1	1.04431e-151	0.260167	0.464	0.14	3.36936e-147
PHACTR4	1.25091e-30	0.260116	0.639	0.461	4.03592e-26
CRYZL1	3.37472e-30	0.259339	0.359	0.217	1.08882e-25
ARID1B	7.3204e-31	0.259243	0.892	0.729	2.36185e-26
LAMB1	4.27211e-35	0.258908	0.3	0.148	1.37835e-30
ZYG11B	9.15939e-38	0.258849	0.391	0.227	2.95519e-33
EXD3	1.77059e-53	0.258848	0.325	0.149	5.71262e-49
PSMC5	3.64813e-38	0.258517	0.591	0.423	1.17703e-33
AP2A1	2.82047e-33	0.258378	0.403	0.249	9.09997e-29
HNRNPH3	2.00863e-28	0.258326	0.603	0.459	6.48065e-24
ECI1	8.81359e-35	0.2582	0.437	0.285	2.84362e-30
KLC1	1.43648e-25	0.258147	0.579	0.433	4.63465e-21
ZMYM4	1.56024e-30	0.258021	0.56	0.391	5.03396e-26
PUS7	9.37654e-46	0.257938	0.259	0.113	3.02525e-41
SEC63	1.11931e-27	0.257936	0.618	0.46	3.61133e-23
PYURF	5.13806e-38	0.257766	0.551	0.375	1.65774e-33
EI24	6.13265e-45	0.257716	0.429	0.249	1.97864e-40
EZH1	2.12999e-36	0.257685	0.362	0.202	6.8722e-32
ZBTB10	3.5364e-53	0.257671	0.317	0.142	1.14098e-48
BLOC1S1	2.87098e-36	0.257538	0.644	0.477	9.26294e-32
COX20	1.1832e-34	0.257474	0.516	0.345	3.81748e-30
MINDY2	1.28952e-27	0.257376	0.485	0.334	4.16049e-23
POLD2	1.23113e-36	0.257097	0.318	0.173	3.97211e-32
PCBP2	8.92171e-33	0.257019	0.808	0.658	2.8785e-28
TMC4	1.44278e-65	0.256991	0.263	0.093	4.65499e-61
UBTD2	1.18523e-25	0.25672	0.327	0.194	3.82404e-21
DYNLRB1	1.79341e-33	0.256632	0.598	0.445	5.78624e-29
PCNP	6.29439e-28	0.256598	0.56	0.416	2.03082e-23
RUSC1	5.95645e-67	0.256483	0.252	0.089	1.92179e-62
BBX	1.08379e-31	0.256386	0.749	0.579	3.49674e-27
DNAJC8	8.86405e-28	0.256365	0.615	0.474	2.8599e-23
ARFIP1	1.60574e-27	0.256339	0.444	0.297	5.18076e-23
FOXO3	1.12056e-41	0.25617	0.747	0.526	3.61538e-37
ATG13	8.88596e-19	0.256131	0.346	0.239	2.86697e-14
SCCPDH	1.10791e-51	0.25612	0.31	0.14	3.57456e-47
ITGBL1	2.12871e-101	0.256097	0.288	0.08	6.86805e-97
VPS54	5.4771e-21	0.25596	0.48	0.351	1.76713e-16
NDFIP1	1.12379e-38	0.255752	0.719	0.546	3.62581e-34
NR3C2	2.20719e-41	0.255069	0.477	0.259	7.12127e-37
NUDT3	3.73635e-32	0.255051	0.381	0.23	1.2055e-27
FHL3	1.65136e-82	0.254989	0.257	0.081	5.32793e-78
CFI	2.85976e-66	0.25479	0.324	0.127	9.22673e-62
NR1H2	1.16355e-31	0.254594	0.412	0.269	3.75407e-27
TMEM18	4.97335e-32	0.253926	0.331	0.192	1.6046e-27
DNAJC10	1.67671e-32	0.253903	0.453	0.294	5.40974e-28
MRPL55	6.9506e-29	0.253773	0.402	0.27	2.24254e-24
UPF3B	1.15636e-27	0.253754	0.411	0.269	3.73089e-23
HP1BP3	1.31618e-34	0.253708	0.744	0.573	4.24654e-30
IFT52	5.2614e-41	0.253614	0.309	0.154	1.69754e-36
KHDRBS1	2.76154e-24	0.253275	0.652	0.52	8.90984e-20
AL162253.2	1.63928e-19	0.252809	0.332	0.218	5.28898e-15
SMYD4	3.63985e-37	0.252742	0.274	0.134	1.17436e-32
TRAPPC2L	4.34165e-29	0.252722	0.454	0.313	1.40079e-24
SASH1	4.89548e-53	0.252566	0.429	0.206	1.57948e-48
COX7A2	3.16537e-31	0.252289	0.78	0.652	1.02128e-26
CISD1	3.61324e-43	0.251899	0.373	0.202	1.16577e-38
VPS45	1.28567e-28	0.251895	0.403	0.255	4.14808e-24
SMAD4	1.32453e-30	0.251871	0.486	0.327	4.27347e-26
TRIM44	2.12605e-26	0.251803	0.592	0.44	6.85948e-22
CEP126	1.80104e-69	0.251681	0.265	0.091	5.81086e-65
ZNF10	1.33204e-28	0.251361	0.381	0.233	4.29768e-24
GPATCH8	6.77498e-27	0.251059	0.712	0.564	2.18588e-22
TMTC3	2.43047e-57	0.250231	0.341	0.151	7.84168e-53
ARMC2	1.56592e-52	0.250073	0.341	0.156	5.05227e-48

## Sheet: Cycling cell
gene	p_val	avg_log2FC	pct.1	pct.2	p_val_adj
STMN1	0	3.40886	0.88	0.162	0
TOP2A	0	2.92123	0.84	0.028	0
MKI67	0	2.87303	0.854	0.018	0
HIST1H1B	0	2.74731	0.609	0.013	0
RRM2	0	2.6451	0.78	0.02	0
CENPF	0	2.64212	0.771	0.037	0
ASPM	0	2.48691	0.729	0.017	0
NUSAP1	0	2.45977	0.809	0.057	0
TYMS	0	2.34816	0.78	0.033	0
DIAPH3	0	2.09437	0.766	0.022	0
PCLAF	0	1.99283	0.726	0.028	0
UBE2C	0	1.98686	0.68	0.011	0
KNL1	0	1.95139	0.769	0.029	0
CENPE	0	1.76373	0.646	0.038	0
TPX2	0	1.69624	0.706	0.019	0
ARHGAP11B	0	1.62053	0.654	0.054	0
CLSPN	0	1.61803	0.643	0.026	0
KIF11	0	1.58291	0.743	0.032	0
FANCI	0	1.55506	0.697	0.074	0
BIRC5	0	1.54154	0.683	0.013	0
MELK	0	1.52294	0.703	0.023	0
DLGAP5	0	1.50439	0.64	0.008	0
CDK1	0	1.48227	0.669	0.027	0
GTSE1	0	1.42213	0.677	0.013	0
HMMR	0	1.41483	0.626	0.028	0
CDKN3	0	1.40414	0.643	0.037	0
PRC1	0	1.3946	0.686	0.046	0
NCAPG2	0	1.3782	0.669	0.07	0
HIST1H3B	0	1.36336	0.477	0.006	0
NDC80	0	1.34183	0.683	0.045	0
KIF14	0	1.34131	0.611	0.013	0
NCAPG	0	1.32479	0.657	0.013	0
ANLN	0	1.29619	0.591	0.013	0
KIF15	0	1.29103	0.657	0.016	0
BRIP1	0	1.27448	0.574	0.045	0
CCNB1	0	1.26811	0.429	0.028	0
KIFC1	0	1.26263	0.666	0.017	0
ZNF367	0	1.2608	0.577	0.04	0
CEP55	0	1.25601	0.629	0.015	0
DTL	0	1.23728	0.537	0.018	0
CENPM	0	1.22788	0.643	0.056	0
CCNB2	0	1.21537	0.551	0.019	0
CIT	0	1.2028	0.663	0.055	0
POLQ	0	1.19637	0.614	0.03	0
TK1	0	1.18814	0.56	0.024	0
SPC25	0	1.18392	0.637	0.035	0
NUF2	0	1.18318	0.649	0.038	0
AURKB	0	1.18155	0.629	0.01	0
KIF4A	0	1.17888	0.614	0.013	0
CCNA2	0	1.17595	0.631	0.014	0
ZWINT	0	1.17165	0.663	0.022	0
SGO2	0	1.17089	0.614	0.059	0
MAD2L1	0	1.12702	0.663	0.048	0
BRCA1	0	1.11236	0.64	0.069	0
DEPDC1B	0	1.10222	0.6	0.025	0
KIF18B	0	1.07251	0.589	0.006	0
UBE2T	0	1.06953	0.634	0.049	0
BUB1	0	1.05169	0.549	0.026	0
ECT2	0	1.04155	0.577	0.069	0
CKAP2L	0	1.03679	0.6	0.008	0
BUB1B	0	1.03604	0.571	0.017	0
KIF23	0	1.03199	0.58	0.018	0
CDCA8	0	1.027	0.586	0.013	0
NEIL3	0	1.00607	0.546	0.01	0
CDC20	0	0.992201	0.466	0.01	0
ASF1B	0	0.972347	0.609	0.022	0
PARPBP	0	0.969643	0.574	0.048	0
ESCO2	0	0.96056	0.523	0.01	0
NCAPH	0	0.944701	0.6	0.029	0
RACGAP1	0	0.940507	0.566	0.049	0
HIST1H2AG	0	0.933837	0.423	0.033	0
CENPW	0	0.928288	0.617	0.043	0
FBXO5	0	0.92826	0.546	0.054	0
CDCA2	0	0.913271	0.534	0.011	0
HJURP	0	0.911491	0.52	0.006	0
PRR11	0	0.90582	0.52	0.037	0
KIF18A	0	0.904329	0.511	0.03	0
UHRF1	0	0.903813	0.529	0.031	0
SGO1	0	0.897414	0.543	0.024	0
WDR76	0	0.897353	0.546	0.055	0
HIST1H2AH	0	0.89543	0.4	0.018	0
KIF2C	0	0.886794	0.549	0.014	0
MXD3	0	0.86138	0.52	0.047	0
STIL	0	0.859072	0.531	0.042	0
CENPU	0	0.858112	0.551	0.04	0
CIP2A	0	0.852182	0.557	0.047	0
FAM111B	0	0.849009	0.44	0.01	0
PBK	0	0.845606	0.566	0.009	0
HIST1H3G	0	0.836879	0.317	0.004	0
CDCA3	0	0.822028	0.5	0.01	0
CDCA5	0	0.820456	0.529	0.01	0
CENPA	0	0.818729	0.509	0.051	0
SHCBP1	0	0.813324	0.529	0.025	0
FANCD2	0	0.809754	0.586	0.062	0
CHEK1	0	0.804551	0.511	0.043	0
AURKA	0	0.802375	0.463	0.04	0
GINS2	0	0.797141	0.391	0.027	0
MND1	0	0.781271	0.52	0.031	0
CCNF	0	0.774606	0.503	0.032	0
C21orf58	0	0.771196	0.529	0.045	0
ARHGAP11A	0	0.771019	0.523	0.03	0
PLK1	0	0.765216	0.414	0.013	0
ORC6	0	0.741784	0.469	0.031	0
MYBL2	0	0.729099	0.46	0.043	0
CENPN	0	0.726896	0.54	0.058	0
CENPI	0	0.724666	0.471	0.013	0
HIST1H2AJ	0	0.72284	0.283	0.005	0
TROAP	0	0.721702	0.449	0.008	0
RAD51AP1	0	0.708616	0.509	0.028	0
TTK	0	0.702864	0.469	0.009	0
FOXM1	0	0.696756	0.534	0.022	0
SPC24	0	0.689852	0.471	0.011	0
TCF19	0	0.675575	0.483	0.04	0
E2F8	0	0.667028	0.389	0.01	0
E2F7	0	0.66027	0.386	0.014	0
WDR62	0	0.654477	0.451	0.019	0
CDC25C	0	0.647298	0.409	0.008	0
RAD51	0	0.646318	0.474	0.019	0
CDCA7	0	0.619483	0.426	0.026	0
HIST1H2AM	0	0.608807	0.257	0.009	0
DEPDC1	0	0.606991	0.369	0.006	0
CDT1	0	0.601225	0.429	0.013	0
MCM10	0	0.581601	0.374	0.007	0
POC1A	0	0.552881	0.434	0.021	0
SKA3	0	0.552076	0.414	0.01	0
HIST1H2AI	0	0.545271	0.251	0.006	0
CDC45	0	0.544827	0.377	0.014	0
PKMYT1	0	0.540172	0.414	0.006	0
SKA1	0	0.533683	0.371	0.006	0
EXO1	0	0.516938	0.323	0.009	0
PLK4	0	0.515621	0.363	0.016	0
E2F1	0	0.515062	0.314	0.013	0
E2F2	0	0.510959	0.354	0.014	0
NEK2	0	0.507537	0.354	0.006	0
ESPL1	0	0.491107	0.394	0.008	0
DSCC1	0	0.481506	0.391	0.021	0
SPAG5	0	0.474072	0.389	0.015	0
FBXO43	0	0.460997	0.32	0.005	0
RAD54L	0	0.431093	0.317	0.013	0
HIST1H2AL	0	0.411213	0.257	0.007	0
KIF24	0	0.393543	0.297	0.016	0
AC091057.6	0	0.369544	0.32	0.018	0
SAPCD2	0	0.343985	0.309	0.015	0
XRCC2	0	0.267766	0.263	0.012	0
PSRC1	0	0.254968	0.251	0.008	0
CENPO	2.83357e-305	0.48069	0.426	0.038	9.14223e-301
CENPK	1.63379e-304	1.25797	0.749	0.119	5.27126e-300
ORC1	1.26737e-301	0.265188	0.257	0.014	4.08903e-297
CENPH	1.82401e-301	0.699961	0.489	0.05	5.88497e-297
INCENP	8.04213e-301	0.59599	0.451	0.044	2.59471e-296
GINS1	1.48449e-297	0.386317	0.334	0.024	4.78957e-293
SMC2	1.74335e-292	1.55849	0.76	0.142	5.62473e-288
ATAD5	1.08096e-289	1.10566	0.629	0.089	3.48761e-285
FEN1	6.96789e-274	0.912005	0.517	0.064	2.24812e-269
CDC6	4.99678e-273	0.37771	0.343	0.028	1.61216e-268
DNA2	5.73988e-271	0.631083	0.429	0.043	1.85192e-266
HIST1H3D	1.32896e-267	1.3534	0.52	0.066	4.28774e-263
CKS1B	3.55914e-267	1.55466	0.74	0.147	1.14832e-262
CCDC150	3.7554e-267	0.287832	0.283	0.019	1.21164e-262
TACC3	7.65271e-266	1.39642	0.749	0.143	2.46907e-261
TRIP13	1.05089e-264	0.443094	0.309	0.023	3.39058e-260
PTTG1	6.90563e-262	1.74495	0.677	0.118	2.22803e-257
NCAPD2	8.83622e-258	0.973785	0.654	0.106	2.85092e-253
HMGB2	2.71242e-254	3.42196	0.92	0.325	8.75137e-250
OIP5	3.01031e-254	0.403361	0.351	0.031	9.71247e-250
PHF19	8.02664e-250	1.07792	0.706	0.127	2.58971e-245
CCDC34	6.75976e-244	0.611326	0.486	0.06	2.18097e-239
WDHD1	1.92586e-243	0.624268	0.449	0.051	6.21361e-239
H2AFX	1.35549e-237	1.60001	0.749	0.171	4.37337e-233
HIST1H2BH	7.88091e-236	0.434711	0.277	0.021	2.5427e-231
MTFR2	1.39232e-235	0.314643	0.269	0.02	4.49219e-231
MCM4	7.1702e-235	0.828464	0.494	0.066	2.31339e-230
CDCA4	2.65757e-232	0.748079	0.586	0.091	8.57439e-228
LINC01572	5.61794e-231	1.69433	0.666	0.126	1.81257e-226
GMNN	2.29379e-224	0.850027	0.589	0.099	7.4007e-220
ATAD2	2.58835e-223	1.91739	0.746	0.175	8.35106e-219
LMNB1	3.66513e-221	1.27632	0.746	0.163	1.18252e-216
SCG5	1.51983e-220	0.304525	0.251	0.018	4.90358e-216
DHFR	6.53267e-220	1.01299	0.603	0.105	2.1077e-215
KIF20B	1.52193e-219	1.35336	0.694	0.14	4.91035e-215
GINS4	1.54021e-213	0.325882	0.34	0.033	4.96932e-209
EZH2	1.65886e-209	1.84211	0.749	0.191	5.35213e-205
CEP152	2.33065e-209	0.803233	0.589	0.102	7.5196e-205
SMC4	1.01328e-206	2.18757	0.834	0.276	3.26923e-202
MCM2	5.64187e-206	0.475213	0.286	0.025	1.82029e-201
APOBEC3H	7.97047e-203	0.4123	0.36	0.038	2.57159e-198
FANCA	8.81393e-201	0.854345	0.557	0.094	2.84373e-196
FANCB	3.48864e-200	0.380503	0.366	0.04	1.12558e-195
DTYMK	4.68842e-200	1.0174	0.671	0.147	1.51267e-195
CENPP	9.68674e-200	1.83605	0.729	0.177	3.12533e-195
NCAPD3	7.67112e-198	1.14499	0.643	0.133	2.47501e-193
SAC3D1	2.00051e-196	0.746763	0.483	0.074	6.45444e-192
KNSTRN	2.20899e-193	0.481029	0.366	0.043	7.12707e-189
BLM	3.12853e-189	0.710385	0.537	0.09	1.00939e-184
LRR1	3.88178e-185	0.670024	0.554	0.1	1.25242e-180
BRCA2	7.32813e-182	1.03262	0.6	0.123	2.36435e-177
TUBA1B	1.47711e-178	2.95972	0.943	0.59	4.76576e-174
CDC7	8.76663e-178	0.656429	0.454	0.068	2.82846e-173
NSD2	1.80794e-177	1.78995	0.809	0.272	5.83312e-173
ARHGAP33	1.95668e-177	0.308823	0.286	0.028	6.31302e-173
CENPL	1.97859e-177	0.492823	0.343	0.04	6.38371e-173
KIF22	2.46713e-177	1.06444	0.663	0.158	7.95995e-173
TEDC1	3.11274e-176	0.386288	0.389	0.051	1.0043e-171
TMPO	3.75263e-176	1.85791	0.846	0.335	1.21075e-171
CKS2	5.90471e-175	1.37338	0.68	0.172	1.9051e-170
LIG1	6.53344e-175	0.896306	0.571	0.114	2.10795e-170
BARD1	1.0167e-174	1.13577	0.677	0.164	3.28028e-170
POLE2	7.09153e-174	0.557304	0.417	0.06	2.28801e-169
HIST1H1E	1.75056e-173	2.04936	0.614	0.14	5.64801e-169
POLE	1.04312e-171	0.626053	0.466	0.075	3.36551e-167
NUDT1	3.23991e-171	1.0439	0.729	0.196	1.04532e-166
PAQR4	4.39111e-170	0.336507	0.289	0.03	1.41675e-165
RFC4	9.93498e-170	0.706163	0.474	0.079	3.20542e-165
SPDL1	1.07556e-169	0.546543	0.423	0.063	3.47018e-165
MCM7	1.44001e-167	1.03722	0.534	0.106	4.64606e-163
LMNB2	1.98321e-167	0.588191	0.514	0.095	6.39862e-163
TUBB	4.60518e-167	2.63985	0.883	0.456	1.48581e-162
NRM	2.03726e-166	0.388313	0.346	0.043	6.573e-162
HAUS8	7.82676e-166	0.496819	0.409	0.059	2.52522e-161
HMGN2	1.86558e-164	2.49093	0.917	0.567	6.0191e-160
Z94721.1	1.91853e-164	0.718394	0.546	0.099	6.18994e-160
PCNA	5.86673e-164	1.68847	0.677	0.187	1.89284e-159
HMGB1	7.80251e-162	2.018	0.951	0.81	2.5174e-157
CHAF1A	2.08437e-161	0.586505	0.469	0.08	6.72501e-157
TMEM106C	4.11568e-161	0.975066	0.594	0.135	1.32788e-156
FAM83D	6.19224e-159	0.343982	0.343	0.043	1.99787e-154
HMGB3	8.0367e-159	0.73817	0.5	0.094	2.59296e-154
CDKN2A	1.41342e-157	0.678769	0.534	0.105	4.56026e-153
HELLS	2.00774e-157	1.21596	0.566	0.123	6.47776e-153
TTF2	4.81245e-156	0.82901	0.591	0.131	1.55269e-151
SASS6	6.76201e-153	0.501588	0.469	0.082	2.1817e-148
ZGRF1	1.09975e-152	0.463218	0.386	0.058	3.54823e-148
AL441992.1	3.47777e-151	0.39785	0.389	0.059	1.12207e-146
HIST1H1D	2.32987e-148	2.05171	0.603	0.151	7.51709e-144
HELLPAR	3.6788e-148	0.453177	0.331	0.045	1.18693e-143
RRM1	1.45301e-147	1.02642	0.663	0.182	4.68799e-143
ARHGAP19	4.02096e-147	0.680454	0.537	0.111	1.29732e-142
AP001347.1	4.45668e-147	0.722417	0.463	0.082	1.4379e-142
H2AFZ	4.5701e-143	2.28676	0.889	0.602	1.4745e-138
RPL39L	9.83906e-143	0.688427	0.511	0.108	3.17448e-138
RBL1	3.26458e-141	1.03247	0.654	0.172	1.05328e-136
SKA2	5.96918e-140	1.09123	0.711	0.226	1.9259e-135
CCNE2	7.07665e-137	0.453124	0.32	0.045	2.28321e-132
MCM6	3.38757e-136	0.81461	0.486	0.099	1.09297e-131
MASTL	3.52976e-136	0.670705	0.56	0.125	1.13884e-131
ANP32B	7.11363e-136	1.72019	0.88	0.547	2.29514e-131
TIMELESS	1.57845e-135	0.3483	0.311	0.043	5.09271e-131
CKAP2	2.66937e-135	0.93365	0.634	0.17	8.61247e-131
MCM8	9.60983e-135	0.482526	0.403	0.068	3.10052e-130
PFN1	3.82341e-134	1.78577	0.943	0.749	1.23358e-129
PTMA	5.02842e-134	1.41327	0.986	0.912	1.62237e-129
HIST1H4C	3.73908e-133	3.84599	0.894	0.553	1.20638e-128
MICB	5.43714e-133	0.369494	0.386	0.062	1.75424e-128
ACTB	6.74099e-133	1.61302	0.989	0.908	2.17491e-128
ANP32E	4.03769e-132	1.5426	0.783	0.332	1.30272e-127
CCDC18	1.07028e-131	0.862778	0.671	0.185	3.45316e-127
DNAJC9	2.13355e-131	1.13321	0.677	0.211	6.88369e-127
UBE2S	2.71175e-131	1.81181	0.783	0.34	8.74921e-127
RFWD3	4.72535e-131	0.788072	0.571	0.138	1.52459e-126
HIST1H1C	7.87953e-131	1.5542	0.629	0.185	2.54225e-126
DDX39A	8.8079e-131	1.0733	0.723	0.251	2.84178e-126
CDKN2B-AS1	1.39529e-130	0.452653	0.386	0.065	4.50177e-126
USP1	1.48247e-130	1.05767	0.711	0.235	4.78305e-126
RFC3	3.62477e-130	0.876024	0.529	0.119	1.1695e-125
DDX11	8.99591e-128	0.332532	0.371	0.062	2.90244e-123
VRK1	1.61114e-126	0.803735	0.671	0.193	5.19819e-122
H2AFV	3.44805e-126	1.89093	0.849	0.53	1.11248e-121
DEK	3.81971e-126	1.68021	0.869	0.525	1.23239e-121
KPNA2	1.517e-125	1.4207	0.631	0.189	4.89445e-121
DSN1	4.40311e-124	0.533982	0.503	0.115	1.42062e-119
SH2D1A	1.47991e-123	0.907276	0.551	0.122	4.77478e-119
ACOT7	1.11137e-121	0.541188	0.489	0.107	3.58572e-117
TRIM59	1.28197e-121	0.567163	0.491	0.106	4.13614e-117
FAM111A	3.04104e-120	0.886475	0.677	0.214	9.8116e-116
CEP85	2.57355e-119	0.320779	0.369	0.064	8.30331e-115
DUT	2.20665e-118	1.8146	0.777	0.358	7.11953e-114
SUV39H2	1.59306e-116	0.265452	0.3	0.045	5.13985e-112
KNTC1	1.23969e-115	0.849067	0.523	0.132	3.99974e-111
GAPDH	3.52478e-115	1.57253	0.949	0.83	1.13723e-110
CRIP1	3.81196e-115	1.98887	0.871	0.566	1.22989e-110
LIN9	3.8127e-115	0.497053	0.394	0.076	1.23013e-110
PIF1	1.60651e-114	0.413017	0.26	0.036	5.18325e-110
APOLD1	1.13545e-113	1.30055	0.634	0.189	3.66341e-109
HIRIP3	1.14166e-113	0.522995	0.471	0.107	3.68345e-109
CORO1A	2.44085e-112	1.56689	0.877	0.501	7.87516e-108
ITGB3BP	3.89131e-112	0.874572	0.637	0.197	1.25549e-107
C12orf75	9.27353e-112	1.2031	0.729	0.258	2.99201e-107
CFL1	2.13163e-111	1.46019	0.914	0.779	6.87749e-107
PRIM1	4.18368e-111	0.42116	0.403	0.079	1.34982e-106
MCM3	6.21719e-110	1.05651	0.554	0.157	2.00592e-105
C1orf112	7.35066e-110	0.394094	0.397	0.077	2.37162e-105
GEN1	1.03511e-108	0.54892	0.471	0.111	3.33968e-104
CDKN2D	1.49063e-108	1.05432	0.6	0.176	4.80936e-104
MMS22L	4.50893e-108	0.905511	0.549	0.148	1.45476e-103
JPT1	2.09986e-107	1.38888	0.8	0.393	6.77499e-103
WDR34	1.2499e-106	0.439548	0.417	0.09	4.03268e-102
WEE1	9.50928e-106	0.379377	0.48	0.109	3.06808e-101
RAN	3.619e-105	1.57992	0.843	0.567	1.16763e-100
CCDC167	5.15317e-105	0.87876	0.674	0.238	1.66262e-100
MCM5	5.90527e-105	0.847021	0.483	0.12	1.90528e-100
CARHSP1	6.09593e-105	1.00819	0.729	0.295	1.96679e-100
GPSM2	2.32693e-104	0.621262	0.497	0.127	7.50759e-100
SAE1	4.37148e-102	0.967355	0.7	0.269	1.41041e-97
LCP1	7.4528e-102	1.22736	0.914	0.512	2.40457e-97
YEATS4	8.23446e-102	0.593554	0.523	0.139	2.65677e-97
KATNAL1	1.66506e-100	0.619432	0.546	0.143	5.37216e-96
DNMT1	2.55551e-100	1.35122	0.737	0.33	8.2451e-96
MIS18A	5.42808e-100	0.395435	0.371	0.074	1.75132e-95
ACTG1	2.23238e-98	1.45955	0.946	0.854	7.20254e-94
CDKN2C	1.01275e-97	0.653773	0.486	0.132	3.26753e-93
BUB3	1.15839e-97	1.13661	0.777	0.37	3.73743e-93
PXMP2	1.77371e-97	0.433804	0.391	0.085	5.72269e-93
CKAP5	1.99232e-97	1.06388	0.629	0.225	6.42803e-93
SPN	2.17773e-97	0.784165	0.654	0.202	7.02623e-93
GGH	4.23395e-97	0.455547	0.42	0.1	1.36604e-92
RPA3	8.9058e-97	1.0498	0.709	0.304	2.87337e-92
MAD2L2	2.27479e-96	0.494045	0.566	0.17	7.33939e-92
MYEF2	7.77759e-96	0.356086	0.343	0.065	2.50936e-91
PPIA	2.79342e-95	1.36545	0.906	0.747	9.01269e-91
CDC25B	3.24157e-95	0.678368	0.531	0.151	1.04586e-90
AC073529.1	5.83341e-95	0.398671	0.277	0.045	1.88209e-90
RAD21	2.43887e-94	1.27601	0.823	0.456	7.86878e-90
ACAT2	6.01396e-94	0.627913	0.557	0.165	1.94035e-89
MZT1	1.03675e-93	0.714716	0.583	0.191	3.34498e-89
AC090152.1	6.63021e-93	0.265809	0.28	0.045	2.13917e-88
SNRPB	8.08583e-93	1.33746	0.834	0.519	2.60881e-88
C9orf40	5.17423e-92	0.302816	0.363	0.075	1.66942e-87
NUCKS1	1.16433e-91	1.23594	0.869	0.615	3.75659e-87
LIN54	1.3767e-91	0.61845	0.571	0.178	4.44178e-87
BCL2L12	2.88451e-91	0.438801	0.443	0.114	9.30657e-87
TDP1	2.94576e-90	0.482848	0.526	0.15	9.50421e-86
ZWILCH	2.98618e-90	0.346067	0.323	0.062	9.63462e-86
CBX5	9.3799e-90	0.916213	0.731	0.315	3.02633e-85
LBR	8.31686e-89	0.997553	0.729	0.318	2.68335e-84
TMSB4X	1.41084e-88	1.17618	0.991	0.919	4.55194e-84
MYO1G	2.14365e-88	0.674814	0.617	0.194	6.91626e-84
HNRNPA2B1	2.48855e-88	1.13443	0.897	0.793	8.02905e-84
COX8A	3.79655e-88	1.23244	0.849	0.6	1.22492e-83
TUBB4B	5.63336e-88	1.32114	0.783	0.438	1.81755e-83
ALYREF	6.3627e-88	0.726371	0.589	0.205	2.05286e-83
UBL7-AS1	7.9763e-88	0.424391	0.383	0.085	2.57347e-83
IFNG	1.06561e-87	0.819175	0.346	0.069	3.43809e-83
RANBP1	1.71253e-86	1.19526	0.743	0.382	5.5253e-82
POLA2	1.73003e-86	0.3392	0.397	0.093	5.58176e-82
OASL	3.58384e-86	0.327832	0.38	0.08	1.15629e-81
SUZ12	8.13529e-86	1.03768	0.771	0.378	2.62477e-81
YWHAH	1.70185e-85	0.866875	0.726	0.314	5.49084e-81
DBF4B	3.29577e-85	0.322746	0.3	0.057	1.06335e-80
CENPX	3.9957e-85	0.800676	0.646	0.248	1.28917e-80
ZDHHC12	4.70879e-85	0.63906	0.603	0.212	1.51924e-80
CENPJ	4.70916e-85	0.351557	0.389	0.091	1.51936e-80
ARHGDIB	7.86681e-84	1.26776	0.889	0.638	2.53815e-79
MPHOSPH9	1.02562e-83	0.813034	0.657	0.249	3.30907e-79
TEX30	1.57883e-83	0.307987	0.397	0.095	5.09393e-79
EBP	2.27282e-83	0.634828	0.589	0.209	7.33304e-79
MAZ	2.75837e-83	0.953069	0.749	0.365	8.8996e-79
CENPS	5.45201e-83	0.364788	0.303	0.06	1.75904e-78
PCNT	6.66479e-83	0.613538	0.531	0.167	2.15033e-78
RAC2	7.2428e-83	1.23775	0.814	0.465	2.33682e-78
TUBA4A	9.12098e-83	0.960879	0.757	0.346	2.94279e-78
TOPBP1	1.42195e-82	0.724833	0.6	0.211	4.58777e-78
TFDP1	2.31881e-82	0.661386	0.637	0.237	7.4814e-78
MTBP	2.52563e-82	0.297905	0.351	0.075	8.14868e-78
ACYP1	5.9175e-82	0.414249	0.5	0.142	1.90922e-77
KHDC1	6.38362e-82	0.365696	0.351	0.078	2.05961e-77
NDC1	1.97891e-81	0.457246	0.414	0.105	6.38476e-77
CALM3	3.01403e-81	1.18205	0.78	0.466	9.72447e-77
CEP57L1	3.66709e-81	0.476418	0.466	0.133	1.18315e-76
TUBA1C	1.05211e-79	1.29611	0.703	0.325	3.39453e-75
LSM4	1.44318e-79	0.855703	0.726	0.344	4.65629e-75
SNHG31	3.48333e-79	0.643266	0.32	0.07	1.12386e-74
DLEU2	5.90664e-79	1.45754	0.851	0.564	1.90572e-74
HIST1H2BN	1.36311e-78	0.436069	0.397	0.098	4.39795e-74
PTPN7	6.46452e-78	0.76005	0.731	0.298	2.08571e-73
NUDT21	7.38142e-78	0.646876	0.629	0.241	2.38154e-73
SMC3	1.36018e-77	1.01378	0.743	0.392	4.38849e-73
HPRT1	5.92652e-77	0.711245	0.566	0.196	1.91213e-72
LRP8	7.06583e-77	0.328832	0.34	0.076	2.27972e-72
DBF4	6.69603e-76	0.717888	0.591	0.213	2.16041e-71
EMC9	1.23725e-75	0.313959	0.354	0.085	3.99188e-71
CENPQ	1.3168e-75	0.421237	0.349	0.082	4.24852e-71
IDH2	2.59593e-75	1.10483	0.754	0.417	8.37552e-71
CBX3	3.02667e-75	1.02944	0.791	0.483	9.76523e-71
SLC25A5	3.19695e-75	1.23584	0.837	0.549	1.03146e-70
CDK2	3.91828e-75	0.275906	0.291	0.059	1.26419e-70
TUBG1	4.79816e-75	0.391524	0.394	0.106	1.54808e-70
POLH	5.70801e-75	0.443211	0.414	0.111	1.84163e-70
SLBP	6.62798e-75	0.936634	0.666	0.287	2.13845e-70
SMC1A	7.64334e-75	0.957123	0.709	0.344	2.46605e-70
HIST1H4H	9.31381e-75	0.337368	0.286	0.058	3.00501e-70
CEP295	3.69814e-74	0.504161	0.469	0.139	1.19317e-69
RAD51C	4.35318e-74	0.576959	0.494	0.157	1.40451e-69
CTPS1	9.88903e-74	0.486431	0.406	0.107	3.1906e-69
CNTRL	1.00709e-73	0.996093	0.754	0.382	3.24928e-69
COTL1	3.82092e-73	1.38859	0.814	0.485	1.23278e-68
HIST2H2AC	5.29853e-73	0.987802	0.52	0.18	1.70952e-68
ARPC2	6.81239e-73	1.02824	0.909	0.791	2.19795e-68
POLA1	1.06243e-72	0.94956	0.546	0.201	3.42781e-68
LAT	4.06394e-72	0.520616	0.617	0.199	1.31119e-67
CHEK2	1.84934e-71	0.382743	0.369	0.095	5.96671e-67
GIHCG	2.00403e-71	0.325543	0.403	0.11	6.46581e-67
KCNQ5	2.24764e-71	1.3045	0.451	0.135	7.25178e-67
AC011447.3	2.92134e-71	0.397145	0.277	0.056	9.42542e-67
NUP210	3.48327e-71	0.871546	0.686	0.301	1.12384e-66
HNRNPR	7.20638e-71	0.979298	0.823	0.509	2.32507e-66
MSH2	8.17595e-71	0.596613	0.497	0.161	2.63789e-66
DCK	9.89013e-71	0.483759	0.531	0.17	3.19095e-66
PSMB9	1.34754e-70	1.07733	0.823	0.571	4.3477e-66
PSMC3	2.97185e-70	0.761736	0.689	0.328	9.58836e-66
SSRP1	3.60921e-70	0.641665	0.583	0.227	1.16448e-65
CXCR3	4.02747e-70	0.512379	0.446	0.122	1.29942e-65
ARL6IP1	6.51051e-70	1.6086	0.76	0.435	2.10055e-65
SLFN12L	1.08675e-69	0.89406	0.734	0.314	3.50629e-65
GZMA	1.10743e-69	1.55673	0.629	0.259	3.57303e-65
RAD18	1.32019e-69	0.421844	0.437	0.124	4.25945e-65
HDGF	1.53452e-69	0.822057	0.68	0.319	4.95096e-65
EXOSC8	4.87773e-69	0.591902	0.58	0.217	1.57375e-64
CMC2	6.01075e-69	0.813427	0.709	0.344	1.93931e-64
CSE1L	1.1738e-68	0.600207	0.566	0.209	3.78714e-64
FIGNL1	1.24006e-68	0.264072	0.26	0.051	4.00092e-64
PRIM2	2.59218e-68	0.966892	0.697	0.339	8.36341e-64
CEP192	4.13789e-68	0.922691	0.689	0.334	1.33505e-63
HAUS1	4.14981e-68	0.490399	0.497	0.165	1.33889e-63
POLD3	4.33493e-68	0.3831	0.466	0.147	1.39862e-63
CACYBP	5.80711e-68	0.88776	0.697	0.337	1.87361e-63
RASGRP1	5.94866e-68	0.720461	0.723	0.284	1.91927e-63
TOX2	1.64704e-67	0.687468	0.409	0.114	5.314e-63
CDK5RAP2	2.45172e-67	0.830198	0.694	0.317	7.91022e-63
CD247	3.79022e-67	0.855586	0.78	0.332	1.22288e-62
PAFAH1B3	6.5972e-67	0.398607	0.463	0.146	2.12852e-62
NCAPH2	6.83521e-67	0.408471	0.389	0.109	2.20531e-62
DDB2	9.01397e-67	0.667455	0.58	0.218	2.90827e-62
RANGAP1	9.68103e-67	0.461213	0.497	0.166	3.12349e-62
SNRPF	1.1039e-66	0.95226	0.763	0.441	3.56163e-62
MGME1	1.18315e-66	0.478095	0.549	0.196	3.81731e-62
PPP1CA	1.19583e-66	0.987424	0.789	0.507	3.85822e-62
TOX	2.02138e-66	1.16339	0.734	0.341	6.52179e-62
TSPAN5	2.46698e-66	0.863432	0.68	0.281	7.95946e-62
HNRNPA3	3.64357e-66	0.969731	0.849	0.666	1.17556e-61
ZAP70	7.30098e-66	0.348483	0.554	0.165	2.35559e-61
VDAC3	1.01853e-65	0.87537	0.703	0.361	3.28618e-61
FABP5	1.12024e-65	0.981278	0.657	0.279	3.61434e-61
MZT2B	1.33684e-65	1.0585	0.8	0.617	4.31319e-61
H2AFY	1.33905e-65	0.844652	0.786	0.432	4.32033e-61
IL2RB	4.30398e-65	0.415004	0.529	0.16	1.38864e-60
SHMT1	1.08618e-64	0.403619	0.36	0.095	3.50446e-60
GNG2	1.12345e-64	1.02768	0.797	0.44	3.62471e-60
MSH5	1.74328e-64	0.34676	0.354	0.093	5.62453e-60
LAMTOR5-AS1	1.93765e-64	0.444886	0.377	0.104	6.25162e-60
CEP78	2.82767e-64	0.497204	0.466	0.147	9.12318e-60
PTPN22	3.56651e-64	0.974043	0.766	0.352	1.1507e-59
SIVA1	4.68232e-64	1.05495	0.74	0.436	1.51071e-59
ODF2	5.6476e-64	0.471782	0.503	0.172	1.82214e-59
ADCY3	1.18066e-63	0.443606	0.526	0.175	3.80929e-59
MZT2A	2.27322e-63	0.882577	0.749	0.448	7.33433e-59
ACAA2	2.63843e-63	0.550328	0.546	0.204	8.51262e-59
IL32	2.65355e-63	1.17364	0.789	0.394	8.56142e-59
PPM1G	2.99989e-63	0.880768	0.766	0.445	9.67885e-59
YWHAQ	5.26809e-63	0.989163	0.826	0.542	1.6997e-58
PSIP1	8.36034e-63	0.978157	0.746	0.404	2.69738e-58
YPEL1	1.20679e-62	0.367856	0.409	0.115	3.89359e-58
GZMH	1.31269e-62	0.607803	0.474	0.142	4.23525e-58
ENO1	1.51441e-62	1.22781	0.843	0.611	4.88609e-58
ITGB1BP1	2.59627e-62	0.644675	0.663	0.296	8.37662e-58
MIS18BP1	3.18448e-62	0.797736	0.729	0.371	1.02744e-57
SNRNP25	3.31311e-62	0.627781	0.494	0.185	1.06894e-57
TPGS2	3.36044e-62	0.477399	0.583	0.223	1.08421e-57
STK39	3.71159e-62	0.858892	0.777	0.384	1.19751e-57
SRSF3	9.36502e-62	0.953294	0.843	0.652	3.02153e-57
LCK	1.26209e-61	0.720005	0.703	0.284	4.072e-57
TESC	1.30411e-61	0.387252	0.429	0.128	4.20757e-57
MAP4K1	1.87989e-61	0.39396	0.523	0.171	6.06527e-57
SNRPG	1.96663e-61	0.964153	0.78	0.509	6.34513e-57
ICOS	3.02416e-61	0.688245	0.5	0.159	9.75715e-57
SLA2	3.94885e-61	0.39518	0.497	0.151	1.27406e-56
TRBC2	6.73579e-61	0.886319	0.746	0.311	2.17323e-56
HNRNPAB	7.20656e-61	0.928701	0.703	0.383	2.32513e-56
SUB1	7.21939e-61	1.04248	0.88	0.711	2.32926e-56
ACTL6A	1.22956e-60	0.391929	0.523	0.19	3.96704e-56
RFC2	1.89589e-60	0.467467	0.391	0.117	6.11692e-56
SFI1	2.26349e-60	0.528962	0.657	0.266	7.30292e-56
SAMD1	2.33752e-60	0.50961	0.486	0.175	7.54176e-56
PSMA7	3.13865e-60	1.00805	0.851	0.675	1.01266e-55
GFI1	5.12438e-60	0.250479	0.34	0.085	1.65333e-55
ARPC5L	6.31165e-60	0.846072	0.749	0.418	2.03639e-55
CALM1	9.54364e-60	0.911184	0.906	0.817	3.07916e-55
TRBC1	1.28265e-59	0.84331	0.574	0.208	4.13835e-55
NUP107	2.5875e-59	0.594887	0.597	0.24	8.3483e-55
CD3G	3.4597e-59	0.923883	0.66	0.282	1.11624e-54
BRI3BP	4.80803e-59	0.314938	0.431	0.14	1.55126e-54
PA2G4	5.26016e-59	0.885	0.754	0.475	1.69714e-54
PGAM1	5.83313e-59	0.873044	0.726	0.406	1.882e-54
LINC01934	7.51627e-59	0.911413	0.717	0.318	2.42505e-54
SUPT16H	8.15524e-59	0.848099	0.694	0.351	2.63121e-54
CD3E	1.0314e-58	0.764551	0.731	0.304	3.32772e-54
SEPTIN6	1.10523e-58	0.941462	0.829	0.528	3.56593e-54
LDHA	1.13253e-58	1.0626	0.84	0.617	3.65398e-54
AP1M1	1.37421e-58	0.37163	0.494	0.172	4.43377e-54
RTTN	1.70387e-58	0.558002	0.534	0.201	5.49737e-54
COPS3	2.86451e-58	0.597134	0.623	0.279	9.24205e-54
CD5	3.27947e-58	0.452162	0.403	0.112	1.05809e-53
CASP2	3.48681e-58	0.37264	0.449	0.146	1.12498e-53
PIN1	5.67444e-58	0.604646	0.657	0.314	1.8308e-53
HSP90AA1	8.93944e-58	0.900708	0.92	0.826	2.88422e-53
PSMD14	9.45387e-58	0.761361	0.697	0.37	3.0502e-53
IL21R	1.1256e-57	0.421414	0.48	0.155	3.63162e-53
FANCM	1.17631e-57	0.267685	0.377	0.107	3.79524e-53
PSME2	1.52786e-57	0.960019	0.811	0.556	4.92949e-53
TPM3	1.57816e-57	0.885363	0.863	0.649	5.09178e-53
IFI16	1.90517e-57	0.895293	0.869	0.649	6.14685e-53
SNRPD1	1.99987e-57	0.827611	0.723	0.424	6.45238e-53
RGS9	2.10536e-57	0.409696	0.331	0.088	6.79274e-53
FANCC	2.82782e-57	0.658298	0.48	0.179	9.12367e-53
BANF1	9.61486e-57	0.687383	0.694	0.367	3.10214e-52
S1PR4	1.10023e-56	0.389733	0.517	0.177	3.54978e-52
BCL11B	1.17883e-56	0.852909	0.786	0.363	3.80339e-52
NASP	1.17893e-56	1.0718	0.737	0.466	3.80369e-52
EOMES	1.22997e-56	0.42361	0.309	0.075	3.96838e-52
PRKCQ	2.25465e-56	0.517367	0.731	0.288	7.2744e-52
XPO1	4.36959e-56	0.72124	0.757	0.414	1.4098e-51
XCL2	4.40874e-56	0.651627	0.329	0.087	1.42243e-51
VIM	4.93244e-56	0.804875	0.937	0.81	1.5914e-51
SEPTIN1	6.07067e-56	0.490295	0.62	0.252	1.95864e-51
MAST2	6.12792e-56	0.583324	0.534	0.214	1.97711e-51
MIR155HG	7.22923e-56	0.761743	0.403	0.126	2.33244e-51
RBBP7	8.58121e-56	0.638925	0.666	0.337	2.76864e-51
PSTPIP1	9.01454e-56	0.336291	0.543	0.182	2.90845e-51
HP1BP3	1.30984e-55	0.967255	0.814	0.574	4.22606e-51
CD3D	1.60392e-55	0.934013	0.689	0.309	5.17487e-51
CCP110	3.00011e-55	0.372808	0.394	0.123	9.67956e-51
DUSP4	4.58227e-55	0.485888	0.409	0.125	1.47842e-50
ILF2	4.59098e-55	0.646574	0.683	0.372	1.48123e-50
CDK2AP2	4.83875e-55	0.763254	0.66	0.34	1.56117e-50
RALY	4.83945e-55	0.778432	0.803	0.553	1.5614e-50
CD6	4.93749e-55	0.666619	0.583	0.218	1.59303e-50
GMFG	5.97385e-55	0.958545	0.823	0.551	1.9274e-50
TNF	6.76105e-55	0.645374	0.334	0.088	2.18139e-50
BAZ1B	6.81822e-55	0.752686	0.711	0.385	2.19983e-50
TRAT1	8.55309e-55	0.377982	0.406	0.115	2.75957e-50
HADH	1.30814e-54	0.5207	0.431	0.148	4.22059e-50
HMGN1	1.32021e-54	0.906862	0.803	0.613	4.25954e-50
CBFB	1.52556e-54	0.834137	0.72	0.389	4.92208e-50
LSM3	2.00074e-54	0.710574	0.726	0.424	6.4552e-50
CTCF	2.23654e-54	0.730683	0.706	0.376	7.21597e-50
NKG7	2.60804e-54	1.02285	0.594	0.248	8.41458e-50
AL157402.2	2.97318e-54	0.255144	0.431	0.126	9.59266e-50
RASAL3	4.01069e-54	0.41341	0.637	0.248	1.29401e-49
HSPB11	7.54683e-54	0.652525	0.68	0.35	2.43491e-49
[truncated: 1,436 more rows]
