# Supplementary material for: SLC27A2 marks lipid peroxidation in nasal epithelial cells driven by type 2 inflammation in chronic rhinosinusitis with nasal polyps
Source: Exp Mol Med. 2025 Apr 7;57(4):856–71. doi: 10.1038/s12276-025-01440-1 (PMC12045986; doi:10.1038/s12276-025-01440-1)
Supplement: Supplementary file 4 — Supplementary Table 4. [file 12276_2025_1440_MOESM4_ESM.xlsx]

## Sheet: Epithelial cell
gene	p_val	avg_log2FC	pct.1	pct.2	p_val_adj	cluster
WFDC2	0	4.2009	0.802	0.282	0	Epithelial cell
SERPINB3	0	3.88147	0.676	0.268	0	Epithelial cell
S100A2	0	3.40436	0.546	0.156	0	Epithelial cell
LCN2	0	3.15377	0.477	0.159	0	Epithelial cell
ALOX15	0	2.72298	0.528	0.126	0	Epithelial cell
KRT5	0	2.69117	0.477	0.108	0	Epithelial cell
MT1X	0	2.57963	0.584	0.314	0	Epithelial cell
SAA1	0	2.52159	0.3	0.076	0	Epithelial cell
VMO1	0	2.44104	0.492	0.1	0	Epithelial cell
MIR205HG	0	2.14472	0.481	0.117	0	Epithelial cell
MMP10	0	2.11074	0.257	0.075	0	Epithelial cell
CAPN13	0	2.07963	0.485	0.072	0	Epithelial cell
CP	0	2.01299	0.473	0.1	0	Epithelial cell
GSTP1	0	1.96453	0.73	0.648	0	Epithelial cell
SERPINB4	0	1.93171	0.347	0.045	0	Epithelial cell
MUC4	0	1.83945	0.471	0.06	0	Epithelial cell
CHL1	0	1.70027	0.482	0.045	0	Epithelial cell
CDH26	0	1.57793	0.386	0.052	0	Epithelial cell
SFN	0	1.56495	0.404	0.041	0	Epithelial cell
ADAM28	0	1.52598	0.476	0.267	0	Epithelial cell
MGST1	0	1.45324	0.442	0.067	0	Epithelial cell
NOS2	0	1.43807	0.292	0.033	0	Epithelial cell
HS3ST1	0	1.43498	0.429	0.069	0	Epithelial cell
NWD1	0	1.41496	0.38	0.025	0	Epithelial cell
MUC16	0	1.20833	0.251	0.034	0	Epithelial cell
EGLN3	0	1.20003	0.368	0.088	0	Epithelial cell
TMPRSS4	0	1.18553	0.389	0.025	0	Epithelial cell
PITX1	0	1.14159	0.417	0.04	0	Epithelial cell
CLDN1	0	1.08235	0.342	0.023	0	Epithelial cell
PTHLH	0	1.08206	0.299	0.036	0	Epithelial cell
LAMB3	0	1.07934	0.333	0.035	0	Epithelial cell
CDH3	0	0.939725	0.343	0.023	0	Epithelial cell
GABRP	0	0.927891	0.289	0.026	0	Epithelial cell
SORD	0	0.890871	0.358	0.079	0	Epithelial cell
SLC6A8	0	0.816376	0.326	0.042	0	Epithelial cell
DUOX1	0	0.761384	0.367	0.072	0	Epithelial cell
SGPP2	0	0.73812	0.34	0.072	0	Epithelial cell
IMPA2	0	0.72905	0.344	0.074	0	Epithelial cell
NECTIN1	0	0.650102	0.325	0.061	0	Epithelial cell
SLC27A2	0	0.602718	0.263	0.048	0	Epithelial cell
PLAC8	1.0914e-197	0.542591	0.301	0.175	3.52131e-193	Epithelial cell
PRSS22	0	0.486034	0.295	0.014	0	Epithelial cell
LRRN1	0	0.474664	0.254	0.028	0	Epithelial cell
TMEM54	0	0.47047	0.307	0.047	0	Epithelial cell
ANKRD65	0	0.403499	0.26	0.038	0	Epithelial cell

## Sheet: Myeloid cell
gene	p_val	avg_log2FC	pct.1	pct.2	p_val_adj	cluster
S100A8	0	4.4293	0.54	0.069	0	Myeloid cell
S100A9	0	3.89949	0.718	0.165	0	Myeloid cell
CXCL8	0	3.80005	0.52	0.115	0	Myeloid cell
G0S2	0	3.55581	0.35	0.056	0	Myeloid cell
F13A1	0	3.27541	0.51	0.069	0	Myeloid cell
AIF1	0	3.24364	0.743	0.069	0	Myeloid cell
CSF3R	0	3.12489	0.603	0.04	0	Myeloid cell
FCER1G	0	3.05912	0.803	0.072	0	Myeloid cell
TYROBP	0	2.98822	0.832	0.091	0	Myeloid cell
C1QA	0	2.86084	0.364	0.047	0	Myeloid cell
SRGN	0	2.69196	0.946	0.738	0	Myeloid cell
SAMSN1	0	2.63899	0.801	0.514	0	Myeloid cell
C1QB	0	2.63691	0.326	0.039	0	Myeloid cell
MRC1	0	2.61726	0.432	0.034	0	Myeloid cell
BCL2A1	0	2.55053	0.529	0.083	0	Myeloid cell
IFI30	0	2.55013	0.622	0.208	0	Myeloid cell
MNDA	0	2.53161	0.597	0.031	0	Myeloid cell
PLEK	0	2.44488	0.699	0.16	0	Myeloid cell
FPR1	0	2.41214	0.576	0.012	0	Myeloid cell
FCGR2A	0	2.37552	0.654	0.043	0	Myeloid cell
MS4A6A	0	2.26599	0.547	0.036	0	Myeloid cell
HCK	0	2.202	0.622	0.036	0	Myeloid cell
C5AR1	0	2.19324	0.539	0.08	0	Myeloid cell
LST1	0	2.17128	0.635	0.05	0	Myeloid cell
CD163	0	2.04691	0.475	0.043	0	Myeloid cell
C1QC	0	2.04476	0.295	0.02	0	Myeloid cell
SERPINA1	0	2.04238	0.551	0.029	0	Myeloid cell
IFITM2	0	2.01153	0.74	0.549	0	Myeloid cell
KCNJ15	0	1.98671	0.255	0.057	0	Myeloid cell
NCF2	0	1.96993	0.598	0.049	0	Myeloid cell
TBXAS1	0	1.95823	0.688	0.21	0	Myeloid cell
ITGAX	0	1.95236	0.507	0.032	0	Myeloid cell
CPVL	0	1.94268	0.521	0.072	0	Myeloid cell
CD68	0	1.91106	0.565	0.065	0	Myeloid cell
LCP2	0	1.85172	0.703	0.328	0	Myeloid cell
CYBB	0	1.8078	0.512	0.063	0	Myeloid cell
MS4A7	0	1.80016	0.462	0.027	0	Myeloid cell
CD86	0	1.68085	0.473	0.039	0	Myeloid cell
TYMP	0	1.67508	0.66	0.415	0	Myeloid cell
LAPTM5	0	1.52816	0.784	0.429	0	Myeloid cell
ALOX5	0	1.37487	0.518	0.128	0	Myeloid cell
MS4A4A	0	1.37078	0.405	0.022	0	Myeloid cell
FCGR3A	0	1.34287	0.4	0.051	0	Myeloid cell
MSR1	0	1.27152	0.369	0.019	0	Myeloid cell
MBOAT7	0	1.2668	0.476	0.159	0	Myeloid cell
CLEC10A	0	1.2593	0.351	0.015	0	Myeloid cell
PILRA	0	1.21168	0.449	0.054	0	Myeloid cell
ATP6V0C	0	1.18934	0.674	0.516	0	Myeloid cell
MPEG1	0	1.16081	0.451	0.025	0	Myeloid cell
FOLR2	0	1.15287	0.258	0.017	0	Myeloid cell
ARRB2	0	1.14794	0.573	0.187	0	Myeloid cell
C1orf162	0	1.14574	0.501	0.067	0	Myeloid cell
LILRB3	0	1.13623	0.399	0.011	0	Myeloid cell
CCR1	0	1.11379	0.405	0.044	0	Myeloid cell
PTAFR	0	1.06485	0.463	0.071	0	Myeloid cell
HMOX1	0	1.0445	0.355	0.033	0	Myeloid cell
VASP	0	1.01606	0.586	0.354	0	Myeloid cell
FGR	0	1.01203	0.396	0.055	0	Myeloid cell
CD4	0	0.961708	0.499	0.126	0	Myeloid cell
LAIR1	0	0.949971	0.457	0.077	0	Myeloid cell
ITGAM	0	0.926094	0.441	0.044	0	Myeloid cell
RAB32	0	0.907985	0.461	0.083	0	Myeloid cell
THEMIS2	0	0.893916	0.465	0.14	0	Myeloid cell
FPR3	0	0.889137	0.348	0.008	0	Myeloid cell
LILRB2	0	0.886413	0.38	0.009	0	Myeloid cell
VSIG4	0	0.880906	0.312	0.009	0	Myeloid cell
GRINA	0	0.878429	0.479	0.207	0	Myeloid cell
SLC16A3	0	0.833545	0.472	0.235	0	Myeloid cell
C3AR1	0	0.810926	0.372	0.042	0	Myeloid cell
FCGR2B	0	0.786811	0.34	0.124	0	Myeloid cell
FCGR1A	0	0.750806	0.295	0.005	0	Myeloid cell
ADA2	0	0.716188	0.471	0.262	0	Myeloid cell
NCF4	0	0.704637	0.392	0.161	0	Myeloid cell
LILRB4	0	0.636927	0.337	0.013	0	Myeloid cell
SLC7A7	0	0.606101	0.34	0.086	0	Myeloid cell
GNA15	0	0.598067	0.375	0.077	0	Myeloid cell
LILRB1	0	0.578597	0.335	0.073	0	Myeloid cell
BTK	0	0.57081	0.347	0.096	0	Myeloid cell
LRRC25	0	0.564424	0.312	0.006	0	Myeloid cell
DOK3	0	0.540276	0.293	0.11	0	Myeloid cell
CD33	0	0.483108	0.31	0.006	0	Myeloid cell
SLAMF8	0	0.448452	0.265	0.011	0	Myeloid cell
GPR137B	0	0.414762	0.334	0.176	0	Myeloid cell
UNC93B1	0	0.355861	0.354	0.189	0	Myeloid cell
RHBDF2	3.57329e-256	0.335398	0.338	0.218	1.15289e-251	Myeloid cell
CD300A	0	0.335246	0.288	0.093	0	Myeloid cell

## Sheet: T & NK cell
gene	p_val	avg_log2FC	pct.1	pct.2	p_val_adj	cluster
AOAH	0	2.078	0.634	0.218	0	NK/T cell
CXCR4	0	1.96553	0.918	0.404	0	NK/T cell
CST7	0	1.77129	0.611	0.077	0	NK/T cell
LTB	0	1.45446	0.539	0.125	0	NK/T cell
RPL28	0	0.921033	0.979	0.903	0	NK/T cell
SLAMF6	0	0.853823	0.374	0.093	0	NK/T cell
JAK3	0	0.744767	0.508	0.24	0	NK/T cell
RPS12	0	0.715945	0.979	0.914	0	NK/T cell
RPS16	0	0.635507	0.96	0.84	0	NK/T cell
FCMR	0	0.605371	0.364	0.086	0	NK/T cell
SEPTIN9	0	0.555445	0.72	0.519	0	NK/T cell
ARHGAP4	0	0.522033	0.417	0.241	0	NK/T cell
SELPLG	0	0.43489	0.325	0.184	0	NK/T cell
ITGB7	0	0.382373	0.251	0.149	0	NK/T cell
CMTM3	0	0.290415	0.257	0.157	0	NK/T cell

## Sheet: B cell
gene	p_val	avg_log2FC	pct.1	pct.2	p_val_adj	cluster
MZB1	0	3.19301	0.76	0.113	0	B cell
POU2AF1	0	1.26299	0.714	0.057	0	B cell
FCRL5	0	1.22245	0.666	0.022	0	B cell
CD79B	0	0.901247	0.611	0.09	0	B cell
PIM2	0	0.833395	0.637	0.16	0	B cell
SPAG4	0	0.575791	0.53	0.031	0	B cell
CD19	0	0.279014	0.263	0.006	0	B cell

## Sheet: Fibroblast
gene	p_val	avg_log2FC	pct.1	pct.2	p_val_adj	cluster
SFRP2	0	4.39655	0.88	0.102	0	Fibroblast
LUM	0	3.90063	0.871	0.094	0	Fibroblast
COL8A1	0	2.5541	0.749	0.026	0	Fibroblast
PDGFRA	0	2.40019	0.803	0.027	0	Fibroblast
MMP2	0	2.26542	0.773	0.045	0	Fibroblast
SCG2	0	2.07195	0.526	0.018	0	Fibroblast
LAMP5	0	1.93179	0.657	0.072	0	Fibroblast
SLC5A3	0	1.74724	0.656	0.223	0	Fibroblast
THBS2	0	1.67467	0.628	0.014	0	Fibroblast
SPON1	0	1.59977	0.627	0.051	0	Fibroblast
MRPS6	0	1.54446	0.741	0.419	0	Fibroblast
COL10A1	0	1.54151	0.568	0.038	0	Fibroblast
CPXM1	0	1.4367	0.695	0.025	0	Fibroblast
GREM1	0	1.33398	0.506	0.012	0	Fibroblast
APOE	0	0.990977	0.54	0.087	0	Fibroblast
SPON2	0	0.859715	0.498	0.152	0	Fibroblast
MDFI	0	0.624249	0.484	0.037	0	Fibroblast
STRA6	0	0.61077	0.321	0.018	0	Fibroblast
ECM1	0	0.576336	0.365	0.019	0	Fibroblast
PRR5L	0	0.459324	0.508	0.182	0	Fibroblast
PDPN	0	0.441796	0.358	0.029	0	Fibroblast
COL7A1	0	0.356544	0.283	0.044	0	Fibroblast
MBOAT2	0	0.307229	0.395	0.096	0	Fibroblast

## Sheet: Endothelial cell
gene	p_val	avg_log2FC	pct.1	pct.2	p_val_adj	cluster
EPHA4	0	1.19421	0.682	0.177	0	Endothelial cell
SNHG7	0	1.12019	0.717	0.332	0	Endothelial cell
TNFRSF6B	0	0.742337	0.332	0.03	0	Endothelial cell
CCDC69	0	0.371038	0.576	0.313	0	Endothelial cell
RPS17	3.62969e-161	0.375013	0.839	0.771	1.17108e-156	Endothelial cell

## Sheet: VSMC
gene	p_val	avg_log2FC	pct.1	pct.2	p_val_adj	cluster
NDUFA4L2	0	2.74363	0.751	0.046	0	VSMC
PGF	0	1.04439	0.484	0.043	0	VSMC
KCNJ8	0	0.779215	0.378	0.01	0	VSMC
AKAP8L	1.42377e-54	0.436485	0.509	0.309	4.59365e-50	VSMC
RAMP1	1.63594e-153	0.394108	0.258	0.053	5.27818e-149	VSMC
ZNF580	3.10757e-42	0.290088	0.357	0.198	1.00263e-37	VSMC

## Sheet: Cycling cell
gene	p_val	avg_log2FC	pct.1	pct.2	p_val_adj	cluster
RRM2	0	2.6451	0.78	0.02	0	Cycling cell
PTTG1	6.90563e-262	1.74495	0.677	0.118	2.22803e-257	Cycling cell
H2AFX	1.35549e-237	1.60001	0.749	0.171	4.37337e-233	Cycling cell
CDK1	0	1.48227	0.669	0.027	0	Cycling cell
TACC3	7.65271e-266	1.39642	0.749	0.143	2.46907e-261	Cycling cell
CENPK	1.63379e-304	1.25797	0.749	0.119	5.27126e-300	Cycling cell
TK1	0	1.18814	0.56	0.024	0	Cycling cell
UBE2T	0	1.06953	0.634	0.049	0	Cycling cell
CDC20	0	0.992201	0.466	0.01	0	Cycling cell
ASF1B	0	0.972347	0.609	0.022	0	Cycling cell
POC1A	0	0.552881	0.434	0.021	0	Cycling cell
NEK2	0	0.507537	0.354	0.006	0	Cycling cell
RAB5IF	2.30772e-25	0.458438	0.663	0.447	7.44561e-21	Cycling cell
PAFAH1B3	6.5972e-67	0.398607	0.463	0.146	2.12852e-62	Cycling cell
MICB	5.43714e-133	0.369494	0.386	0.062	1.75424e-128	Cycling cell
IRF4	2.7879e-26	0.332636	0.386	0.169	8.99488e-22	Cycling cell
SNF8	3.82866e-18	0.274156	0.569	0.368	1.23528e-13	Cycling cell
GTF2E2	6.93267e-18	0.265385	0.497	0.288	2.23676e-13	Cycling cell
ALDH16A1	2.62545e-28	0.259888	0.38	0.166	8.47076e-24	Cycling cell
